# Supplementary material for: Antibiotic Cycling Affects Resistance Evolution Independently of Collateral Sensitivity
Source: Mol Biol Evol. 2022 Dec 8;39(12):msac257. doi: 10.1093/molbev/msac257 (PMC9778841; doi:10.1093/molbev/msac257)
Supplement: msac257_Supplementary_Data [file msac257_supplementary_data.zip]

Archive with 3 entries (3 files):
- Addendum and Supp Figures.pdf
- Supplementary Data Table WGS.xlsx
- Supplementary_Data_Tables_S1-S22_2022.xls
