# Supplementary material for: Antibiotic Cycling Affects Resistance Evolution Independently of Collateral Sensitivity
Source: Mol Biol Evol. 2022 Dec 8;39(12):msac257. doi: 10.1093/molbev/msac257 (PMC9778841; doi:10.1093/molbev/msac257)
Supplement: msac257_Supplementary_Data [file msac257_supplementary_data.zip › Supplementary Data Table WGS.xlsx]

## Sheet: Explanation
Tab	Explanation
Unique mutations_per pop.	Number of mutations found in the populations
Mutations per time point	Number of mutations found in the populations per time point
Raw sequencing data	Obtained sequencing data, no filters applied
No Ancestors	Parents were excluded from the raw sequencing data
Non Synonymous	Only non-Synonymous mutations are retained from 'No Parents'
> 10% NS	Fraction of non-Synonymous mutations with a frequency >10% in a population
Drivers	4 genes that were routinely mutated across '>10 % NS'
NS No drivers	Mutations present in '>10% NS' but not frequently mutated in every population
<10% NS	Fraction of non-Synonymous mutations with a frequency <10%
Synonymous	Only Synonymous mutations are retained from 'No Parents'
> 10% S	Fraction of Synonymous mutations with a frequency >10% in a population
<10% S	Fraction of Synonymous mutations with a frequency <10%

## Sheet: Unique mutations_Per pop.
	Sum	Ancestor A	Ancestor B	Ancestor C	Ancestor D	Ancestor E	Control A	Control B	Control C	Control D	Control E	1 x MICA B	1 x MICA E	1/2 x MICA A	1/2 x MICA C	1/2 x MICA D	1/2 x MICA E	1/4 x MICA A	1/4 x MICA B	1/4 x MICA C	1/4 x MICA D	1/4 x MICA E	1/8 x MICA A	1/8 x MICA B	1/8 x MICA C	1/8 x MICA D	1/8 x MICA E	1/16 x MICA A	1/16 x MICA B	1/16 x MICA C	1/16 x MICA D	1/16 x MICA E
Number of unique mutations	17275	270	347	323	323	328	431	472	406	549	395	472	557	639	455	518	678	717	653	688	683	1152	571	692	520	755	513	641	518	660	614	735
Unique non-synonymous mutations >10%	650						10	18	13	47	14	17	16	46	10	14	14	21	22	16	12	131	13	50	14	54	13	17	15	19	12	22
Unique non-synonymous mutations >10% in cefotaxime pretreated populations	548						10	18	13	47	14	17	16	46	10	14	14	21	22	16	12	131	13	50	14	54	13	17	15	19	12	22
Unique non-synonymous mutations >10% (hypermutators removed)°	351						10	2	13	2	14	17	16	16	10	14	14	21	22	16	12	8	13	7	14	12	13	17	15	19	12	22
Unique non-synonymous mutations >10% (hypermutators removed)° in cefotaxime pretreated populations	310						10	2	13	2	14	17	16	16	10	14	14	21	22	16	12	8	13	7	14	12	13	17	15	19	12	22
Unique non-synonymous mutations >10% in acrB-envZ-ftsI-ramR (hypermutators removed)°	134								2	1	2	4	7	2	6	7	6	12	8	8	6	1	4	1	6	1	6	7	8	10	8	11
Unique non-synonymous mutations >10% in acrB-envZ-ftsI-ramR	172								2	1	2	4	7	12	6	7	6	12	8	8	6	16	4	9	6	1	11	7	8	10	8	11
° Populations control B (day66), control D (d66), 1/2 x MICA A (d66), 1/4 x MICA E (dCmax, d66), 1/8 X MICA B - D (d66) were removed)

## Sheet: Mutations per time point
	Sum	Ancestor A	Ancestor B	Ancestor C	Ancestor D	Ancestor E	Control A		Control B		Control C		Control D		Control E		1 x MICA B		1 x MICA E		1/2 x MICA A			1/2 x MICA C		1/2 x MICA D		1/2 x MICA E			1/4 x MICA A			1/4 x MICA B			1/4 x MICA C			1/4 x MICA D			1/4 x MICA E			1/8 x MICA A		1/8 x MICA B
							Day 6	Day 66	Day 6	Day 66	Day 6	Day 66	Day 6	Day 66	Day 6	Day 66	Day 6 = Day Cmax	Day 66	Day 6 = Day Cmax	Day 66	Day 6	Day Cmax	Day 66	Day 6	Day Cmax	Day 6	Day Cmax	Day 6	Day Cmax	Day 66	Day 6	Day Cmax	Day 66	Day 6	Day Cmax	Day 66	day 6	Day Cmax	Day 66	Day 6	Day Cmax	Day 66	Day 6	Day Cmax	Day 66	Day Cmax	Day 66	Day Cmax	Day 66
Total number of mutations	18234	270	347	323	323	328	232	235	184	314	148	278	236	345	163	253	274	232	355	236	149	316	264	208	278	142	404	143	384	217	191	393	238	217	323	210	235	341	190	213	322	243	210	445	630	409	206	352	395
Total number of mutations without ancestors	14154						195	193	154	266	124	244	186	316	142	224	220	197	300	200	126	275	217	180	235	117	319	124	313	189	169	343	205	175	252	175	197	275	157	180	265	205	180	381	587	368	173	304	339
Non-synonymous mutations >10%	795						1	9	2	17	3	11	2	46	2	13	9	14	8	12	9	13	37	7	7	5	13	5	5	9	8	13	14	12	7	12	4	8	10	7	5	5	8	55	96	10	8	7	47
Non-synonymous mutations >10% (hypermutators removed)°	487						1	9	2	0	3	11	2	0	2	13	9	14	8	12	9	13	0	7	7	5	13	5	5	9	8	13	14	12	7	12	4	8	10	7	5	5	8	0	0	10	8	7	0
Non-synonymous mutations >10% in acrB-envZ-ftsI-ramR	281						0	0	0	0	0	2	0	1	0	1	2	4	5	6	7	7	10	4	6	3	7	4	3	4	7	8	9	5	4	4	3	3	7	4	3	3	5	13	6	4	4	6	7
Non-synonymous mutations >10% in acrB-envZ-ftsI-ramR (hypermutators removed)°	238						0	0	0	0	0	2	0	0	0	1	2	4	5	6	7	7	0	4	6	3	7	4	3	4	7	8	9	5	4	4	3	3	7	4	3	3	5	0	0	4	4	6	0
° Populations control B (day66), control D (d66), 1/2 x MICA A (d66), 1/4 x MICA E (dCmax, d66), 1/8 X MICA B - D (d66) were removed)
[truncated: 20 more columns]

## Sheet: Raw Sequencing data
chrom	Position	ref	alt	MaxAF (Filtering)	Control Present	ParentalPresent	Ancestor A	Ancestor B	Ancestor C	Ancestor D	Ancestor E	Control A D6	Control A D66	Control B D6	Control B D66	Control C D6	Control C D66	Control D D6	Control D D66	Control E D6	Control E D66	1 x MICA B DCmax	1 x MICA B D66	1 x MICA E DCmax	1 x MICA E D66	1/2 x MICA A D6	1/2 x MICA A DCmax	1/2 x MICA A D66	1/2 x MICA B DCmax	1/2 x MICA C D6	1/2 x MICA C DCmax	1/2 x MICA D D6	1/2 x MICA D DCmax	1/2 x MICA E D6	1/2 x MICA E DCmax	1/2 x MICA E D66	1/4 x MICA A D6	1/4 x MICA A DCmax	1/4 x MICA A D66	1/4 x MICA B D6	1/4 x MICA B DCmax	1/4 x MICA B D66	1/4 x MICA C D6	1/4 x MICA C DCmax	1/4 x MICA C D66	1/4 x MICA D D6	1/4 x MICA D DCmax	1/4 x MICA D D66	1/4 x MICA E D6
NC_016856	33	A	AG	0.89876	No	No
NC_016856	302	C	CT	0.012308	Yes	No							0.0131															0.012308
NC_016856	1335	G	GAAAACA	0.015544	No	Yes		0.010753														0.008997						0.007599			0.012844				0.006861
NC_016856	1337	GTGTTTT	G	0.015385	Yes	Yes		0.010676										0.007375				0.008883						0.007599			0.012821				0.00678
NC_016856	3031	GA	G	0.007812	No	No
NC_016856	4232	GA	G	0.012821	No	No																							0.012821
NC_016856	4980	AT	A	0.013725	No	No																																0.013725
NC_016856	5058	T	TG	0.00641	No	No
NC_016856	5257	CT	C	0.009506	No	No																						0.009506
NC_016856	6457	T	TG	0.024965	No	No
NC_016856	6527	A	AG	0.007716	No	No																																						0.007716
NC_016856	6633	GT	G	0.005814	No	No
NC_016856	6959	GA	G	0	Yes	No									0.008889
NC_016856	7425	CT	C	0.005952	No	No																0.004162							0.005952
NC_016856	8789	C	T	0	Yes	No											0.247475
NC_016856	8971	CGACGTCACGCCG	C	0.009112	Yes	No									0.009091																										0.009112
NC_016856	8990	A	C	0.058027	No	No
NC_016856	9020	G	A	0.047348	No	No																			0.047348
NC_016856	9021	GT	G	0.008386	No	No
NC_016856	9066	C	T	0.018987	No	No																																	0.018987
NC_016856	9087	TG	T	0.012146	No	No
NC_016856	9126	C	T	0.023723	No	No
NC_016856	9187	TAGCGTGCCGGGCATTTTTGCG	T	0.007273	No	No																																	0.007273
NC_016856	9305	AAT	A	0	No	Yes		0.007547
NC_016856	9680	AT	A	0.00492	No	No
NC_016856	11207	GA	G	0.00545	No	No																																						0.00545
NC_016856	11497	G	GA	0.014205	Yes	No										0.013384									0.014205
NC_016856	12229	GA	G	0.008475	No	No
NC_016856	12831	CA	C	0.008608	Yes	No													0.006154				0.005875		0.005355																0.0059		0.008608
NC_016856	13950	AT	A	0.007921	No	No
NC_016856	14039	GT	G	0.008282	No	No																									0.008282
NC_016856	14235	CT	C	0.007181	No	No																																											0.007181
NC_016856	14665	GA	G	0.008811	No	No
NC_016856	16172	T	TG	0.007092	No	No
NC_016856	17304	T	TC	0.004246	No	No
NC_016856	17438	AT	A	0.004357	No	No																											0.004357
NC_016856	18050	TG	T	0.00759	No	No
NC_016856	20024	CT	C	0.005222	No	No																																	0.005222
NC_016856	21151	TA	T	0	No	Yes		0.006656
NC_016856	21939	AT	A	0.006231	No	No																0.005502
NC_016856	24362	CT	C	0.013158	Yes	No									0.010811													0.008759														0.012245					0.013158
NC_016856	25223	TA	T	0.010499	No	No																											0.010499
NC_016856	25540	GA	G	0.007313	No	No																											0.007313
NC_016856	26077	GA	G	0.019231	No	No																					0.019231
NC_016856	26595	A	AC	0.005587	No	No
NC_016856	26714	C	T	0.130769	No	No																						0.130769
NC_016856	26858	TA	T	0.006221	No	No																																							0.006221
NC_016856	26862	C	CG	0.005348	No	No																																			0.005348
NC_016856	27093	TG	T	0	Yes	No							0.006969
NC_016856	27150	AC	A	0	Yes	No						0.009542
NC_016856	28056	CA	C	0.00479	No	No																0.00479
NC_016856	28644	TA	T	0.007905	No	No																																0.007905
NC_016856	29094	CA	C	0.006803	No	No															0.006345															0.005161
NC_016856	29590	AT	A	0.006711	Yes	No									0.006568							0.004535																						0.005865
NC_016856	30072	GT	G	0.009585	No	No
NC_016856	30982	AC	A	0	Yes	No									0.006504
NC_016856	31465	AT	A	0.006932	No	No
NC_016856	33484	AT	A	0.004843	No	No																														0.004843
NC_016856	33611	CTA	C	0.004132	No	No
NC_016856	33801	T	TG	0.005634	No	No
NC_016856	34421	GA	G	0	No	Yes	0.007273
NC_016856	34539	GA	G	0.011947	No	No
NC_016856	35662	T	TGG	0.004802	No	No																																							0.004802
NC_016856	35792	AT	A	0	No	Yes	0.004077
NC_016856	35798	GT	G	0.005626	No	No
NC_016856	36356	AT	A	0.007916	No	No																0.005282																			0.005513							0.005035	0.007916
NC_016856	36465	G	A	0	Yes	No											0.014365
NC_016856	36482	CT	C	0.007313	No	No																										0.007313												0.005772
NC_016856	38360	TA	T	0.006369	No	No
NC_016856	38613	GA	G	0.005161	No	No																																					0.005161
NC_016856	39007	GA	G	0.004751	No	No																	0.004751
NC_016856	40032	AAT	A	0.023715	No	No																				0.008824
NC_016856	40569	G	GC	0.005502	No	No
NC_016856	41129	TA	T	0.004734	No	No																			0.004587																0.004734
NC_016856	41215	C	T	0.016588	No	No
NC_016856	41591	TG	T	0.007286	No	No																																		0.007286
NC_016856	41915	AT	A	0.006015	No	No																						0.006015																				0.005236
NC_016856	43263	GA	G	0.007156	No	No
NC_016856	44568	CA	C	0.005208	No	No
NC_016856	44722	A	AC	0.006258	No	No
NC_016856	44953	GA	G	0.005164	No	Yes	0.005599	0.004869																												0.005164
NC_016856	45645	T	TC	0.006418	No	No																0.004016
NC_016856	47023	C	T	0.03629	No	No
NC_016856	47491	G	GT	0.00578	No	No																									0.00578
NC_016856	47622	GT	G	0.01023	No	Yes		0.006656																			0.01023
NC_016856	47822	GT	G	0.008032	No	No																																											0.008032
NC_016856	48347	G	GGT	0.005355	No	No
NC_016856	48575	CA	C	0.006144	No	No															0.006711																	0.006144
NC_016856	49099	AT	A	0.005102	No	No
NC_016856	49972	AT	A	0.00998	No	No																													0.00998
NC_016856	50283	A	AT	0	No	Yes		0.006126
NC_016856	50676	C	CT	0.0047	No	No
NC_016856	51325	A	AT	0.004728	No	No
NC_016856	51409	G	GGT	0.005618	No	No
NC_016856	51524	CA	C	0.00454	No	No																																0.00454
NC_016856	51548	A	AC	0.004785	No	No
NC_016856	52744	GT	G	0.005502	No	No
NC_016856	52908	GC	G	0.006163	No	No																																						0.006163
NC_016856	53833	GAA	G	0.006803	No	No																																			0.006803
NC_016856	53986	CA	C	0.009124	No	No
NC_016856	55019	GA	G	0.006098	No	Yes	0.006667																															0.006098
NC_016856	55823	AT	A	0	No	Yes				0.010504
NC_016856	56177	GA	G	0.006803	No	No																											0.006803
NC_016856	57824	GT	G	0.005249	No	Yes					0.006182
NC_016856	58066	GT	G	0.005747	Yes	No													0.0078																		0.005747
NC_016856	60030	GT	G	0.006536	No	No																													0.006536
NC_016856	60977	GAT	G	0.00657	No	No
NC_016856	61989	TC	T	0.005525	No	No
NC_016856	62625	AAT	A	0.005369	No	No																																								0.005369
NC_016856	62698	TG	T	0.004673	No	No
NC_016856	63068	A	AT	0.006881	No	No
NC_016856	64017	A	G	0.096	No	No
NC_016856	66317	GT	G	0.01107	No	No																																0.01107
NC_016856	67046	G	GT	0	Yes	No									0.012048
NC_016856	67197	AT	A	0	Yes	No											0.004938
NC_016856	67585	C	T	0	Yes	No													0.076175
NC_016856	67684	AT	A	0	Yes	No						0.011132
NC_016856	68197	CA	C	0.00597	No	No																					0.00597
NC_016856	68349	G	GC	0.008421	No	No
NC_016856	68894	A	AT	0.005291	No	No
NC_016856	69076	GA	G	0.006993	No	No
NC_016856	70985	GA	G	0	No	Yes		0.00738
NC_016856	71279	GA	G	0.009195	No	No																							0.009195
NC_016856	71667	A	AT	0.006211	Yes	No														0.006667
NC_016856	72848	AG	A	0.008392	No	No
NC_016856	72966	C	CGATGA	0.012081	Yes	No							0.006173															0.00761			0.007692							0.005369						0.010542					0.008977
NC_016856	72969	ACTCAT	A	0.011936	Yes	No							0.006033															0.007407			0.007634							0.006711						0.010386					0.008818
NC_016856	73277	AT	A	0	Yes	No											0.006656
NC_016856	75261	C	CG	0.129608	Yes	Yes	0.01982	0.01855		0.01426	0.02459		0.022517	0.019531	0.043155		0.010796	0.019691	0.057423		0.012318	0.012032	0.011936	0.011662				0.02381			0.01636	0.020408	0.015152		0.013423	0.01524		0.01567	0.012903	0.013699	0.02305	0.014589	0.021309	0.012232	0.014556	0.016453	0.015129
NC_016856	77917	GA	G	0.008299	No	No
NC_016856	78727	TA	T	0	No	Yes		0.005435
NC_016856	78997	GGC	G	0.012685	No	No																																											0.010811
NC_016856	79936	G	A	0.018325	No	No
NC_016856	80246	GA	G	0.007987	No	No																																								0.007987
NC_016856	80263	C	CA	0.005959	No	No
NC_016856	81089	GAGA	G	0.002963	No	No																0.002963
NC_016856	81420	A	G	0.087591	No	No
NC_016856	82463	GT	G	0.012839	Yes	No						0.009452												0.006033
NC_016856	82616	C	T	0.016541	No	No
NC_016856	84204	AT	A	0.004657	No	No
NC_016856	85719	T	C	0.045964	No	No
NC_016856	85739	GA	G	0.004202	No	No																0.004202
NC_016856	86479	A	AT	0.00625	No	No																																						0.00625
NC_016856	87833	GA	G	0.007825	Yes	No														0.005961	0.004802																			0.007205					0.007692
NC_016856	88666	GT	G	0.007541	Yes	No							0.005548									0.0054				0.007541																	0.005787
NC_016856	88702	CA	C	0.007032	No	No																													0.007032
NC_016856	89992	GA	G	0.014989	Yes	Yes				0.011236				0.00996
NC_016856	91010	AT	A	0.007194	No	No
NC_016856	91559	T	TC	0	Yes	No										0.008989
NC_016856	92830	G	A	0.022337	No	No
NC_016856	92851	TA	T	0.006033	No	No
NC_016856	94307	AG	A	0	Yes	No										0.007018
NC_016856	95596	GT	G	0	No	Yes			0.007143
NC_016856	95845	CT	C	0.006299	No	No
NC_016856	96072	A	AT	0.005312	No	No																							0.005312
NC_016856	96610	C	T	0.024904	No	No
NC_016856	96864	GAT	G	0.006944	No	No																							0.006944
NC_016856	96900	GT	G	0.014986	Yes	Yes	0.010495				0.010283								0.012658									0.007795		0.009296	0.008982	0.010152				0.007584		0.00783
NC_016856	97029	TA	T	0	Yes	No							0.003752
NC_016856	97150	T	TA	0.00444	No	No
NC_016856	100513	GT	G	0.015544	No	No
NC_016856	101648	GT	G	0.006462	No	No
NC_016856	101721	TA	T	0.00561	No	No
NC_016856	102532	GA	G	0.00626	Yes	Yes				0.007496			0.007634										0.005141							0.00626
NC_016856	102644	T	TTC	0.008214	No	No
NC_016856	103107	T	G	0	Yes	No							0.013393
NC_016856	103113	A	G	0	Yes	No							0.013493
NC_016856	103114	C	A	0	Yes	No							0.014925
NC_016856	103116	G	A	0	Yes	No							0.013514
NC_016856	103221	A	G	0	Yes	No											0.016055
NC_016856	103396	GT	G	0.007353	Yes	No														0.005917		0.005447									0.007353								0.005168
NC_016856	103526	GT	G	0	No	Yes					0.00753
NC_016856	104258	CT	C	0	Yes	No											0.005674
NC_016856	104392	AT	A	0.007299	No	No																								0.007299
NC_016856	104738	CT	C	0.009077	No	No
NC_016856	106765	GT	G	0.004667	No	No
NC_016856	106836	C	CG	0.005952	No	No																																						0.005952
NC_016856	106909	GT	G	0.004957	No	No
NC_016856	106953	GGCT	G	0.005013	Yes	No							0.005298								0.008706		0.004646
NC_016856	107968	C	CT	0	No	Yes				0.005188
NC_016856	108675	TA	T	0.004711	No	No																		0.004711
NC_016856	108750	CT	C	0	No	Yes			0.00492
NC_016856	108784	C	CA	0.005602	No	No																				0.005602
NC_016856	109088	A	AT	0.005291	No	No																									0.005188															0.005291
NC_016856	109251	GA	G	0.008798	No	Yes	0.011574																		0.008798
NC_016856	109772	A	AC	0.00627	No	No																														0.00627
NC_016856	110421	CT	C	0.005917	No	No																																				0.005917
NC_016856	111286	A	AG	0.008	No	No																																									0.008
NC_016856	111364	CG	C	0.006079	No	No
NC_016856	111582	TG	T	0.007949	No	No																																						0.007949
NC_016856	113501	GT	G	0.006452	Yes	No								0.006462																			0.006452
NC_016856	113822	A	AGT	0.004598	No	No
NC_016856	113882	C	CG	0	No	Yes					0.005917
NC_016856	114161	TA	T	0.005674	Yes	No											0.007812
NC_016856	114613	GA	G	0.009412	No	No																	0.006861				0.009412												0.008897
NC_016856	114881	CT	C	0	Yes	No						0.00978
NC_016856	115090	CA	C	0.007449	No	No																														0.007449
NC_016856	115174	A	G	0	Yes	No													0.096712
NC_016856	115280	GA	G	0.009346	No	No
NC_016856	115404	GC	G	0.006897	No	No																																										0.006897
NC_016856	116632	GA	G	0.007394	No	No																				0.007394
NC_016856	116649	GT	G	0.013995	No	Yes				0.011844	0.009804											0.013995			0.00624																		0.006015				0.006116
NC_016856	116845	A	AT	0.006757	No	No																										0.006757
NC_016856	117635	TA	T	0.006079	No	No
NC_016856	117814	GA	G	0.005096	No	No																													0.005096												0.004808
NC_016856	118846	C	T	0.360614	No	No
NC_016856	121250	GGC	G	0	Yes	No								0.009153
NC_016856	121396	GC	G	0.012903	Yes	Yes					0.00813			0.008696										0.01275				0.009901								0.00759					0.009174
NC_016856	121457	C	CG	0.023196	Yes	No													0.008			0.007648					0.010309				0.014245				0.007634	0.007722					0.023196						0.012438	0.008547
NC_016856	121461	AC	A	0.00978	No	No
NC_016856	121756	CA	C	0.007463	No	No
NC_016856	121843	A	G	0	Yes	No													0.134165
NC_016856	122705	AT	A	0.006135	No	No																															0.005874
NC_016856	123272	C	CG	0.006826	No	No
NC_016856	123652	A	T	0.059486	No	No
NC_016856	124502	GT	G	0.007018	No	No
NC_016856	124913	C	T	0	Yes	No									0.023256
NC_016856	124992	CA	C	0.006369	No	No																	0.006369
NC_016856	125515	AAGC	A	0.010142	Yes	No									0.011287				0.010619											0.007752										0.008351							0.010142
NC_016856	127041	GT	G	0.011142	No	No																																								0.011142
NC_016856	127304	A	AG	0.008032	No	No																																									0.008032
NC_016856	128024	GT	G	0.006579	No	No																																				0.006579
NC_016856	128064	TA	T	0.00542	No	No
NC_016856	128213	AC	A	0.005797	No	No
NC_016856	129125	GA	G	0.007156	No	No																																0.00545
NC_016856	129347	GA	G	0.00984	No	No
NC_016856	129386	C	T	0.080882	No	No
NC_016856	130466	AC	A	0.010444	No	No																																									0.010444
NC_016856	130822	CT	C	0.009174	No	No																																									0.009174
NC_016856	134504	CAA	C	0	No	Yes					0.00578
NC_016856	134508	G	GTT	0	No	Yes					0.005797
NC_016856	134520	GT	G	0.005602	No	No																			0.005602
NC_016856	137354	AT	A	0.00626	No	No																							0.00626
NC_016856	137452	CA	C	0.006289	No	No																																0.006289
NC_016856	137604	AG	A	0.00722	No	No
NC_016856	137763	A	AC	0.008333	No	No																																									0.008333
NC_016856	138914	C	CT	0.014587	Yes	No						0.015625						0.015428																				0.014587
NC_016856	140442	A	G	0	Yes	No									0.03255
NC_016856	140665	C	CG	0.007407	No	No
NC_016856	141261	AG	A	0.005533	No	No
NC_016856	141323	GA	G	0.007394	Yes	No						0.007767															0.007394			0.006579
NC_016856	141351	CT	C	0	Yes	No											0.006711
NC_016856	141904	A	G	0.968343	No	No
NC_016856	142690	A	G	0	Yes	No													0.881356
NC_016856	142840	C	T	0	Yes	No									0.016544
NC_016856	143207	C	T	1	No	No																	0.996169						0.276662
NC_016856	143354	G	T	0.998748	No	No																																						0.992632	0.977444
NC_016856	143368	C	T	0.531731	No	No
NC_016856	143369	C	T	0	Yes	No											0.479393
NC_016856	143374	G	A	0.97735	No	No
NC_016856	143386	G	A	0.99645	No	No																			0.057247
NC_016856	143387	C	T	0.951249	No	No
NC_016856	143437	T	G	0.026816	No	No
NC_016856	143501	T	G	0.998814	No	No																			0.947727			0.040892				0.062271	0.469449			0.998814		0.042363	0.042458			0.997706			0.033921
NC_016856	143524	G	T	0.919166	No	No
NC_016856	143531	C	T	1	No	No																							0.654795																		1	0.998833
NC_016856	143537	T	A	0.998969	No	No
NC_016856	143565	A	C	0.967857	No	No																					0.0319	0.967857
NC_016856	143586	T	G	0.02139	No	No
NC_016856	143619	C	CG	0	No	Yes					0.00486
NC_016856	143675	C	T	0.961741	No	No
NC_016856	143840	T	G	0.90718	No	No																																	0.90718
NC_016856	143868	GGGC	G	0.21875	Yes	No											0.007042
NC_016856	143971	AT	A	0	No	Yes					0.007463
NC_016856	144008	C	A	0	No	No															0.113027
NC_016856	144031	A	C	0.743289	No	No
NC_016856	144044	A	T	0.99789	No	No																				0.03869					0.422998							0.966316	0.930556							0.477974
NC_016856	144046	G	A	0.022184	No	No
NC_016856	145286	GA	G	0.008147	No	No
NC_016856	145451	C	T	0.034582	No	No
NC_016856	145514	GA	G	0.005944	No	No
NC_016856	145527	AG	A	0	Yes	No											0.005747
NC_016856	146123	AT	A	0.005789	No	No
NC_016856	147056	CA	C	0.00507	No	No
NC_016856	147608	C	T	0	Yes	No													0.133333
NC_016856	147683	CG	C	0.007737	No	No																								0.007737
NC_016856	148160	A	AC	0.007505	No	No
NC_016856	148659	AT	A	0	No	Yes				0.008493
NC_016856	148744	GA	G	0.007678	No	No																																											0.007678
NC_016856	149505	T	TA	0	Yes	No									0.007042
NC_016856	149779	T	C	0	Yes	No									0.061053
NC_016856	149849	TG	T	0.007055	No	No																	0.007055
NC_016856	149996	T	G	0.995298	No	No
NC_016856	150185	C	T	0	Yes	No							0.025974
NC_016856	150205	A	T	0	Yes	No									0.091413
NC_016856	150586	A	G	0.093822	No	No
NC_016856	151324	GA	G	0.011881	No	No																0.006107
NC_016856	151765	GT	G	0.012821	No	No																		0.012821							0.007576
NC_016856	152240	GA	G	0.0125	No	No
NC_016856	152588	G	A	0.070681	No	No
NC_016856	153416	GA	G	0.008696	No	No
NC_016856	153572	A	AC	0.009346	No	No																														0.009346
NC_016856	153732	TG	T	0	Yes	No														0.006452
NC_016856	155186	G	A	0	Yes	No													0.203947
NC_016856	155464	T	C	0	Yes	No													0.024024
NC_016856	156263	GA	G	0.005747	No	No															0.004975
NC_016856	156583	CA	C	0.00597	No	No
NC_016856	157727	AT	A	0.004242	No	No
NC_016856	158224	GT	G	0.00486	No	No																0.00486
NC_016856	158409	AT	A	0.004848	No	No																																									0.004848
NC_016856	158726	AT	A	0.005122	No	No																																									0.005122
NC_016856	159100	C	T	1	No	No
NC_016856	159255	AT	A	0	No	Yes				0.006932
NC_016856	159485	TA	T	0.004902	No	No																0.004902
NC_016856	159507	GA	G	0.006579	No	No
NC_016856	161688	GA	G	0.008097	No	No																				0.008097
NC_016856	162750	GA	G	0	No	Yes					0.009479
NC_016856	163198	A	AT	0.008247	No	No
NC_016856	163925	GT	G	0.006339	Yes	Yes					0.005362					0.008787		0.004975							0.005413						0.006339																		0.005935
NC_016856	166064	A	G	0.130293	No	No
NC_016856	166592	CT	C	0	Yes	No													0.007767
NC_016856	166677	C	CG	0.00789	No	No
NC_016856	167286	G	A	0.03012	Yes	Yes		0.0384	0.027961	0.035461								0.019737									0.020833	0.014331					0.03012		0.027419								0.022857
NC_016856	167289	T	C	0.032193	Yes	Yes		0.038647	0.030151	0.039146								0.025606										0.01454					0.032193		0.026101								0.021834
NC_016856	167695	C	T	0	Yes	No													0.023977
NC_016856	167726	G	GT	0.005115	No	No
NC_016856	167732	GT	G	0.01318	Yes	Yes			0.00626	0.009119				0.006745	0.006462							0.005624	0.008785						0.009091								0.007052
NC_016856	167880	CT	C	0	Yes	No											0.005935
NC_016856	168125	GA	G	0.006536	No	No
NC_016856	168597	CT	C	0.007921	No	Yes		0.006182																												0.007444	0.006192	0.00639				0.005731	0.006221
NC_016856	169977	C	T	0.026144	No	No
NC_016856	170142	GA	G	0.016807	Yes	Yes			0.012422			0.009579	0.008596	0.010417				0.005495		0.006525				0.008571		0.008292	0.008929					0.011928		0.011628	0.016807					0.010386							0.00554
NC_016856	170895	AT	A	0.006993	No	No																																							0.006993
NC_016856	171518	A	AGATTTTTCC	0.005935	No	No																																			0.005935
NC_016856	171520	TGGAAAAATC	T	0.006088	No	No																																			0.006088
NC_016856	171615	GT	G	0.008902	No	No
NC_016856	171952	CA	C	0.016032	Yes	Yes		0.006515							0.006689										0.005405																							0.006527
NC_016856	172073	CT	C	0.00639	Yes	No						0.008081
NC_016856	174016	A	G	0.077519	No	No
NC_016856	174863	C	CG	0.0067	No	No																									0.0067
NC_016856	175416	GT	G	0.00597	No	No
NC_016856	178074	GA	G	0.010969	No	No																																	0.010969
NC_016856	178255	GA	G	0.010225	No	No																		0.010225
NC_016856	179872	C	CGT	0.015038	No	No																		0.015038
NC_016856	179874	GAC	G	0.015625	No	No																		0.015625
NC_016856	181169	G	GA	0.006135	No	No
NC_016856	181755	TG	T	0.007722	No	No																							0.007722																		0.005772
NC_016856	181822	GT	G	0.005517	No	No
NC_016856	182198	C	T	0.053279	No	No
NC_016856	182300	A	AC	0.005384	No	No
NC_016856	183176	C	CA	0.015924	No	No
NC_016856	183204	T	TG	0.008475	No	No																																				0.008475
NC_016856	183398	TA	T	0.006173	No	No
NC_016856	183719	GA	G	0.005326	No	No
NC_016856	184052	AT	A	0	Yes	No										0.007005
NC_016856	184376	CAGA	C	0.010256	No	No
NC_016856	184382	T	TTTC	0.010363	No	No
NC_016856	184504	AG	A	0.008214	No	No
NC_016856	184961	C	CCA	0.007353	No	No
NC_016856	184970	CTG	C	0.007181	No	No
NC_016856	185999	AG	A	0.006443	Yes	No											0.005188
NC_016856	187551	GA	G	0.011173	Yes	Yes				0.008316						0.01139																												0.008621
NC_016856	188186	CG	C	0.010526	No	No
NC_016856	188500	G	A	0.262724	No	No
NC_016856	188506	GA	G	0.006231	No	No
NC_016856	190226	CT	C	0.207685	No	No																				0.011792																		0.007874
NC_016856	190337	CG	C	0	Yes	No												0.004028
NC_016856	191205	A	AT	0.006421	No	No
NC_016856	191319	AT	A	0.005891	No	No
NC_016856	191957	CA	C	0.025547	Yes	No													0.009615			0.009281					0.025547												0.008889			0.009324
NC_016856	192806	GA	G	0	No	No
NC_016856	192988	GC	G	0.005019	No	No																0.005019
NC_016856	194508	C	CA	0	No	Yes					0.007752
NC_016856	194638	TA	T	0.005698	No	No
NC_016856	195618	GT	G	0.005063	No	No																																						0.005063
NC_016856	196690	A	AT	0	No	No															0.004957
NC_016856	198004	GA	G	0.010204	No	No																										0.010204
NC_016856	199773	GT	G	0.013972	Yes	Yes					0.01006		0.008214											0.013972							0.008869
NC_016856	200998	TA	T	0.013423	No	No																					0.013423
NC_016856	201028	GAT	G	0.007463	No	No
NC_016856	201088	CA	C	0.006908	No	No																														0.006908
NC_016856	202223	AT	A	0.010406	Yes	No												0.00365						0.005139												0.003953		0.010406
NC_016856	202675	GT	G	0.007059	No	No																																		0.006053								0.007059
NC_016856	203267	GA	G	0.005944	No	No																																				0.005944
NC_016856	203598	CA	C	0.006711	No	Yes				0.006633
NC_016856	203682	AG	A	0.007587	No	No																																						0.007587
NC_016856	204530	AT	A	0.0064	No	No																																								0.0064
NC_016856	206627	A	AC	0	No	Yes					0.004908
NC_016856	208012	CT	C	0.00534	No	No
NC_016856	208587	GA	G	0.006838	No	No
NC_016856	208605	GT	G	0.008013	No	No																																			0.006042
NC_016856	208803	GA	G	0	No	Yes			0.006504
NC_016856	208964	AT	A	0.005277	No	No
NC_016856	209240	GA	G	0.00565	No	No
NC_016856	209310	AT	A	0	Yes	No													0.005789
NC_016856	209491	GT	G	0.005236	No	No																						0.005236
NC_016856	209570	C	CG	0.006441	No	No
NC_016856	209924	TG	T	0.007663	No	No
NC_016856	210475	GT	G	0.010558	Yes	Yes			0.01157					0.009921																																	0.010558
NC_016856	211216	GA	G	0.005384	No	No
NC_016856	214035	A	AG	0.023529	No	No
NC_016856	214116	GT	G	0	No	Yes	0.007286
NC_016856	214740	AT	A	0.010684	No	No
NC_016856	215450	TA	T	0.005333	No	No
NC_016856	215745	CT	C	0	No	Yes	0.009569
NC_016856	217060	GA	G	0.00813	No	No
NC_016856	217116	GT	G	0.007678	No	No
NC_016856	217588	C	T	0.044484	No	No
NC_016856	218006	CT	C	0	Yes	No							0.007843
NC_016856	218324	C	CG	0.006568	No	No
NC_016856	218421	A	AG	0.006369	No	No
NC_016856	219246	TG	T	0.008989	No	No
NC_016856	220399	CGCG	C	0	No	Yes			0.007937
NC_016856	220751	AT	A	0.005666	No	No																			0.005666
NC_016856	220980	GA	G	0.005333	No	No
NC_016856	221375	A	AG	0.007937	No	No
NC_016856	221497	CG	C	0.008016	No	No																									0.008016
NC_016856	221725	AT	A	0.011594	No	No																																		0.011594
NC_016856	222280	AT	A	0.006814	No	No
NC_016856	222334	A	G	0.013464	No	No
NC_016856	222400	A	AG	0.005291	No	No																					0.005291
NC_016856	222589	GT	G	0	No	Yes					0.004535
NC_016856	223977	GA	G	0.01217	No	No																																									0.01217
NC_016856	224246	C	CA	0	No	Yes				0.005215
NC_016856	224641	GCCA	G	0.008264	No	No
NC_016856	224910	CT	C	0.005731	No	No																																						0.005731
NC_016856	225295	A	G	0.040984	No	No
NC_016856	227993	C	CG	0.012077	No	No
NC_016856	230078	AT	A	0.008529	No	No
NC_016856	232161	GT	G	0.009274	Yes	Yes	0.00597								0.006887			0.009009			0.006784										0.005563														0.006421
NC_016856	233268	TG	T	0	No	No															0.00846
NC_016856	233296	GT	G	0.010471	No	No																											0.010471
NC_016856	233612	TG	T	0.004069	No	No
NC_016856	233703	GT	G	0	Yes	No										0.007194
NC_016856	233789	TA	T	0.004813	No	No																																					0.004813
NC_016856	234735	CG	C	0.011215	No	No																		0.011215																				0.007767
NC_016856	234746	G	GC	0.011364	No	No																		0.011364
NC_016856	235990	T	TG	0.010526	No	No
NC_016856	236571	A	AG	0.006757	No	No
NC_016856	236827	C	CG	0.008865	No	No																											0.008865
NC_016856	236863	GA	G	0.005242	No	No																0.005242
NC_016856	237433	G	GT	0.005384	No	Yes					0.005839													0.005384
NC_016856	237525	T	C	0	Yes	No													0.637478
NC_016856	237694	C	T	0.05257	No	No
NC_016856	237748	AT	A	0.005263	No	No
NC_016856	237806	A	AG	0.0123	No	No
NC_016856	237853	C	CA	0.018583	No	No
NC_016856	238760	CG	C	0.00726	No	No																	0.006944
NC_016856	239000	G	GC	0.005739	No	No																			0.005739
NC_016856	239036	C	CG	0.006838	No	No
NC_016856	239081	CT	C	0.006231	No	No																																									0.006231
NC_016856	239721	A	G	0.121693	No	No
NC_016856	239915	C	CG	0.006791	No	No
NC_016856	240145	AT	A	0.010114	Yes	No						0.009311																										0.010114			0.006993	0.008929
NC_016856	240545	T	TG	0.010331	No	No
NC_016856	240675	GT	G	0.007533	No	No																									0.007533
NC_016856	241054	GA	G	0.005277	No	No
NC_016856	241115	C	T	0.139259	No	No																						0.139259
NC_016856	242381	CT	C	0	No	Yes				0.007576
NC_016856	242869	G	C	0.028846	No	No																					0.028846
NC_016856	244177	TA	T	0.006861	No	No																																											0.006861
NC_016856	245137	TA	T	0.00692	No	No
NC_016856	246075	AT	A	0.009804	Yes	No														0.009132									0.009804
NC_016856	247988	AG	A	0.004808	No	No
NC_016856	248459	GT	G	0.007331	No	No																													0.006431													0.007331
NC_016856	248673	GCTA	G	0.004988	No	No
NC_016856	248775	CT	C	0.013183	No	No
NC_016856	248924	A	AG	0.033708	No	No
NC_016856	249321	TA	T	0.004872	No	No
NC_016856	249589	AT	A	0.005656	Yes	No														0.005747	0.004684
NC_016856	249620	CT	C	0.005891	No	No																								0.005891
NC_016856	249963	A	AG	0.013072	No	No
NC_016856	250910	C	CA	0.005013	No	No
NC_016856	251531	AG	A	0.005772	No	No
NC_016856	252379	TA	T	0.004246	No	No																		0.004246
NC_016856	252865	A	AT	0.004957	No	No
NC_016856	252958	CA	C	0.009589	No	No															0.005533				0.005391	0.008666															0.008418							0.009589
NC_016856	254511	AT	A	0.007067	No	No																	0.007067
NC_016856	254881	CA	C	0.005548	No	No																							0.005548
NC_016856	257180	CAA	C	0	No	Yes			0.005479
NC_016856	257947	CT	C	0	No	Yes	0.006536
NC_016856	259826	GT	G	0.006633	No	No																	0.006633
NC_016856	260450	G	GC	0.006309	No	No																																0.006309
NC_016856	261535	CCT	C	0.01071	Yes	No													0.010511				0.01071					0.010127								0.010458												0.008739
NC_016856	262617	TA	T	0.009124	No	No
NC_016856	263128	C	T	0.022161	No	No
NC_016856	264062	G	GA	0	No	Yes					0.007952
NC_016856	264466	CA	C	0.007949	No	No																											0.007949
NC_016856	264723	GT	G	0.004717	No	No
NC_016856	264965	C	T	0.781553	No	No
NC_016856	265213	AT	A	0	No	No
NC_016856	265571	A	ACG	0.006908	No	No																								0.006908
NC_016856	265747	T	TC	0	Yes	No									0.00627
NC_016856	267159	CT	C	0.004098	No	No																0.004098
NC_016856	267238	A	AT	0.009709	No	No																																											0.009709
NC_016856	267299	GT	G	0.006873	Yes	No												0.008306				0.006873
NC_016856	268595	C	CCACAAAA	0.012739	No	No																0.008681
NC_016856	268596	CGTTTTGT	C	0.01278	No	No																0.008636
NC_016856	268817	G	GA	0.02356	No	No																				0.02356
NC_016856	269983	G	GC	0.005525	No	No
NC_016856	270336	GA	G	0.006211	No	No																																	0.006211
NC_016856	276585	GT	G	0	Yes	No											0.004813
NC_016856	276943	TA	T	0.005794	No	No																		0.004237																	0.004449
NC_016856	277603	CT	C	0.006309	No	No																								0.006309
NC_016856	277837	CT	C	0.006515	No	No																																			0.006515
NC_016856	278301	GA	G	0.008902	No	No
NC_016856	280901	A	G	0	Yes	No													0.134884
NC_016856	281538	T	TA	0	Yes	No													0.00759
NC_016856	281674	GA	G	0.005806	No	No																																										0.005806
NC_016856	282026	TA	T	0	Yes	No											0.005362
NC_016856	282119	A	G	0.134801	No	No
NC_016856	282158	C	T	0.02288	No	No
NC_016856	282159	G	A	0	Yes	No													0.017013
NC_016856	282500	GA	G	0.007837	No	No																								0.007837
NC_016856	282894	GA	G	0.013333	Yes	No														0.008929												0.013333
NC_016856	282895	A	C	0	No	No
NC_016856	282962	GA	G	0.011019	Yes	No							0.009025						0.006993				0.010853				0.011019
NC_016856	283124	CAT	C	0.005472	No	No																		0.005472
NC_016856	283854	C	T	0	Yes	No													0.027076
NC_016856	284310	GA	G	0	Yes	No											0.007505
NC_016856	285436	CA	C	0.010989	No	No																												0.010989
NC_016856	286217	TA	T	0.005848	No	No																																						0.005848
NC_016856	287562	AGAGG	A	0	No	No
NC_016856	287598	GC	G	0	No	No
NC_016856	287610	TA	T	0.004689	No	No																														0.004689
NC_016856	288871	T	TAC	0.005587	No	No																													0.005587
NC_016856	291901	T	C	0	Yes	No							0.240413
NC_016856	292577	TA	T	0.004228	No	No
NC_016856	295674	CA	C	0	No	Yes	0.00722
NC_016856	297351	TA	T	0.008	No	No																														0.008
NC_016856	297687	G	A	0	Yes	No													0.234328
NC_016856	298487	TGC	T	0.004132	No	No
NC_016856	298675	AT	A	0	No	Yes	0.006107
NC_016856	298973	AT	A	0.006452	No	Yes		0.006309																				0.005666			0.006452																0.005102
NC_016856	299921	AT	A	0.005618	No	No																																	0.005618
NC_016856	299948	T	TG	0	Yes	No												0.006993
NC_016856	300100	GA	G	0.007645	No	No																	0.006126														0.007645							0.005997
NC_016856	300957	CT	C	0.005556	No	No
NC_016856	300987	AT	A	0.005495	No	No
NC_016856	301052	CT	C	0	No	No															0.005495
NC_016856	301304	TTC	T	0.006536	No	No
NC_016856	301547	TA	T	0.00454	No	No																					0.00454
NC_016856	301615	TG	T	0.004907	No	No
NC_016856	301943	GC	G	0	Yes	No								0.006711
NC_016856	303394	GA	G	0.005891	No	No																									0.005891
NC_016856	303402	A	AG	0.022119	No	No
NC_016856	303754	CT	C	0.007313	No	No																													0.007313
NC_016856	304098	C	CG	0.00561	No	No																																								0.00561
NC_016856	304333	GT	G	0	Yes	No								0.008503		0.009025
NC_016856	305115	G	GT	0.013804	No	No																																				0.013804
NC_016856	305405	A	ATC	0.005882	No	No																											0.005882
NC_016856	306317	T	TG	0.009913	No	No
NC_016856	306476	C	T	0.213072	No	No
NC_016856	307101	GA	G	0	No	Yes	0.011662
NC_016856	307868	GGC	G	0.022727	Yes	Yes		0.015576			0.009685							0.015267				0.013937							0.014134		0.010909		0.01278					0.009479		0.014368	0.022727			0.013378					0.011236
NC_016856	307883	C	CCG	0.013587	Yes	Yes		0.010178										0.013761				0.012987							0.012945		0.009317							0.008048		0.012469	0.013587			0.010989					0.010336
NC_016856	308949	T	TG	0	No	Yes					0.008503
NC_016856	309449	GT	G	0.008671	No	No																	0.008671
NC_016856	309556	AT	A	0.009456	No	No																												0.009456
NC_016856	310337	GA	G	0.006098	No	No																																						0.006098
NC_016856	310745	GT	G	0.005882	No	No																			0.005391																			0.005594
NC_016856	310749	T	TC	0.140436	Yes	No													0.01567
NC_016856	310981	CT	C	0.006814	No	No																					0.006814												0.005961		0.006793
NC_016856	311127	GT	G	0.004802	No	No
NC_016856	311421	A	AG	0.00534	No	No
NC_016856	313693	CA	C	0.008621	No	No
NC_016856	313970	GA	G	0.007207	No	No																				0.007207
NC_016856	314950	CT	C	0.006441	No	No
NC_016856	315215	TG	T	0.007678	No	No
NC_016856	315492	GCAT	G	0.005148	No	No
NC_016856	315778	TC	T	0.005405	No	No
NC_016856	315926	GT	G	0.006107	No	No
NC_016856	316052	TA	T	0.007752	No	No
NC_016856	316137	CT	C	0.0067	No	No
NC_016856	316947	T	TG	0.005051	No	No
NC_016856	318069	GT	G	0	No	Yes				0.012712
NC_016856	318864	AT	A	0.004815	No	No
NC_016856	319098	GA	G	0.007109	No	No																									0.007109
NC_016856	319196	TA	T	0.004362	No	No																																								0.004362
NC_016856	319559	A	G	0.025445	No	No
NC_016856	320351	GA	G	0.007678	No	No
NC_016856	320921	GA	G	0.006202	No	No																														0.006202
NC_016856	321217	GA	G	0	Yes	No													0.007407
NC_016856	322223	GA	G	0.005848	No	No																																						0.005848
NC_016856	322649	TGCC	T	0.007767	No	No																																										0.007767
NC_016856	322877	C	CG	0	Yes	No									0.009029
NC_016856	322939	GA	G	0.014652	No	No																							0.014652	0.00995
NC_016856	323064	GA	G	0.010057	No	No															0.00774				0.006734																0.007722			0.009506
NC_016856	323213	G	GT	0	Yes	No											0.010526
NC_016856	323447	AT	A	0.004562	No	No
NC_016856	323990	A	AG	0.003953	No	No																														0.003906											0.003953
NC_016856	324125	C	CG	0.004259	No	Yes	0.005258																				0.003857		0.004061									0.003152			0.00381
NC_016856	325676	GCTGCACGCCGCCT	G	0.009132	No	No																																		0.009132
NC_016856	325696	AGGAGCTGGC	A	0.009615	No	No																																		0.009615
NC_016856	327037	CA	C	0.012579	No	No																			0.012579
NC_016856	327049	C	G	0.022887	Yes	No													0.031915		0.015129																											0.020124
NC_016856	327145	AT	A	0.011029	No	No																																								0.011029
NC_016856	328335	GA	G	0.012539	No	No																							0.012539
NC_016856	328475	G	A	0.038781	Yes	No														0.029973																									0.019022				0.038781
NC_016856	328476	A	C	0.032787	No	No																																											0.032787
NC_016856	328477	C	A	0.039326	Yes	No														0.030303																													0.039326
NC_016856	328480	T	G	0.038576	No	No																																							0.021978				0.038576
NC_016856	328481	G	T	0.038348	Yes	No														0.031977																									0.019126				0.038348
NC_016856	328482	T	C	0.035608	Yes	No														0.03207																													0.035608
NC_016856	329118	G	A	0	Yes	No													0.066971
NC_016856	330434	C	CA	0	No	Yes				0.005312
NC_016856	330841	CG	C	0.012953	No	No																																			0.012953
NC_016856	331257	GA	G	0	Yes	No								0.006623
NC_016856	332345	GA	G	0.005376	No	No																																	0.005376
NC_016856	333084	GTC	G	0.006908	No	No
NC_016856	333384	GT	G	0.004608	No	No
NC_016856	333529	TA	T	0.00885	No	No
NC_016856	333605	C	T	0	Yes	No													0.067642
NC_016856	335114	C	CG	0.946064	No	No
NC_016856	335420	T	TAC	0.00565	No	No
NC_016856	337043	A	G	0.104421	No	No
NC_016856	338129	C	CG	0.048694	Yes	No													0.031104																												0.009957
NC_016856	338227	G	A	0.016888	No	No
NC_016856	339035	A	AG	0	No	Yes					0.004184
NC_016856	339122	AG	A	0	No	No
NC_016856	339593	GA	G	0	Yes	No									0.008197
NC_016856	341085	T	G	0.086435	No	No
NC_016856	341597	T	TCA	0.005935	No	No																								0.005935
NC_016856	342195	TA	T	0.005571	No	No
NC_016856	342694	A	AT	0	No	Yes	0.003891
NC_016856	342709	AT	A	0.010463	No	No																																	0.010463
NC_016856	342977	AT	A	0.006452	No	No																			0.006452
NC_016856	343735	CT	C	0.00551	No	No																																				0.005215
NC_016856	344109	T	TC	0.010045	No	No
NC_016856	345205	GA	G	0.003895	No	No
NC_016856	345453	T	TG	0.009195	No	No																							0.009195
NC_016856	345920	A	AAG	0.005297	No	No																																			0.005297
NC_016856	346666	GT	G	0	No	Yes	0.006279
NC_016856	347890	GT	G	0.015038	Yes	Yes	0.008757										0.007163	0.005848									0.015038																0.005188
NC_016856	347973	T	TC	0.005188	No	No																																										0.005188
NC_016856	348542	T	G	0.106928	No	No																		0.106928
NC_016856	348944	A	G	0.04793	No	No
NC_016856	350407	GT	G	0.00624	No	No																											0.00624														0.004796
NC_016856	351022	G	GA	0.004902	No	No																				0.004902
NC_016856	351068	TA	T	0.006079	No	No																					0.006079
NC_016856	351099	CA	C	0.006438	No	No																			0.006438
NC_016856	351313	AAT	A	0.003356	No	No
NC_016856	351316	AT	A	0.004826	No	No																																									0.004826
NC_016856	352420	GA	G	0.005044	No	No
NC_016856	352609	C	T	1	No	No
NC_016856	353997	TG	T	0.009456	No	No																													0.009456
NC_016856	354430	A	G	0.023066	No	No
NC_016856	355293	GT	G	0	Yes	No						0.007547
NC_016856	355847	GT	G	0.007587	Yes	No							0.006562					0.006266												0.005797				0.006885		0.005807
NC_016856	355861	GA	G	0.00569	No	No
NC_016856	356613	TA	T	0.006359	No	No
NC_016856	356873	CT	C	0.008016	No	No
NC_016856	357016	C	T	0.143624	No	No
NC_016856	357039	A	AC	0.005848	No	No
NC_016856	357118	AT	A	0.007105	No	No																									0.007105
NC_016856	357130	T	TG	0	Yes	No												0.005044
NC_016856	357147	GA	G	0.011236	No	No															0.008535							0.00885													0.011236
NC_016856	359142	CG	C	0	Yes	No										0.007313
NC_016856	359485	TAC	T	0.006061	No	No
NC_016856	359635	GA	G	0.004926	No	No
NC_016856	360313	GT	G	0.006144	No	No
NC_016856	361068	GA	G	0.006299	No	No
NC_016856	361150	GA	G	0	No	Yes		0.011111
NC_016856	361178	CT	C	0.009009	No	No																																			0.009009
NC_016856	361562	A	AT	0.005767	No	No
NC_016856	362655	C	T	0	Yes	No									0.016012
NC_016856	363313	T	TC	0	Yes	No						0.006932
NC_016856	363366	GA	G	0.005917	No	No
NC_016856	363370	GA	G	0.005706	No	No																																											0.005706
NC_016856	363782	A	G	0.030928	No	No																						0.030928
NC_016856	364999	GA	G	0.005594	No	No																								0.005594
NC_016856	365282	C	CG	0.00638	No	No																			0.00638
NC_016856	365307	G	GT	0	Yes	No									0.023973				0.736281
NC_016856	365456	T	C	0	Yes	No													0.024482
NC_016856	365625	A	G	0.034946	Yes	Yes		0.028381							0.020561		0.02044						0.013514					0.01855			0.026975					0.022866		0.029106			0.026596	0.016296			0.019298
NC_016856	365639	A	T	0.051522	Yes	Yes		0.036066	0.049145	0.048117	0.052265	0.025463	0.02057		0.031481					0.028226	0.024691	0.051522		0.028017			0.034739	0.017886		0.023857	0.035448		0.034682		0.032823
NC_016856	367984	C	CG	0	No	Yes					0.007299
NC_016856	368181	GA	G	0.014388	No	No															0.010324													0.014388
NC_016856	368644	AT	A	0.005168	No	No																																					0.005168
NC_016856	368774	C	CG	0.005626	No	No																															0.005626
NC_016856	368918	CT	C	0.010526	No	No																					0.010526
NC_016856	368993	A	AC	0.006494	Yes	No												0.005215
NC_016856	369531	A	AG	0.0044	No	No																			0.0044
NC_016856	371010	T	TC	0.008493	No	No																																											0.008493
NC_016856	371211	C	T	0.155447	No	No
NC_016856	371288	GT	G	0.005291	No	No																																	0.005291
NC_016856	373251	TA	T	0.005464	No	No
NC_016856	373873	C	T	0	Yes	No													0.147493
NC_016856	374143	CG	C	0	Yes	No													0.005822
NC_016856	374816	TGCG	T	0.008606	Yes	No										0.00883
NC_016856	374951	TTA	T	0.010989	No	No																												0.010989
NC_016856	374993	TG	T	0	No	Yes					0.007722
NC_016856	375006	GT	G	0.005822	Yes	No							0.01
NC_016856	375101	GC	G	0.009025	No	No																																						0.009025
NC_016856	376725	GT	G	0.006462	No	No																				0.006462
NC_016856	377537	C	CT	0.015974	No	No																																								0.015974
NC_016856	377582	GA	G	0	No	Yes	0.006885
NC_016856	377624	GA	G	0.005739	No	No
NC_016856	377657	G	GGT	0.005764	No	No																																								0.005764
NC_016856	378209	A	AC	0	No	No															0.00464
NC_016856	379680	TA	T	0.010345	No	No
NC_016856	380328	T	TA	0.004981	No	No
NC_016856	381006	TG	T	0.004762	No	No
NC_016856	381645	CA	C	0.005979	No	No
NC_016856	382589	A	AT	0.004938	No	No
NC_016856	382645	TA	T	0.004723	No	No
NC_016856	384256	CT	C	0.00565	No	No
NC_016856	384812	TC	T	0.004878	No	No
NC_016856	385747	GA	G	0.004065	No	No																																								0.004065
NC_016856	385887	T	TC	0.004119	No	No																		0.004119																							0.003997
NC_016856	386737	AT	A	0.005891	No	No
NC_016856	388123	AT	A	0	Yes	No										0.007366
NC_016856	388992	GA	G	0	No	Yes			0.005242
NC_016856	390697	A	G	0.116834	No	No																						0.116834
NC_016856	391267	TG	T	0.005102	No	No
NC_016856	391271	GGA	G	0.004175	No	No
NC_016856	392042	T	TC	0.005556	No	No
NC_016856	392369	CA	C	0.005848	Yes	No												0.005695																														0.005348
NC_016856	392530	CA	C	0.004175	No	No																																									0.004175
NC_016856	393073	AGC	A	0	Yes	No								0.005988
NC_016856	393907	GT	G	0.00626	No	No
NC_016856	395064	A	AG	0.006838	No	No
NC_016856	395580	AGC	A	0.012821	No	Yes	0.012626																												0.008969				0.012821		0.008602
NC_016856	395586	T	TGC	0.008316	No	Yes	0.012285																												0.008316				0.008163		0.00813
NC_016856	397369	C	T	0.213018	No	No
NC_016856	398863	CG	C	0.01432	No	No
NC_016856	399198	A	G	0.159334	No	No
NC_016856	399710	GT	G	0	No	No															0.006791
NC_016856	401059	GC	G	0	Yes	No											0.006885
NC_016856	401313	A	AGC	0.006568	No	No																														0.006568
NC_016856	402897	AT	A	0.005839	No	No
NC_016856	403843	G	A	0	Yes	No													0.081395
NC_016856	404200	TA	T	0.006051	No	No
NC_016856	404452	C	CG	0.006173	No	No
NC_016856	404506	GT	G	0.004237	No	No																																0.004237
NC_016856	404616	T	C	0.047138	Yes	Yes	0.033784		0.031802								0.025678		0.028963			0.02669	0.024931						0.037764																	0.036184		0.032637
NC_016856	404936	AGCG	A	0.004932	No	No
NC_016856	405328	T	TG	0.009788	No	No
NC_016856	405391	GA	G	0.011364	No	No																							0.011364
NC_016856	405457	GA	G	0	Yes	No													0.005141
NC_016856	405541	C	CG	0.005548	No	No
NC_016856	405777	A	G	0.047945	No	No
NC_016856	406699	TA	T	0.006472	No	No																							0.006472
NC_016856	408403	C	CA	0.007605	No	Yes				0.006678																			0.007605									0.005229
NC_016856	409328	CA	C	0.01105	No	No																			0.01105
NC_016856	409709	GT	G	0.008292	Yes	No													0.006957				0.008292															0.007952
NC_016856	410450	TG	T	0.005464	No	No																																										0.005464
NC_016856	411731	TGCC	T	0.005587	No	No																														0.005587
NC_016856	412096	CT	C	0	No	No															0.004762
NC_016856	412204	TA	T	0.003964	No	No																																						0.003964
NC_016856	412514	C	CT	0.005594	No	No
NC_016856	412920	GA	G	0.007937	Yes	Yes					0.00738									0.008753
NC_016856	413005	GGT	G	0.006061	No	No																																				0.006061
NC_016856	413042	GGC	G	0.012024	No	Yes	0.015766																										0.009615			0.006969				0.012024
NC_016856	413642	C	T	0.036849	No	No
NC_016856	413675	GT	G	0	Yes	No													0.00641
NC_016856	414086	AT	A	0	Yes	No						0.007233
NC_016856	414232	G	GA	0.005594	No	No
NC_016856	414267	C	CG	0.006299	No	No
NC_016856	414289	CA	C	0.006211	No	No																													0.006211
NC_016856	414592	GA	G	0.005666	No	No																								0.005666
NC_016856	414908	CG	C	0	Yes	No									0.06689
NC_016856	415038	C	T	0.021713	No	No
NC_016856	415623	GA	G	0.008493	No	No																		0.00578					0.008493							0.007184
NC_016856	417657	T	TC	0	Yes	No									0.008677
NC_016856	418228	GT	G	0.011161	No	No																							0.011161
NC_016856	418508	GT	G	0.050725	No	No																				0.050725
NC_016856	419751	C	CAG	0.005525	No	No																																			0.005525
NC_016856	419755	CCT	C	0.005571	No	No																																			0.005571
NC_016856	419786	GA	G	0	Yes	No						0.00817
NC_016856	420222	G	GC	0.007491	No	No																								0.007491
NC_016856	421259	C	CGTTGCG	0.018433	Yes	No									0.009195						0.007018									0.008065		0.010526			0.015284			0.008214		0.007767	0.012072
NC_016856	421272	ACGCAAC	A	0.017544	Yes	No									0.009112						0.00678									0.007812		0.010444			0.015217			0.00813		0.007663	0.011858
NC_016856	421623	C	T	0.758182	No	No
NC_016856	422083	GA	G	0.008977	No	Yes				0.007117																					0.007421						0.008977
NC_016856	423182	AT	A	0.011204	No	No
NC_016856	423211	CT	C	0.010724	No	No																		0.010724
NC_016856	423776	TG	T	0.00905	No	No
NC_016856	424394	C	T	0.025039	No	No
NC_016856	424706	CT	C	0.007707	No	No																																										0.0064
NC_016856	425798	G	GT	0.004802	No	No																																									0.004802
NC_016856	426659	A	AC	0.004635	No	No																											0.004635
NC_016856	426676	C	CT	0.003902	No	No																		0.003902
NC_016856	427298	TC	T	0.005787	No	No																											0.005787
NC_016856	427709	GT	G	0.003953	No	No
NC_016856	428528	GC	G	0.006234	No	Yes					0.008																																				0.006234
NC_016856	429636	A	AG	0.006873	No	No
NC_016856	429837	C	T	0.145379	No	No
NC_016856	429994	CT	C	0	Yes	Yes	0.006339											0.004944
NC_016856	430032	GA	G	0.007267	No	No																																									0.007267
NC_016856	430615	CA	C	0.005533	No	No																	0.005533
NC_016856	430961	T	TG	0.005935	No	No																																			0.005935
NC_016856	431654	A	G	0.016652	No	No
NC_016856	432716	GA	G	0.009862	No	No
NC_016856	432734	AT	A	0.010221	No	No
NC_016856	434228	GT	G	0.005348	No	No
NC_016856	435952	GA	G	0.006667	No	Yes		0.007692
NC_016856	436208	GTA	G	0.005376	Yes	No									0.007366																																	0.005376
NC_016856	437209	TG	T	0	Yes	No								0.008949
NC_016856	437310	AT	A	0	No	No															0.00607
NC_016856	439263	CT	C	0.007299	No	No																																						0.007299
NC_016856	440152	AT	A	0.010714	No	No																											0.010714
NC_016856	440647	AG	A	0	Yes	No														0.005682
NC_016856	441147	GA	G	0.008913	No	Yes					0.009132												0.008913
NC_016856	441262	C	CG	0.15	No	No
NC_016856	441322	A	AGT	0.009281	No	No																0.009281
NC_016856	441583	A	AC	0	Yes	No												0.004571
NC_016856	441617	GT	G	0.007678	No	No																											0.007678
NC_016856	442158	GA	G	0.00722	No	No
NC_016856	442268	GA	G	0.009346	No	No																											0.009346		0.007062													0.007722
NC_016856	442960	C	T	0	Yes	No									0.223448
NC_016856	443126	GT	G	0.004695	No	No
NC_016856	443176	GT	G	0.00565	No	No
NC_016856	443603	G	C	0.02924	No	No																																0.022727
NC_016856	444221	CT	C	0.00627	No	No																														0.00627
NC_016856	444271	AT	A	0.005988	No	No
NC_016856	445584	G	A	0	No	Yes	0.027864
NC_016856	445597	C	CT	0	No	Yes					0.013405
NC_016856	446064	GA	G	0.015717	No	Yes			0.006849														0.010714																		0.00708		0.009124		0.015717			0.010033
NC_016856	446147	GA	G	0.007394	No	No																																	0.007394
NC_016856	446434	CA	C	0.025097	Yes	Yes		0.012903	0.011161	0.011364										0.013158	0.009294									0.012146						0.009843	0.025097			0.017505			0.010661	0.012876	0.022573		0.018018
NC_016856	446772	GA	G	0	Yes	No							0.005579
NC_016856	447014	GT	G	0	Yes	No											0.005031
NC_016856	448434	C	T	0.133452	No	No
NC_016856	449944	GT	G	0.008032	No	No
NC_016856	450175	CA	C	0.006849	No	No
NC_016856	450361	C	CG	0.00885	No	No
NC_016856	450406	TA	T	0	No	Yes		0.007168
NC_016856	450631	C	CG	0.136637	Yes	No													0.017921
NC_016856	451363	CA	C	0	Yes	No													0.006515
NC_016856	451410	C	CT	0.024164	No	No																																0.018325
NC_016856	451584	GA	G	0.004219	No	No																																0.004219
NC_016856	451793	CA	C	0.00551	No	No
NC_016856	451805	GT	G	0.00659	No	No																						0.005988
NC_016856	451809	T	TC	0.00664	No	No
NC_016856	452158	GT	G	0.010163	Yes	No											0.007267						0.005096				0.009456		0.010163												0.0096
NC_016856	452251	T	C	0	Yes	No													0.118182
NC_016856	452323	CT	C	0.016216	No	Yes				0.015873																0.016216
NC_016856	453042	AT	A	0.005355	Yes	No									0.006359
NC_016856	453816	GA	G	0.007394	No	No																											0.007394
NC_016856	454880	T	TC	0.007257	Yes	No										0.008977						0.006814											0.006897				0.006116
NC_016856	455585	GA	G	0.004994	No	No
NC_016856	456404	GA	G	0.008499	No	No
NC_016856	456718	GT	G	0.006826	No	No																					0.006826
NC_016856	456802	TA	T	0.005369	No	No
NC_016856	456905	C	T	0.987934	No	No
NC_016856	457329	C	T	0.056836	No	No
NC_016856	458443	A	ACT	0.012	No	No																					0.008602																			0.012
NC_016856	458445	CAG	C	0.012097	No	No																					0.008889																			0.012097
NC_016856	458837	CT	C	0.0078	Yes	No									0.009434
NC_016856	459618	TA	T	0.007102	No	No																																			0.007102
NC_016856	459871	GA	G	0	Yes	No								0.009132
NC_016856	460728	ACGCCGACCGCGAACTGTACCAGACGGTCTACAGTGAAAAACCGGGCGCCGTCGCCG	A	0.007005	No	No																								0.007005
NC_016856	461715	GA	G	0.007663	No	No																				0.007663
NC_016856	461886	GA	G	0.007678	No	No																							0.007678
NC_016856	462028	GT	G	0.005952	No	No
NC_016856	462480	G	GA	0.007246	No	No																					0.006329
NC_016856	462541	C	CG	0	Yes	No						0.008163
NC_016856	463501	GA	G	0.006126	No	No
NC_016856	465823	AG	A	0.006601	No	No																0.006601
NC_016856	466739	TA	T	0.007233	No	No																																											0.007233
NC_016856	467047	AT	A	0	Yes	No									0.011257
NC_016856	467302	GA	G	0.005089	No	Yes	0.006042																																			0.005089
NC_016856	467604	A	G	0.018349	No	No
NC_016856	468260	GC	G	0	No	Yes		0.011682
NC_016856	468572	GT	G	0	Yes	No								0.00625
NC_016856	468655	A	AC	0.005333	No	No
NC_016856	470807	G	C	0.023585	No	No
NC_016856	471250	A	AAG	0.005202	No	No
NC_016856	471257	GC	G	0.006981	No	No
NC_016856	472546	A	G	0.044619	No	No
NC_016856	472974	TA	T	0.006299	No	No																																		0.006299
NC_016856	473518	G	A	0.018293	No	No
NC_016856	473902	A	G	0.019284	No	No
NC_016856	474418	A	T	0.023364	No	No																																							0.023364
NC_016856	475217	CA	C	0.007042	No	No																																							0.007042
NC_016856	475374	C	T	0	Yes	No									0.020772
NC_016856	475670	GT	G	0.007463	No	No																													0.007463
NC_016856	477159	A	G	0.016746	No	No
NC_016856	477276	G	A	0.998906	No	No
NC_016856	477366	CT	C	0	No	Yes					0.005188
NC_016856	478512	AT	A	0.006289	No	No																			0.005602															0.006289
NC_016856	478994	AC	A	0.006838	No	No																																					0.006838
NC_016856	479564	AT	A	0	No	Yes	0.007477
NC_016856	479749	GA	G	0	Yes	No												0.010121
NC_016856	479864	CT	C	0.006557	No	No
NC_016856	481099	C	CG	0.00569	No	No																													0.00569
NC_016856	481136	GC	G	0.005602	No	No
NC_016856	481220	A	AAC	0.007707	No	No
NC_016856	481686	GT	G	0.00813	No	No
NC_016856	484460	GT	G	0.013123	No	Yes					0.00947										0.006745						0.013123			0.007273			0.009592				0.006711	0.008333			0.006689								0.00738
NC_016856	484755	AT	A	0.00713	No	No																												0.00713
NC_016856	485082	T	C	0.111278	No	No
NC_016856	485528	CA	C	0	Yes	Yes		0.005874			0.005602					0.007911
NC_016856	485794	GC	G	0.005594	No	No
NC_016856	486063	AT	A	0.006885	No	No																																									0.006885
NC_016856	486420	TC	T	0.006231	No	No
NC_016856	486979	CT	C	0.007704	No	No
NC_016856	487502	A	G	0.12945	No	No
NC_016856	487833	GT	G	0	No	Yes					0.004981
NC_016856	487909	AC	A	0	No	Yes				0.005312
NC_016856	488098	AT	A	0.00641	No	No
NC_016856	490801	AT	A	0	No	No
NC_016856	491453	C	CT	0.012384	Yes	No													0.015762
NC_016856	491642	GA	G	0.016529	Yes	Yes		0.01084							0.02		0.012285							0.013369					0.012085		0.016529				0.012618											0.01227	0.01087
NC_016856	491673	T	TG	0.089552	No	No
NC_016856	493169	GA	G	0.008493	No	No																									0.008493
NC_016856	493184	A	AG	0.005571	No	No
NC_016856	493436	A	G	0.021302	No	No
NC_016856	493442	AT	A	0.005525	No	No																								0.004914
NC_016856	493620	A	AT	0.005362	No	No																																0.005362
NC_016856	494597	A	AC	0.006932	No	Yes		0.006192																											0.006932
NC_016856	495036	GA	G	0	Yes	No														0.006462
NC_016856	495760	CA	C	0.008949	No	No																									0.008949
NC_016856	495938	GT	G	0.008565	No	No																	0.008535				0.008565									0.006964								0.007828
NC_016856	496163	CT	C	0.005908	No	No
NC_016856	497032	GC	G	0	Yes	No										0.006126
NC_016856	498465	GT	G	0.009836	No	No																																									0.005502		0.006515
NC_016856	499884	GA	G	0.007874	No	No
NC_016856	502225	TA	T	0	No	No															0.00565
NC_016856	502833	AT	A	0.006116	No	No
NC_016856	504101	GA	G	0.006757	Yes	Yes	0.006494					0.006033														0.006757
NC_016856	504170	AT	A	0.005874	No	Yes	0.005658
NC_016856	504792	CA	C	0.006745	No	No
NC_016856	504824	C	CT	0.007849	No	No
NC_016856	504834	CA	C	0	Yes	No												0.007092
NC_016856	505297	CA	C	0.015748	No	No																							0.015748
NC_016856	505817	AT	A	0	Yes	No											0.00641
NC_016856	506216	TA	T	0.00626	No	No																											0.00626
NC_016856	506321	A	AT	0.004334	No	No
NC_016856	508833	AG	A	0.005102	No	No
NC_016856	509721	AT	A	0	No	Yes		0.0064
NC_016856	511965	GA	G	0.00432	No	No
NC_016856	512199	CA	C	0.007657	No	No																																									0.007657
NC_016856	512287	G	A	0.027907	No	No																																	0.018727
NC_016856	512305	G	C	0.044776	Yes	Yes				0.039813					0.029536									0.027027	0.017794		0.044776						0.035443		0.043478			0.031674										0.020281
NC_016856	512314	G	C	0.043956	Yes	Yes				0.033937	0.028513		0.017094		0.028			0.025685						0.027344			0.043269				0.02407		0.030233		0.043956												0.021779	0.020349
NC_016856	512328	CG	C	0.013514	No	No																0.013514
NC_016856	512564	CT	C	0.007576	No	No																																				0.007576
NC_016856	512575	CA	C	0.007921	No	No																															0.007921
NC_016856	512960	CA	C	0.006144	Yes	No									0.006319																0.006144
NC_016856	513490	GT	G	0.0064	No	No
NC_016856	515597	CG	C	0	Yes	No									0.010899
NC_016856	517013	C	CCT	0.006462	No	No																	0.006462
NC_016856	517131	GA	G	0.009615	No	No
NC_016856	517258	CG	C	0.006452	No	No																															0.006452
NC_016856	517447	A	AG	0.006838	No	No																					0.006838
NC_016856	517678	C	T	0.127758	No	No
NC_016856	517802	AT	A	0.006536	No	No
NC_016856	518887	CA	C	0.010955	No	Yes	0.007921																																				0.00678				0.005722
NC_016856	519045	T	TAAA	0.009225	No	No																																						0.009225
NC_016856	519047	GTTT	G	0.009107	No	No																																						0.009107
NC_016856	519325	TGCG	T	0.009901	No	No
NC_016856	519484	A	AT	0	Yes	No							0.007326
NC_016856	520347	A	G	0.041284	No	No
NC_016856	520641	A	AG	0.009639	No	No
NC_016856	521002	G	GCCAAACCT	0	No	Yes	0.00939
NC_016856	521004	AAGGTTTGG	A	0	No	Yes	0.009368
NC_016856	521091	A	T	0.029748	No	No																0.029748							0.023758												0.026643					0.02947
NC_016856	521092	A	T	0.026408	No	Yes					0.0192											0.026052							0.022814												0.024194					0.026408
NC_016856	521097	A	T	0.028866	No	No																0.028866																			0.02439					0.026087
NC_016856	521098	A	T	0.026915	No	No																0.026915																			0.022913					0.026224
NC_016856	522095	TG	T	0.006192	No	No
NC_016856	522343	CT	C	0.007286	No	Yes		0.008114
NC_016856	522644	GT	G	0.007707	Yes	No										0.008475																								0.007707		0.006211
NC_016856	522909	A	G	0.038113	Yes	Yes		0.021309	0.032012		0.02289							0.019925				0.025292													0.021246			0.020498				0.014628		0.02029
NC_016856	522911	T	C	0.038801	No	Yes			0.031019		0.021008											0.026616																0.02346
NC_016856	522912	T	C	0.033392	No	Yes			0.031157		0.021008													0.021248											0.022472							0.014157
NC_016856	522916	C	G	0.034423	No	Yes			0.033675		0.02069											0.024482			0.013196										0.020718			0.02149				0.014103		0.022315
NC_016856	522920	G	A	0.034111	No	Yes			0.032061		0.02149											0.027027													0.021307							0.01436
NC_016856	522921	G	A	0.03442	No	Yes			0.032159		0.021552																								0.022956							0.014455
NC_016856	522923	C	T	0.035055	No	Yes			0.032508		0.023256														0.015106										0.021898			0.021277				0.015894
NC_016856	523254	A	G	0.020654	No	No
NC_016856	523906	G	A	0	Yes	No													0.700288
NC_016856	524012	A	G	0.019016	No	No
NC_016856	526667	GT	G	0.004944	No	No
NC_016856	527918	GT	G	0.010331	No	No																					0.010331
NC_016856	528599	C	CG	0.006719	No	No																																			0.00495			0.004926
NC_016856	530016	G	T	0.581044	No	No																	0.581044
NC_016856	530071	A	T	0.996564	No	No																		0.996491	0.996564									0.149573
NC_016856	530125	A	T	0.998457	No	No																0.994764	0.998457
NC_016856	530134	A	C	0.974138	No	No																								0.974138	0.079332
NC_016856	530380	A	G	0.395161	No	No																																		0.395161
NC_016856	530510	C	T	0.084625	No	No
NC_016856	531189	C	A	1	No	No																						0.975359			0.928412						0.673806	0.944162	0.966851
NC_016856	531191	A	T	0.991736	No	No																															0.205042	0.028319	0.034351		0.742972		0.911765	0.991736	0.96837
NC_016856	531382	C	T	0.996727	No	No																							0.996727
NC_016856	531383	C	T	0.379261	No	No																																											0.036866
NC_016856	531385	T	A	0.813953	No	No																				0.455538	0.813953
NC_016856	531397	G	T	0.934186	No	No																										0.934186	0.495238
NC_016856	531673	G	A	0.903077	No	No
NC_016856	531884	C	T	1	No	No
NC_016856	531895	A	T	0.995098	No	No																												0.139651	0.979592	0.994837
NC_016856	531956	T	G	0.027923	No	No																															0.027923
NC_016856	531965	A	C	0.998435	No	No
NC_016856	532106	T	C	0.732955	No	No
NC_016856	532375	C	T	0.044818	No	No
NC_016856	532453	T	A	0.995984	No	No																				0.509284	0.141538	0.035242													0.24558	0.995984
NC_016856	532564	T	C	1	No	No																																									1	0.998471
NC_016856	532571	C	T	0.015936	No	No
NC_016856	532585	GT	G	0.008403	No	No																0.008403
NC_016856	532600	T	G	0.998544	No	No
NC_016856	532668	G	A	0.334149	No	No
NC_016856	532669	C	A	0.998815	No	No																												0.703934
NC_016856	532703	C	T	0.832972	No	No
NC_016856	532945	T	G	0.503618	No	No																											0.503618							0.062419
NC_016856	532946	A	T	0.020962	No	No																																								0.020962
NC_016856	533018	G	GC	0	Yes	No									0.008969
NC_016856	533031	CATG	C	0.005195	No	No
NC_016856	533545	GA	G	0.006612	No	No
NC_016856	534167	GT	G	0.005242	No	No
NC_016856	534360	A	AC	0.005772	No	No																											0.005772
NC_016856	534400	T	C	0.035253	No	No
NC_016856	534610	A	C	0.112925	No	No
NC_016856	534632	T	G	0.049285	No	No																									0.049285
NC_016856	534664	C	CTTGAGA	0.015649	No	No																																	0.015649
NC_016856	534696	C	CA	0.02983	No	No																									0.01085
NC_016856	535240	TA	T	0.005698	No	No																																	0.005698
NC_016856	538228	G	GGT	0.006319	No	No																							0.006319
NC_016856	538602	T	A	0.031046	No	No																													0.0299					0.025316
NC_016856	538603	T	C	0.031746	No	No																													0.031746
NC_016856	538605	A	C	0.030581	No	Yes		0.027287	0.025806																										0.027735					0.021776
NC_016856	538606	T	A	0.032258	No	Yes		0.025682	0.024155																										0.032258					0.021452							0.022796
NC_016856	538607	G	T	0.029096	No	Yes		0.025559	0.024155		0.022727																								0.029096			0.017926		0.021452							0.025836
NC_016856	538609	G	A	0.030744	No	Yes		0.02911	0.025907		0.027157												0.01273												0.030645					0.023973
NC_016856	538610	T	A	0.034234	No	Yes		0.032505	0.03071																										0.034234					0.02924
NC_016856	538803	CT	C	0.008446	No	No
NC_016856	539337	A	G	0.048889	No	No
NC_016856	539782	AT	A	0.007117	No	No																		0.007117
NC_016856	540330	GT	G	0	Yes	No							0.00625
NC_016856	540681	G	GA	0.006309	No	No																		0.005083
NC_016856	540715	AT	A	0.00626	No	No
NC_016856	541455	T	TG	0.009828	No	No																																		0.009828
NC_016856	541929	A	G	0	Yes	No									0.033126
NC_016856	543107	GA	G	0.012531	No	No																																							0.012531
NC_016856	543806	AACG	A	0.007117	No	Yes				0.008197
NC_016856	544580	AT	A	0.007207	No	No																																	0.007207
NC_016856	545064	G	A	0.023364	No	No
NC_016856	545942	GA	G	0.008824	No	Yes					0.007353																																		0.008584			0.008237
NC_016856	546531	GT	G	0.007394	No	Yes		0.006579																					0.007394
NC_016856	546574	G	GA	0.014085	No	Yes				0.010989											0.009452								0.014085													0.01087
NC_016856	547246	A	AT	0.005764	No	No																		0.005764
NC_016856	547764	AT	A	0.006981	No	No																		0.006231
NC_016856	547772	G	A	0.034483	No	No																						0.034483
NC_016856	548865	T	TC	0.005398	No	No
NC_016856	549336	G	GGC	0.008197	No	No
NC_016856	550162	GA	G	0.00624	No	No																			0.00624
NC_016856	551011	G	GC	0.02454	Yes	Yes		0.014519	0.011686	0.011799	0.012121		0.007463								0.005908	0.015945			0.006098		0.02454	0.0067					0.008606		0.007463		0.007289	0.005457			0.006814			0.006421	0.006981	0.007619		0.011236
NC_016856	551020	CG	C	0.021216	No	Yes		0.014599	0.006768	0.011679	0.012327										0.00565	0.015873			0.006024		0.020408	0.006568					0.010657		0.00744		0.007299			0.006154	0.006849				0.007042	0.00759		0.011065
NC_016856	551445	CA	C	0.014286	Yes	Yes			0.007843								0.006623						0.007937					0.008368			0.011086
NC_016856	553088	GA	G	0.00597	No	No
NC_016856	553765	GA	G	0.006299	No	No
NC_016856	554502	CA	C	0.010142	No	No																								0.010142
NC_016856	555526	AT	A	0.006221	No	No																														0.005472			0.006221
NC_016856	556178	G	GCA	0.009124	No	Yes			0.008081																										0.009124
NC_016856	556211	CGT	C	0.009901	No	No																													0.009901
NC_016856	556328	CT	C	0.010309	No	No																																								0.009639		0.007782
NC_016856	557272	GT	G	0.006861	No	No
NC_016856	557519	T	TG	0.005	No	No
NC_016856	557919	A	AT	0.013333	No	No
NC_016856	558689	TA	T	0	No	Yes			0.004981
NC_016856	559577	CA	C	0.010309	No	No
NC_016856	561082	C	CG	0.00713	No	No																											0.00713
NC_016856	561246	A	G	0	Yes	No									0.076135
NC_016856	561270	GA	G	0.015129	Yes	Yes		0.012103			0.009459									0.012195																								0.01039			0.009032
NC_016856	562150	AC	A	0.007782	No	No
NC_016856	562421	GT	G	0.010989	No	No
NC_016856	562915	GT	G	0.006024	No	No
NC_016856	563259	GT	G	0.004171	No	No
NC_016856	563284	TA	T	0.005618	No	No																								0.005618
NC_016856	563665	C	CG	0.012821	Yes	No													0.007181				0.006359				0.012821
NC_016856	565494	TG	T	0.00703	No	No																																							0.00703
NC_016856	565844	TA	T	0.008658	No	No																										0.008658
NC_016856	566125	A	AG	0.00542	No	No																																			0.00542		0.005083
NC_016856	566453	CT	C	0.005208	No	No																			0.005208
NC_016856	567542	GA	G	0.007921	No	No
NC_016856	568360	CA	C	0.015909	Yes	Yes		0.011211				0.009569					0.011091	0.011342		0.010152				0.008489		0.010283									0.010121	0.008562						0.00722	0.009141		0.008658			0.007194
NC_016856	570619	A	AC	0.005587	No	No																																			0.005587
NC_016856	570867	TA	T	0	Yes	No											0.005
NC_016856	570973	GA	G	0.005202	No	No
NC_016856	571121	TG	T	0.005355	No	No
NC_016856	571370	TA	T	0.005666	No	No																			0.005666
NC_016856	572074	AT	A	0.005988	No	No																																											0.005988
NC_016856	572159	T	TA	0.005384	No	No																			0.005384
NC_016856	572896	GA	G	0	Yes	No							0.010638
NC_016856	573108	CA	C	0.008157	No	Yes					0.009843													0.008157
NC_016856	574424	GA	G	0.011218	No	Yes					0.007273																																0.011218
NC_016856	575540	AT	A	0.007576	No	No																																		0.007576
NC_016856	576342	AT	A	0.00597	No	No
NC_016856	577380	AT	A	0.006431	No	No
NC_016856	577742	A	AC	0.00641	No	No																																									0.00641
NC_016856	578980	GT	G	0.00885	No	No																																		0.00885
NC_016856	579413	CG	C	0.006734	No	No																																										0.006734
NC_016856	580311	C	T	0.031987	No	No
NC_016856	580324	GA	G	0.006319	No	No
NC_016856	580755	CT	C	0.984868	No	No																			0.012295																			0.01312
NC_016856	580953	TG	T	0	Yes	No							0.005587
NC_016856	581088	GA	G	0.005571	No	Yes	0.008757																													0.005571
NC_016856	581857	AT	A	0.004603	Yes	No											0.007547
NC_016856	582363	CA	C	0.00463	No	No																																	0.00463
NC_016856	582809	CA	C	0.008143	No	No
NC_016856	582871	GC	G	0.006421	No	No
NC_016856	583243	A	AC	0.004872	No	No																																								0.004872
NC_016856	584291	GT	G	0.004454	No	No
NC_016856	584522	GA	G	0.005391	No	No
NC_016856	584734	GA	G	0.009524	No	No																							0.009524
NC_016856	584771	GA	G	0.012448	No	No
NC_016856	585555	GA	G	0.009009	No	No																														0.009009
NC_016856	586152	T	TC	0	Yes	No									0.008584
NC_016856	586201	A	AT	0.005319	No	No																		0.005319
NC_016856	586961	CT	C	0.009547	No	No																												0.009547
NC_016856	587197	A	G	0	Yes	No											0.019139
NC_016856	588297	GA	G	0.007547	No	No																																						0.007547
NC_016856	588723	GA	G	0.004608	No	No																		0.004608
NC_016856	589044	GT	G	0.006135	No	No
NC_016856	589419	A	AT	0	No	Yes			0.006051
NC_016856	590034	C	T	0.033926	No	No
NC_016856	590321	T	TCG	0.009524	Yes	No												0.008865
NC_016856	591028	GATC	G	0.006154	No	No																													0.006154
NC_016856	591533	TC	T	0	Yes	No												0.005495
NC_016856	591968	GAT	G	0.005284	No	No
NC_016856	592001	CGTGCAATTGCAATGG	C	0.00489	No	No
NC_016856	594593	GT	G	0.010549	No	No
NC_016856	594900	C	T	0.053968	No	No
NC_016856	594980	TA	T	0	No	No
NC_016856	595212	GA	G	0.015748	No	Yes	0.012012																	0.015748										0.012158					0.008457				0.011013				0.009238
NC_016856	596469	A	AT	0.006154	No	No
NC_016856	596892	CT	C	0.008909	No	No
NC_016856	597338	GA	G	0.007984	No	No
NC_016856	598822	AT	A	0	Yes	No											0.00678
NC_016856	599859	C	CA	0.005602	No	No																									0.005602
NC_016856	601607	GA	G	0.01138	Yes	No								0.009693				0.006219			0.007371		0.008219				0.010033				0.01138	0.007859	0.007874		0.007005			0.006502	0.006079		0.007052			0.005464	0.007496		0.008219
NC_016856	601630	AT	A	0.004603	No	No																																0.004603
NC_016856	601770	G	GTA	0.004831	No	No																								0.004831
NC_016856	601878	GT	G	0.005731	No	No
NC_016856	602310	CT	C	0	No	Yes					0.008114
NC_016856	602840	AG	A	0.007707	No	No
NC_016856	602947	C	T	0.964158	No	No
NC_016856	603318	CT	C	0.007782	No	No
NC_016856	603743	G	GC	0.009434	No	Yes			0.005882																0.006729				0.008143		0.009434																	0.005298
NC_016856	603764	CG	C	0.007802	Yes	Yes	0.006601												0.005814																							0.006925
NC_016856	605131	A	AT	0.006814	No	No
NC_016856	605968	A	AC	0.006981	No	No																											0.006981
NC_016856	606089	C	CG	0.133519	No	No
NC_016856	606205	GA	G	0.008316	No	No																	0.00607		0.006309
NC_016856	606389	GA	G	0.01073	No	No
NC_016856	606599	CA	C	0.012255	No	No																																											0.012255
NC_016856	608268	CAA	C	0.00569	No	No																		0.00569
NC_016856	608283	CA	C	0.007092	No	No																														0.007092
NC_016856	608344	CT	C	0.007326	No	No																					0.007326
NC_016856	608832	GT	G	0.004315	No	No
NC_016856	609255	GA	G	0.007181	No	No
NC_016856	609734	TA	T	0.004592	No	No
NC_016856	609837	A	T	1	Yes	Yes	0.935045		0.996743			0.928437	0.984448			0.996063	0.99863					0.997925	0.998647			0.994585	0.996	0.996104		1	0.99393						0.970803	0.992413	0.994543				0.998611	0.995153	0.969834
NC_016856	610033	C	CG	0.053691	No	No
NC_016856	610120	TA	T	0.00561	No	No
NC_016856	610140	GA	G	0.006791	No	No
NC_016856	610388	GA	G	0.005587	No	No
NC_016856	610401	GT	G	0	No	Yes					0.008869
NC_016856	610457	TCTG	T	0	Yes	No											0.012069
NC_016856	610749	C	T	0.026726	No	No
NC_016856	611616	T	C	0.020743	No	No
NC_016856	611678	TG	T	0.004695	No	No
NC_016856	612100	A	G	0.237288	No	No															0.029046
NC_016856	612486	GA	G	0	No	No
NC_016856	613194	T	TG	0.00495	No	No
NC_016856	613218	C	CA	0	Yes	No													0.005739
NC_016856	613308	AT	A	0.005038	No	No																														0.005038
NC_016856	614106	C	T	0.017647	No	No
NC_016856	614296	G	C	0.035294	No	No																							0.035294
NC_016856	615870	GA	G	0.005874	No	Yes					0.008606																																						0.005874
NC_016856	615889	AT	A	0.00368	No	No
NC_016856	616030	AT	A	0.00391	No	No																																			0.003842					0.00391
NC_016856	616485	GT	G	0.006633	No	No																											0.006633
NC_016856	616836	C	CG	0.005739	No	No																																			0.005739
NC_016856	617171	C	CT	0.011682	No	No
NC_016856	618991	T	TG	0.006678	No	No																		0.006678
NC_016856	619384	AT	A	0.006678	No	No
NC_016856	619920	G	A	0	No	No
NC_016856	619922	C	T	0	No	No
NC_016856	619923	G	T	0.031746	No	No																					0.031746		0.02849
NC_016856	619925	C	G	0	No	No
NC_016856	619927	A	C	0.028902	No	No																							0.028902
NC_016856	619928	A	G	0	No	No
NC_016856	619930	T	C	0.02907	No	No																							0.02907
NC_016856	621065	GA	G	0.012146	Yes	No									0.00638																		0.012146
NC_016856	622793	T	TG	0	Yes	No									0.005882
NC_016856	623142	G	GT	0.006969	No	No
NC_016856	624895	GA	G	0.007246	No	Yes					0.009501																									0.007246
NC_016856	625994	CA	C	0	Yes	No												0.00565
NC_016856	626134	T	TC	0.005626	No	No
NC_016856	627426	GT	G	0.006873	No	No
NC_016856	627702	CTA	C	0.00542	Yes	No									0.005376																0.00542
NC_016856	627706	A	AT	0	No	Yes		0.006122
NC_016856	627893	CA	C	0	Yes	No														0.005797
NC_016856	627945	CA	C	0.006231	No	No
NC_016856	628206	GA	G	0.011583	Yes	No									0.01006				0.006723																				0.009058		0.009191
NC_016856	628447	GC	G	0.013158	No	No
NC_016856	628693	CA	C	0	No	Yes	0.008264
NC_016856	630004	GT	G	0.009615	No	No
NC_016856	630687	GA	G	0.006088	No	No
NC_016856	630898	AT	A	0.014344	No	No
NC_016856	631005	GA	G	0.009615	No	No																													0.009615
NC_016856	631067	A	G	0.023256	No	No
NC_016856	631170	GT	G	0.011396	No	No																												0.011396
NC_016856	631769	G	GC	0.005109	No	No
NC_016856	632063	AGC	A	0.105181	No	No
NC_016856	632968	A	G	0.012896	No	No
NC_016856	633252	C	T	0	Yes	No									0.030435
NC_016856	633393	CAT	C	0.005076	No	No																																										0.005076
NC_016856	634020	T	TC	0	No	No															0.007005
NC_016856	635005	TC	T	0.005997	No	No																																0.005997
NC_016856	636169	GA	G	0.006814	No	No
NC_016856	636462	AT	A	0	Yes	No											0.006791
NC_016856	636894	GT	G	0.010638	No	Yes		0.01171			0.008621																						0.010638
NC_016856	637505	T	C	0	Yes	No													0.906314
NC_016856	638661	CT	C	0.005988	No	No																															0.005988
NC_016856	638780	C	CG	0.006431	No	No
NC_016856	638859	A	G	0.084112	No	No
NC_016856	638867	C	T	0.053597	No	No																																					0.053597
NC_016856	638883	C	A	0.029577	No	No																																							0.028777
NC_016856	638886	A	G	0.418182	No	No																				0.418182	0.135628	0.037209
NC_016856	638891	AAT	A	0.006144	No	No
NC_016856	638927	G	T	0.239936	No	No
NC_016856	638947	C	G	0.043605	No	No
NC_016856	638949	A	C	0.1121	No	No																																											0.1121
NC_016856	639064	C	A	0.123308	No	No
NC_016856	639073	T	TG	0.009585	No	No
NC_016856	639087	CTGACGGCCAGT	C	0.016694	No	No
NC_016856	639096	A	C	0.966412	No	No																								0.966412	0.066421
NC_016856	639130	T	TCA	0.347165	No	No
NC_016856	639132	A	G	0.227401	No	No
NC_016856	639135	C	T	0.998943	No	No
NC_016856	639138	C	T	0.988889	No	No
NC_016856	639141	CT	C	0.005806	No	No
NC_016856	639148	A	C	0.052219	No	No
NC_016856	639155	C	A	0.798137	No	No
NC_016856	639157	A	T	0.116618	No	No																		0.116618
NC_016856	639194	TC	T	0.998339	No	No																													0.971039	0.998339
NC_016856	639198	T	G	0.073016	No	No																																		0.073016
NC_016856	639220	G	A	0.033058	No	No
NC_016856	639261	A	C	0.03125	No	No
NC_016856	639271	TG	T	0.038462	No	No
NC_016856	639274	T	G	0.964392	No	No																				0.508197	0.826	0.964392																	0.025295
NC_016856	639282	T	G	0.928675	No	No																		0.413386	0.928675																				0.024116
NC_016856	639284	G	GC	0.015625	No	No																															0.015625
NC_016856	639285	C	CA	0.444867	No	No
NC_016856	639288	A	C	0.02585	No	No																															0.02585
NC_016856	639289	A	G	0.925295	No	No
NC_016856	639291	A	T	0.252101	No	No
NC_016856	639294	G	A	0.998611	No	No
NC_016856	639295	T	C	0.038674	No	No
NC_016856	639297	C	T	0.036697	No	No
NC_016856	639298	C	T	0.099881	No	No
NC_016856	639301	C	A	1	No	No
NC_016856	639304	C	T	0.019676	No	No
NC_016856	639323	A	AATCCGGT	0.00646	No	No
NC_016856	639330	G	T	0.029716	No	No
NC_016856	639348	C	T	0.998824	No	No																																0.932515	0.967066
NC_016856	639349	C	A	0.317391	No	No
NC_016856	639357	G	T	0.086022	No	No
NC_016856	639366	T	G	0.01849	No	No
NC_016856	639367	G	A	1	No	No																											0.292052				0.036697			0.85567	1	0.997279
NC_016856	639370	T	G	0.990812	No	No																							0.990812				0.036122					0.044416	0.031157	0.045994									0.86246
NC_016856	639372	G	A	0.96594	No	No
NC_016856	639376	C	T	0.85034	No	No																																							0.85034
NC_016856	639381	A	T	0.51487	No	No																											0.51487
NC_016856	639384	A	G	0.381872	No	No
NC_016856	639391	GT	G	0.828571	No	No																		0.449925	0.045045					0.017915	0.828571															0.364469
NC_016856	639397	TG	T	0.047473	No	No
NC_016856	639408	T	TTC	0.127955	No	No
NC_016856	639419	C	A	0.053793	No	No
NC_016856	639540	GT	G	0.030831	No	No
NC_016856	639543	CT	C	0.005208	No	No
NC_016856	639548	T	G	0.091575	No	No
NC_016856	639553	C	T	0	No	No
NC_016856	640462	G	A	0.042746	No	No
NC_016856	640470	CT	C	0.00994	No	No																												0.00994
NC_016856	640848	TG	T	0.00627	No	No
NC_016856	642609	C	T	0.070539	No	No
NC_016856	643080	AT	A	0.00432	No	No
NC_016856	643421	AT	A	0.00561	No	No																																			0.00561
NC_016856	643805	G	GC	0.007055	No	No																																					0.007055
NC_016856	644608	C	T	0	Yes	No							0.336134
NC_016856	644609	G	A	0.166189	No	No
NC_016856	644614	T	C	0	Yes	No							0.017713
NC_016856	644631	A	G	0	Yes	No							0.02381		0.060172				0.096774
NC_016856	644740	GA	G	0.006472	No	No																		0.006472
NC_016856	644949	G	GC	0	Yes	No						0.010724
NC_016856	645329	GA	G	0	Yes	No													0.006932
NC_016856	645465	TG	T	0.010811	No	No																													0.009747
NC_016856	646207	GA	G	0	Yes	No									0.008386
NC_016856	646664	CT	C	0.009346	No	No
NC_016856	647107	AAGAAG	A	0.023155	No	Yes	0.014463	0.009311	0.011364	0.011429											0.008865			0.012346			0.018072		0.017021		0.018828				0.012327			0.023155			0.010772		0.012389	0.01092	0.015968	0.012821	0.008881		0.009208
NC_016856	647701	GT	G	0.007678	No	No
NC_016856	647934	A	AC	0.007366	No	No
NC_016856	648416	A	ATG	0.008197	No	No																								0.008197
NC_016856	649069	C	G	0.061728	Yes	Yes			0.039088											0.047619		0.053254				0.047393	0.048544								0.032847									0.038462	0.026432
NC_016856	649104	GT	G	0.015198	No	No																	0.015198
NC_016856	649610	TGC	T	0.020833	No	No															0.011038	0.01145												0.010033
NC_016856	649634	C	CG	0.008032	No	No																																0.008032
NC_016856	651121	T	TC	0.006079	No	No
NC_016856	651694	CT	C	0.008016	No	No																											0.008016
NC_016856	651814	TC	T	0.004994	No	No
NC_016856	651934	TA	T	0.005789	No	No
NC_016856	652427	G	GGA	0.014113	Yes	Yes	0.01087		0.012195				0.008834															0.00722	0.007547				0.014113					0.005277		0.007692						0.00738	0.006667
NC_016856	652431	ATC	A	0.014141	Yes	Yes	0.010753		0.012289				0.008711															0.007207	0.007435				0.014141					0.005195		0.007505						0.007273	0.006494
NC_016856	652720	GT	G	0.005457	No	No
NC_016856	652756	C	T	0.18707	No	No
NC_016856	652773	AG	A	0	No	Yes			0.009238
NC_016856	654739	CT	C	0.014493	No	No																												0.014493															0.010121
NC_016856	655774	AT	A	0.007246	No	No																		0.007246
NC_016856	656038	AG	A	0.008282	No	No																	0.008282
NC_016856	656881	GA	G	0.00672	No	No
NC_016856	658107	GT	G	0.009112	No	No
NC_016856	658124	A	AG	0.008114	No	No
NC_016856	658257	GT	G	0.005926	No	No
NC_016856	658284	TA	T	0.006061	No	No																														0.006061
NC_016856	660561	GA	G	0.008639	No	No
NC_016856	663785	GA	G	0.007704	No	Yes					0.007117																														0.007067		0.006667
NC_016856	664183	CA	C	0.005935	No	No																																					0.005935
NC_016856	664309	GA	G	0.009804	No	No
NC_016856	664645	AT	A	0.006568	No	No
NC_016856	665409	GA	G	0	No	Yes		0.008666
NC_016856	665828	GA	G	0.008389	No	No																																					0.006983			0.006814
NC_016856	666004	A	G	0.043643	Yes	Yes		0.034926				0.031068			0.02963							0.039823					0.039535			0.043643
NC_016856	666008	A	T	0.044402	Yes	Yes		0.035363				0.035088			0.030303							0.035129					0.041363	0.021978		0.044402											0.028961
NC_016856	666009	T	A	0.048544	Yes	Yes		0.035433				0.031621			0.030361							0.034965					0.041363	0.02214		0.048544											0.027397
NC_016856	666010	A	T	0.045545	Yes	Yes		0.036072				0.033865			0.030418												0.042394	0.024299		0.045545											0.029668
NC_016856	666014	C	T	0.042226	Yes	Yes		0.032443				0.033932			0.02963							0.033557					0.041872	0.022018		0.042226		0.026128						0.018678			0.027586				0.018832		0.025773
NC_016856	666472	GA	G	0.014019	Yes	No								0.010776														0.014019				0.013587				0.010101
NC_016856	667096	C	T	0.132022	No	No																						0.132022
NC_016856	667211	GT	G	0.00554	No	No
NC_016856	667249	GA	G	0.005674	No	No																													0.005674
NC_016856	667368	T	TC	0.005525	No	No																																		0.005525
NC_016856	667535	GT	G	0.004932	No	No																															0.004932
NC_016856	668529	CT	C	0.004711	No	No
NC_016856	669206	G	A	0.970297	No	No
NC_016856	669832	TA	T	0.006107	No	No
NC_016856	670077	AT	A	0.008368	No	No																															0.008368
NC_016856	671245	GTCT	G	0.014706	No	No																															0.006908			0.008081				0.014706
NC_016856	672487	GT	G	0.006221	No	No																		0.006221
NC_016856	672545	GA	G	0.00885	No	No
NC_016856	673679	AT	A	0.00639	No	No
NC_016856	674039	CA	C	0.006431	No	No																																								0.006431
NC_016856	674176	AT	A	0.005675	No	No																													0.005675				0.005298
NC_016856	675968	CA	C	0.006536	No	No																													0.006536
NC_016856	676093	A	G	0.069767	No	No
NC_016856	676581	T	TGA	0.005102	No	No
NC_016856	678747	C	CG	0.008214	No	No
NC_016856	679092	GT	G	0.019565	Yes	Yes	0.014164			0.020913	0.014625	0.011494	0.012195	0.010504	0.009662						0.009766			0.012635				0.009456	0.019277	0.008909	0.015584		0.010917			0.010309					0.008264		0.012821	0.010142	0.012165	0.013575	0.01	0.012456
NC_016856	679957	CA	C	0	No	No
NC_016856	680570	G	GC	0.005326	No	No
NC_016856	680859	T	TC	0.026144	No	No																									0.014451
NC_016856	681375	AT	A	0.006144	No	No
NC_016856	682124	TA	T	0.005865	No	No																																				0.005865
NC_016856	682541	GA	G	0.008811	No	No																																								0.008811
NC_016856	683095	GC	G	0.008811	No	No																							0.008811
NC_016856	683510	T	TC	0.008969	No	No																											0.008969
NC_016856	683621	GA	G	0.007156	No	No																		0.007156
NC_016856	684201	C	G	0.019182	No	No
NC_016856	685737	GT	G	0.012987	No	No																													0.011331													0.010549
NC_016856	686459	GT	G	0.007105	No	No																													0.007105
NC_016856	686716	GA	G	0.00597	No	No																													0.00597
NC_016856	687274	T	TG	0	No	Yes			0.007449
NC_016856	687807	GA	G	0.009174	No	No																											0.009174																0.007678
NC_016856	688966	CA	C	0.007207	No	Yes					0.007921
NC_016856	689032	TA	T	0.006826	No	No
NC_016856	689119	GT	G	0.009788	No	No
NC_016856	690142	GA	G	0.015332	No	No
NC_016856	690712	TA	T	0.008565	No	No																										0.008565
NC_016856	690748	AAT	A	0.006349	No	No
NC_016856	690859	GT	G	0.010373	No	No																																						0.010373
NC_016856	691005	AT	A	0.005435	No	No
NC_016856	691526	CA	C	0.008475	No	No																													0.008475
NC_016856	692657	GT	G	0.004957	No	No
NC_016856	692817	T	TC	0	Yes	No													0.005698
NC_016856	693665	G	GT	0	Yes	No											0.014706
NC_016856	698077	CA	C	0.004454	No	No
NC_016856	698295	TA	T	0	No	Yes		0.00442
NC_016856	698552	AT	A	0.006452	No	No																										0.006452
NC_016856	698607	GT	G	0.0064	No	No																										0.0064
NC_016856	699013	C	T	0.013378	No	No
NC_016856	699090	CT	C	0.008333	No	No																											0.008333
NC_016856	700970	AG	A	0	No	Yes				0.00534
NC_016856	701399	A	AC	0.006588	No	No
NC_016856	701659	C	CA	0.006612	No	No																																		0.006612
NC_016856	701749	TA	T	0.006525	No	No																																	0.006525
NC_016856	701866	C	CG	0.005917	No	No
NC_016856	703091	AC	A	0.005285	No	No
NC_016856	703477	G	A	0.206434	No	No
NC_016856	704529	CG	C	0.008969	No	No
NC_016856	704822	A	AG	0.006557	No	No
NC_016856	705021	AT	A	0.010135	No	No
NC_016856	705813	GA	G	0.006319	No	No
NC_016856	705993	C	CG	0.006421	No	No																					0.006421
NC_016856	705999	GGC	G	0.005714	No	No
NC_016856	706086	CT	C	0.006906	Yes	No												0.004994																								0.006906
NC_016856	706233	GT	G	0.011194	No	No																																											0.011194
NC_016856	706253	GT	G	0.010142	No	No																0.010142
NC_016856	707413	CT	C	0.007067	No	No
NC_016856	710246	T	TC	0.00823	No	No																																0.00823
NC_016856	710344	C	CA	0.006579	No	No																																	0.006579
NC_016856	710985	CT	C	0	No	Yes					0.020339
NC_016856	711069	CT	C	0.014388	No	No
NC_016856	711526	G	A	0.02439	No	No																							0.02439
NC_016856	711529	G	T	0.032946	No	No																							0.032946
NC_016856	711551	GT	G	0.006667	No	No
NC_016856	711765	CT	C	0.011327	No	No
NC_016856	712847	GT	G	0.009852	No	No
NC_016856	712970	AG	A	0	Yes	No						0.010899
NC_016856	713051	TG	T	0.009412	No	No																0.009412
NC_016856	713215	CA	C	0.007519	No	No																			0.007519
NC_016856	713707	AT	A	0.00495	No	No																			0.00495
NC_016856	714613	CT	C	0.010695	No	No
NC_016856	715528	AT	A	0.006098	No	No																														0.006098
NC_016856	715831	GA	G	0.014041	Yes	Yes	0.006579		0.012694				0.011024				0.0059			0.008726											0.006745	0.011136		0.009921	0.014041									0.005874		0.01	0.006369	0.005682
NC_016856	716322	AT	A	0.008333	No	No																							0.008333
NC_016856	717997	AT	A	0.00554	No	No
NC_016856	718195	G	A	0.04281	No	No																						0.04281
NC_016856	718835	GA	G	0.004474	No	No
NC_016856	719183	GC	G	0.00597	No	No
NC_016856	719722	GA	G	0.006339	Yes	No														0.007605																											0.006339
NC_016856	720162	TTAC	T	0.005202	No	No																		0.005202
NC_016856	722418	C	CGGGAAGAA	0.013857	Yes	Yes				0.010395										0.007968					0.006745					0.00969			0.00907			0.008741
NC_016856	722429	TTTCTTCCC	T	0.013274	Yes	Yes				0.011928										0.008					0.006494					0.009709			0.00883			0.008547
NC_016856	722817	A	G	0.054614	No	No
NC_016856	725230	AT	A	0.006192	No	No																																				0.006192
NC_016856	725939	CT	C	0.007737	No	No																									0.007737
NC_016856	726864	C	T	0.047256	No	No
NC_016856	726972	TA	T	0.0064	No	No
NC_016856	727624	GT	G	0.013834	No	No
NC_016856	727916	C	T	0.02	No	No
NC_016856	728111	CA	C	0.009804	No	Yes		0.011364													0.005908
NC_016856	728116	C	CT	0.009901	No	Yes		0.01145													0.005865
NC_016856	728818	G	GA	0.023669	Yes	Yes	0.018667					0.018617												0.016241														0.015695			0.015217
NC_016856	728828	C	CT	0.023669	Yes	Yes	0.018817	0.010331	0.008529		0.013043	0.018717	0.011601					0.007194				0.011299		0.018307			0.014451			0.010395				0.019663	0.008639			0.015909			0.015317			0.011062	0.008929
NC_016856	728832	GA	G	0.023739	Yes	Yes	0.018817	0.010163	0.008511		0.013129	0.018767	0.011848					0.007233				0.011236		0.018349			0.014749			0.010593				0.019774	0.008696			0.016018			0.015453				0.008929
NC_016856	728846	AT	A	0.021918	Yes	Yes	0.017199		0.011881			0.017766												0.014614				0.009785						0.018817	0.012245			0.014799
NC_016856	728914	GA	G	0.005979	No	No																																										0.005979
NC_016856	729097	GA	G	0.006024	No	No																																									0.006024
NC_016856	729109	T	C	0.23662	No	No
NC_016856	729258	GA	G	0.016575	No	No																																					0.016575
NC_016856	731332	AT	A	0.013473	Yes	No									0.009317													0.013473
NC_016856	731794	TA	T	0	No	Yes		0.01023
NC_016856	732448	TC	T	0.006547	No	No																	0.006547
NC_016856	732796	GA	G	0.008237	No	No																													0.008237
NC_016856	733208	CA	C	0.003914	No	No
NC_016856	734071	C	T	0.059066	No	No
NC_016856	734239	GT	G	0.007782	No	No																								0.007782
NC_016856	735775	C	T	0.223699	No	No
NC_016856	736099	CA	C	0.009901	No	No																																					0.009901
NC_016856	736804	A	G	0.021195	No	No																						0.021195
NC_016856	737805	CA	C	0.005326	No	No
NC_016856	738095	GA	G	0.005083	No	No																															0.005083
NC_016856	738193	CT	C	0	No	Yes		0.005688
NC_016856	739285	C	CT	0.00978	No	No																										0.00978													0.007326
NC_016856	739295	GA	G	0.010959	No	No																					0.010959																	0.007117				0.005731
NC_016856	740707	CT	C	0	No	No
NC_016856	740864	AT	A	0.007619	No	No																																											0.007619
NC_016856	743708	G	GA	0.006024	No	No
NC_016856	744283	GA	G	0.008032	No	No																																	0.008032
NC_016856	746431	CG	C	0	No	Yes			0.008048
NC_016856	747438	GA	G	0.012545	Yes	No							0.008511
NC_016856	747674	TA	T	0.006462	No	No																																			0.006462
NC_016856	748009	GT	G	0	No	Yes					0.005997
NC_016856	748206	A	AT	0.005102	No	No
NC_016856	751268	C	CG	0.005979	No	No
NC_016856	751727	AT	A	0.005348	No	No																																					0.005348
NC_016856	751961	C	T	0.012876	No	No
NC_016856	752381	AT	A	0.007962	No	No
NC_016856	753293	C	CG	0	Yes	No														0.007018
NC_016856	753579	TA	T	0.009579	No	No
NC_016856	753614	TA	T	0	Yes	No												0.007952
NC_016856	754801	GA	G	0	No	Yes		0.009302
NC_016856	755594	AT	A	0	Yes	No						0.009926
NC_016856	756097	AT	A	0.008319	No	No
NC_016856	757525	AT	A	0	Yes	No									0.005533
NC_016856	757885	GA	G	0.007013	No	No
NC_016856	758159	T	TA	0.008264	No	No																																											0.008264
NC_016856	758619	GA	G	0.008909	No	No																												0.008909
NC_016856	758898	T	TG	0.00907	No	No
NC_016856	759363	CT	C	0.007605	No	No
NC_016856	759591	GT	G	0	No	Yes			0.009419
NC_016856	760591	GA	G	0.006969	No	No
NC_016856	761532	GA	G	0.013636	Yes	Yes		0.017897						0.018947	0.017903														0.008565				0.013187						0.011321							0.012346		0.012963	0.009009
NC_016856	761883	GA	G	0.013035	No	No
NC_016856	762110	GT	G	0.007366	No	No
NC_016856	762310	CT	C	0.005612	No	No																		0.005612
NC_016856	762338	T	TA	0.004396	No	No
NC_016856	763713	GC	G	0.005979	No	No
NC_016856	764013	TC	T	0.01006	No	No
NC_016856	764382	GT	G	0	No	No
NC_016856	764475	AT	A	0.009634	Yes	No									0.007648																								0.007407	0.009634
NC_016856	765739	GA	G	0.0125	Yes	No						0.009766		0.009579										0.006723										0.010121	0.007767								0.0125
NC_016856	766510	TA	T	0.005472	No	No																																					0.005472
NC_016856	769399	GT	G	0.016722	No	Yes					0.012579																									0.013889								0.014545
NC_016856	769482	C	CCTG	0	No	Yes			0.013889
NC_016856	769484	CCAG	C	0	No	Yes			0.013825
NC_016856	769548	AT	A	0.00678	No	No																																0.00678
NC_016856	770082	GT	G	0	No	No
NC_016856	771432	C	CG	0.007752	No	No																																	0.007752
NC_016856	771596	GA	G	0.007874	No	No																											0.007874
NC_016856	772080	G	A	0.033019	No	No
NC_016856	772189	GT	G	0.011858	No	No																0.011858
NC_016856	772486	G	GCGCCCCTCGC	0.017928	Yes	Yes		0.010707	0.00994	0.008214					0.010893																										0.013183		0.007519	0.017928
NC_016856	772492	TGGCGAGGGGC	T	0.017308	Yes	Yes		0.010101	0.009488	0.007828					0.010616									0.006536																	0.0125			0.017308
NC_016856	772534	A	AC	0.006483	No	No
NC_016856	773307	AT	A	0.013453	No	No																																											0.013453
NC_016856	774122	AT	A	0.00627	No	No																																				0.00627
NC_016856	775178	GA	G	0.006144	No	No
NC_016856	776015	C	CA	0	No	Yes	0.012539
NC_016856	776592	GA	G	0	Yes	No							0.009217
NC_016856	776760	CT	C	0.006231	No	No																																0.006231
NC_016856	777716	C	T	0.079365	No	No
NC_016856	778547	GA	G	0.005348	No	No
NC_016856	778652	GA	G	0.005755	No	Yes	0.010309
NC_016856	779126	G	GGT	0.007449	No	No
NC_016856	779602	C	CG	0.007435	No	No																														0.007435
NC_016856	779947	AG	A	0.005988	No	No																																0.005988
NC_016856	781203	TA	T	0.005089	No	No																	0.005089
NC_016856	782909	T	TA	0.133333	No	No
NC_016856	783159	GA	G	0.005305	No	No																							0.005305
NC_016856	783373	A	AG	0.026994	Yes	No													0.017857
NC_016856	783411	GA	G	0.007707	No	No																																								0.007707
NC_016856	784506	CA	C	0.004914	No	No
NC_016856	785201	GT	G	0	Yes	No													0.009404
NC_016856	785227	CT	C	0.006369	No	Yes	0.005208																											0.006369
NC_016856	785744	GT	G	0.014347	Yes	No									0.008559					0.00627					0.012712			0.007576	0.006182
NC_016856	785926	TATG	T	0.005488	No	No
NC_016856	787046	GA	G	0.00722	No	No																		0.006135
NC_016856	788889	G	GT	0.007018	No	No
NC_016856	789505	AT	A	0.005502	No	No																								0.005502
NC_016856	791072	CA	C	0.010989	No	No
NC_016856	791185	A	G	0.064846	No	No
NC_016856	791867	ACTTT	A	0.006279	No	No
NC_016856	793274	TA	T	0.005594	No	No																									0.005594
NC_016856	793591	A	AT	0.005464	No	No																																0.005464
NC_016856	793684	GT	G	0	Yes	No								0.00722
NC_016856	795043	CT	C	0.006173	No	No
NC_016856	795102	CT	C	0.007435	No	No																													0.007435
NC_016856	797449	GT	G	0.018051	Yes	Yes		0.009921		0.011792				0.00907	0.010246									0.008715			0.01173		0.009926								0.011278	0.009685	0.018051	0.009434		0.0134
NC_016856	798975	GT	G	0.010283	No	No																														0.010283
NC_016856	799064	CT	C	0.009677	Yes	No									0.008759																													0.009677
NC_016856	800171	T	TG	0.010309	No	No																										0.010309
NC_016856	802486	A	AC	0	Yes	No											0.006462
NC_016856	802571	T	TC	0.010499	No	No																				0.010499
NC_016856	804304	AT	A	0.005517	No	No
NC_016856	804345	TC	T	0.005848	No	No																																									0.005848
NC_016856	804516	CAT	C	0	No	Yes				0.008264
NC_016856	804646	C	T	0.014577	No	No
NC_016856	804983	TA	T	0.008278	No	No																								0.008278
NC_016856	805422	TG	T	0.010283	No	No
NC_016856	805574	GA	G	0.011686	Yes	No								0.00947				0.010769					0.007716	0.007273		0.007952				0.00708		0.011416					0.008306				0.007313
NC_016856	805633	GA	G	0.010969	No	No																																			0.010969						0.008945
NC_016856	806627	GA	G	0	No	Yes					0.009756
NC_016856	806807	GA	G	0.008889	No	Yes					0.008658															0.008889
NC_016856	808335	T	TG	0	No	Yes	0.009615
NC_016856	808386	GA	G	0.008475	No	No
NC_016856	809825	TA	T	0.006944	No	No
NC_016856	810228	CT	C	0.006814	No	No																															0.006814
NC_016856	810886	G	GA	0	No	Yes		0.007767
NC_016856	811464	GC	G	0.00939	No	No																							0.00939
NC_016856	811527	CA	C	0.007968	No	No																									0.007968
NC_016856	811537	GA	G	0.00626	No	No
NC_016856	812824	G	GC	0	No	Yes		0.004662
NC_016856	813201	GT	G	0.008811	Yes	No								0.007407					0.005602		0.005435																0.005839
NC_016856	813219	T	TAC	0.00561	No	No
NC_016856	813310	TA	T	0.00607	No	No
NC_016856	813538	GT	G	0.005229	No	No
NC_016856	815319	AT	A	0.007407	No	No																																							0.007407
NC_016856	815458	GC	G	0.013761	No	No																																		0.013761
NC_016856	815542	C	G	0.066667	No	No
NC_016856	815551	A	G	0.151786	Yes	Yes				0.106557						0.090909		0.089172					0.073298										0.151786							0.090323	0.102941							0.064516
NC_016856	815587	C	G	0.125984	No	No																																		0.115385
NC_016856	815616	T	C	0.164706	Yes	No						0.203704																		0.12605										0.137097									0.164706
NC_016856	815692	A	G	0.151261	Yes	No						0.171429							0.135714		0.125									0.130137										0.132812		0.125
NC_016856	815835	C	A	0.112583	No	No
NC_016856	815880	C	A	0.088889	No	No																																			0.088889
NC_016856	816249	TG	T	0	No	Yes				0.006993
NC_016856	816834	CG	C	0.00641	No	No
NC_016856	818304	GT	G	0	Yes	No										0.007181
NC_016856	819132	A	AAAGG	0.012411	No	Yes				0.00996																											0.012411										0.005714
NC_016856	819134	GCCTT	G	0.012456	No	Yes				0.00994																											0.012456										0.005698
NC_016856	819829	AG	A	0.008734	No	No
NC_016856	819836	GC	G	0.008535	No	No																				0.007599													0.008152
NC_016856	820099	A	G	0	No	Yes			0.048843
NC_016856	820171	T	TG	0.022535	No	No																						0.008157			0.022026	0.022535				0.011527			0.008636				0.018803	0.00969				0.008671	0.017354
NC_016856	820229	A	G	0.021192	No	No
NC_016856	821130	CA	C	0.007313	No	No																																						0.007313
NC_016856	821323	CA	C	0.016736	No	No																					0.016736
NC_016856	822547	GT	G	0.007246	Yes	Yes	0.008052			0.005764					0.008523		0.005249	0.006787			0.00625								0.006116											0.005502
NC_016856	823255	CTT	C	0.007812	No	No
NC_016856	824668	TA	T	0.006689	No	No																			0.006689
NC_016856	825147	TA	T	0.009324	No	Yes	0.00885
NC_016856	825630	TA	T	0.006515	No	No
NC_016856	825977	TC	T	0	No	Yes			0.004124
NC_016856	826033	AG	A	0.004233	No	No																																				0.004233
NC_016856	826101	T	TA	0.00452	Yes	No						0.007364																												0.00452
NC_016856	827816	GT	G	0	Yes	No							0.00451
NC_016856	827885	AT	A	0.004283	No	No
NC_016856	828326	T	TG	0.00708	No	No																																								0.006126
NC_016856	829413	AT	A	0.009434	No	No																																						0.007886	0.009434
NC_016856	829506	T	TG	0.00561	No	No																																			0.00561
NC_016856	829781	CT	C	0.004479	No	No
NC_016856	830128	A	AT	0.007463	No	No																																								0.007463
NC_016856	833008	GA	G	0.008621	No	No
NC_016856	833593	C	CAT	0.010989	Yes	Yes					0.007313								0.007874																						0.009416	0.009074		0.006452				0.010989
NC_016856	833611	T	TCCA	0.025478	No	No																																0.019133
NC_016856	833615	ATGG	A	0.024691	No	No																													0.01391			0.018541
NC_016856	833898	GT	G	0.010101	No	No																																											0.010101
NC_016856	834062	C	CG	0.008696	No	No																																0.008696
NC_016856	834603	CAGG	C	0.007812	No	No
NC_016856	834610	T	TCTC	0.008114	No	No
NC_016856	836536	A	G	0.792759	No	No
NC_016856	836635	CG	C	0.006678	No	No																						0.006678
NC_016856	836641	T	TC	0.005979	No	No
NC_016856	836652	C	A	0.022758	No	No
NC_016856	836655	T	G	0.023944	No	No
NC_016856	837206	AT	A	0.006612	No	No
NC_016856	837356	CT	C	0.005988	No	No
NC_016856	838041	CT	C	0.007042	No	No
NC_016856	839693	CACA	C	0.006289	No	No
NC_016856	842087	GA	G	0	Yes	No								0.006757
NC_016856	842107	C	CG	0.00789	No	No																							0.00789
NC_016856	842108	GA	G	0.013846	No	Yes	0.013861																				0.01232
NC_016856	844242	AT	A	0	Yes	No														0.008421
NC_016856	844567	CCA	C	0	No	Yes			0.012315		0.014528
NC_016856	844573	C	CTG	0	No	Yes			0.012346		0.00978
NC_016856	844576	G	GAACTGCCGTTATTAACA	0.008499	No	No																									0.008499
NC_016856	845513	G	A	0	Yes	No									0.020446
NC_016856	846014	GA	G	0.007767	No	No																																											0.007767
NC_016856	846058	CT	C	0	Yes	No							0.006536
NC_016856	847098	T	TC	0.007477	No	No
NC_016856	847325	A	AC	0.007952	No	No																						0.007952
NC_016856	848945	GT	G	0.006154	No	No
NC_016856	849164	CA	C	0.004914	No	No																																									0.004914
NC_016856	849316	TA	T	0	Yes	No							0.005442
NC_016856	849433	C	T	0.013497	No	No
NC_016856	850377	GA	G	0.005202	No	No
NC_016856	850963	CA	C	0	No	Yes				0.00708
NC_016856	850986	A	G	0	Yes	No											0.016502
NC_016856	851352	AAC	A	0.007067	No	No
NC_016856	852900	C	CG	0.007519	No	No																																		0.007519
NC_016856	853182	G	GA	0	Yes	No											0.007767
NC_016856	853701	GA	G	0	Yes	No													0.008529
NC_016856	854421	CT	C	0.009615	No	No																											0.009615
NC_016856	854527	CT	C	0.006472	No	No																																				0.005747	0.006472
NC_016856	855435	GA	G	0	No	No															0.007246
NC_016856	855916	AT	A	0.007937	No	Yes					0.008403																																					0.007937
NC_016856	856510	AT	A	0.006861	No	No																																					0.006861
NC_016856	857030	G	GTC	0.00627	No	No																																					0.00627
NC_016856	857134	GT	G	0.005755	No	No																			0.005755
NC_016856	857700	TC	T	0.008621	No	No																					0.008621
NC_016856	858178	G	GCTTT	0.056338	No	Yes		0.045093	0.041667	0.026087	0.045131													0.022075	0.019108	0.024658	0.056338		0.029155		0.026393							0.017857			0.034121		0.022173	0.023438			0.028646
NC_016856	858183	TAAAG	T	0.054237	Yes	Yes		0.044737	0.04038	0.025696	0.043981									0.025078				0.021552	0.018519	0.024129	0.054237		0.028986		0.026549							0.017778			0.034301		0.022124				0.027638
NC_016856	858434	GT	G	0.010593	No	No																									0.010593
NC_016856	860774	GA	G	0.007321	Yes	No						0.007339													0.005487													0.00463		0.006536
NC_016856	861523	AT	A	0.008032	No	No																															0.008032
NC_016856	863334	GAT	G	0	No	No															0.006579
NC_016856	864236	AT	A	0	Yes	No						0.010309
NC_016856	864625	GT	G	0.005195	No	No
NC_016856	865101	GA	G	0	No	Yes			0.008929
NC_016856	866620	CT	C	0.008909	No	No
NC_016856	866920	GA	G	0.007435	No	No																																			0.006547
NC_016856	867022	G	GA	0.013619	Yes	No							0.011019														0.013619
NC_016856	868003	CG	C	0.004745	No	No																																										0.004745
NC_016856	868622	AC	A	0	Yes	No								0.007313
NC_016856	869247	GA	G	0	Yes	No												0.005006
NC_016856	869643	CT	C	0.007207	No	No
NC_016856	869694	CT	C	0.007233	No	No																							0.007233
NC_016856	870707	A	G	0.051724	No	No
NC_016856	870791	G	T	0.247991	No	No
NC_016856	871026	GCGTT	G	0.011561	No	No																																							0.011561
NC_016856	871062	C	A	0.825301	No	No																																							0.825301
NC_016856	871180	C	T	0	Yes	No									0.031863
NC_016856	871314	G	A	0.02931	No	No
NC_016856	871455	GA	G	0.01087	No	No																0.01087
NC_016856	871543	C	G	0.260708	No	No																																	0.260708
NC_016856	871604	C	A	0.020942	No	No
NC_016856	871718	G	T	0.959322	No	No																																										0.959322
NC_016856	871760	ACCGCCT	A	0.345389	No	No																																				0.345389
NC_016856	871761	C	G	0.054054	No	No																																				0.054054
NC_016856	871838	T	G	0.637239	No	No																			0.637239
NC_016856	871867	G	T	0.018395	No	No
NC_016856	871910	A	T	0	No	No															0.166381
NC_016856	871921	C	T	0.017657	No	No																						0.017657
NC_016856	872031	TA	T	0.008711	No	No																									0.008711
NC_016856	872386	AT	A	0.005312	No	No
NC_016856	872694	C	T	0.274834	No	No																																				0.274834
NC_016856	872695	A	G	0.062774	No	No
NC_016856	872798	T	TA	0	No	No															0.018321
NC_016856	872811	T	C	0.039683	No	No																						0.039683
NC_016856	872854	CCGCGGCGTCCGT	C	0.056338	No	No																														0.056338
NC_016856	873106	TG	T	0.020833	No	No
NC_016856	873197	T	G	0.10567	No	No
NC_016856	873201	GT	G	0	No	Yes		0.023973
NC_016856	873218	C	CG	0.850394	Yes	No									0.071651		0.058376											0.091803
NC_016856	873522	G	A	0.348	No	No
NC_016856	874248	C	CG	0.006126	No	No																													0.006126
NC_016856	875495	T	TG	0.005841	No	No																									0.005841
NC_016856	876189	AT	A	0.005618	No	Yes					0.006645
NC_016856	877223	GT	G	0.00885	No	No																							0.00885
NC_016856	877530	G	GCGC	0.008511	No	No
NC_016856	877542	TGCG	T	0.009009	No	No
NC_016856	877849	T	TC	0.008032	No	No
NC_016856	878009	TA	T	0	No	Yes	0.008403
NC_016856	878661	TC	T	0.006791	No	No
NC_016856	879129	GA	G	0	No	Yes			0.008869
NC_016856	879322	GA	G	0.006791	No	No
NC_016856	879358	GT	G	0.010352	No	No
NC_016856	879577	ATC	A	0.005891	No	No
NC_016856	879803	GT	G	0.009524	Yes	No										0.009732					0.006107																							0.008016				0.009524
NC_016856	880285	GA	G	0	Yes	No														0.008114
NC_016856	882115	CA	C	0	No	Yes	0.006441
NC_016856	883219	CT	C	0.007952	No	No																								0.007952
NC_016856	883745	T	C	0.994907	No	No
NC_016856	884607	GT	G	0	No	Yes			0.007092
NC_016856	884696	TC	T	0	No	Yes				0.007605
NC_016856	884869	GT	G	0.0064	No	No																			0.0064
NC_016856	886514	TA	T	0.005405	No	No																																									0.005405
NC_016856	886795	C	CG	0.007843	No	No																									0.007843
NC_016856	887620	AT	A	0.00692	No	No
NC_016856	887718	GA	G	0.011561	No	No																					0.011561
NC_016856	887817	CGCG	C	0.014493	Yes	No														0.012195		0.014493	0.009828							0.013333			0.011321			0.013966				0.009967		0.008696
NC_016856	887939	GA	G	0	Yes	No								0.009685
NC_016856	888099	C	CA	0.009416	No	No																			0.006645													0.006088		0.009416							0.006452
NC_016856	889323	GA	G	0.009615	No	No
NC_016856	889905	G	T	0.023609	No	Yes				0.023009
NC_016856	889940	TA	T	0.006791	No	No																0.006791
NC_016856	890274	GT	G	0.009328	No	No																																		0.009328					0.007737
NC_016856	890566	CT	C	0.005427	No	No
NC_016856	890591	AC	A	0	No	Yes	0.006711
NC_016856	890879	GA	G	0.008247	No	No																					0.008247
NC_016856	891412	GA	G	0.009009	No	No																					0.009009
NC_016856	891839	GT	G	0.010661	No	No																											0.010661
NC_016856	892338	A	AT	0.006015	No	No
NC_016856	892471	GTA	G	0.008824	No	No
NC_016856	892605	AC	A	0.006173	Yes	No						0.007092												0.006173																			0.004825
NC_016856	892663	AT	A	0.006135	No	No
NC_016856	892968	AT	A	0.006993	No	No
NC_016856	893107	C	CT	0.021352	Yes	No						0.012579	0.011364						0.014205			0.010638											0.021352								0.014045
NC_016856	893111	A	T	0.048843	No	Yes		0.035088																											0.034211
NC_016856	893124	A	T	0.045699	No	Yes		0.033163																0.032172			0.03125														0.037143			0.031348
NC_016856	894029	GA	G	0	Yes	No											0.00659
NC_016856	894182	CG	C	0.004981	No	No																																						0.004981
NC_016856	895160	GT	G	0.01084	No	No																																		0.01084
NC_016856	895543	C	CT	0	Yes	No													0.020362
NC_016856	896827	T	TG	0.006831	No	No
NC_016856	897046	CA	C	0.012658	No	No
NC_016856	899739	AG	A	0.006536	No	No
NC_016856	900264	T	TA	0.006211	No	No																														0.006211
NC_016856	900629	CT	C	0.008818	No	No
NC_016856	900793	GA	G	0.006435	No	No																														0.006435										0.006289
NC_016856	901498	GA	G	0.005935	No	No
NC_016856	901846	GA	G	0.006897	No	No																														0.006897
NC_016856	902213	GA	G	0.006814	Yes	Yes		0.011905		0.009191									0.008787
NC_016856	903021	A	AG	0.005571	No	No
NC_016856	903754	CT	C	0.013575	No	No																																0.013575
NC_016856	903830	GT	G	0.010401	No	No
NC_016856	903930	T	TAC	0.008282	No	No																							0.008282
NC_016856	904634	TG	T	0.007491	No	No																																		0.007491
NC_016856	904921	A	T	0.02037	No	No
NC_016856	904922	T	A	0.015363	No	No
NC_016856	905021	C	A	0.015152	No	No
NC_016856	905578	GT	G	0.005642	No	No
NC_016856	905633	C	CG	0	Yes	No										0.007449
NC_016856	905982	GT	G	0.009772	No	No
NC_016856	907352	TG	T	0.005006	No	No																	0.005006
NC_016856	908153	CT	C	0.010542	No	No																									0.010542
NC_016856	908375	TA	T	0	No	Yes				0.004802
NC_016856	908829	C	CA	0.004695	No	No
NC_016856	909190	G	A	0.068913	No	No																											0.068913		0.029734			0.024194						0.030223
NC_016856	909193	A	G	0.075988	No	Yes				0.019817																	0.017544						0.075988		0.030581			0.022727						0.031537
NC_016856	909208	T	C	0.02057	No	No																											0.02057
NC_016856	909210	G	A	0.022364	No	No																											0.022364
NC_016856	909214	C	T	0.0208	No	No																											0.0208
NC_016856	909217	T	C	0.023585	No	No																											0.023585
NC_016856	909220	G	A	0.025039	No	No																											0.025039
NC_016856	909226	G	A	0.050822	No	No																											0.050822		0.024242
NC_016856	909310	G	T	0.060102	No	No																		0.024024									0.060102		0.027656									0.026283
NC_016856	909313	G	C	0.060991	No	No																		0.022523									0.060991		0.027778									0.025126
NC_016856	909316	A	G	0.074556	No	No																		0.021067									0.074556		0.03125			0.029333						0.034884
NC_016856	909325	A	G	0.091241	No	Yes				0.024958														0.029806									0.091241		0.03281			0.035665						0.04064
NC_016856	909361	A	G	0.134948	No	Yes			0.02455	0.064163	0.040717													0.066291			0.078292						0.134948		0.061415			0.088591						0.07293
NC_016856	909382	T	C	0.018642	No	No																											0.015131											0.018642
NC_016856	909496	T	G	0.025033	No	No																					0.018868						0.025033
NC_016856	909511	GA	G	0.011034	No	Yes	0.008163														0.006202		0.006633																								0.011034
NC_016856	909541	T	A	0.045788	No	Yes			0.02852	0.032787																	0.045788						0.045161		0.035826			0.027137
NC_016856	909544	A	G	0.053114	No	Yes			0.028829	0.033389																	0.053114						0.052632		0.039002			0.034014
NC_016856	909549	G	T	0.067639	No	Yes			0.042389	0.038938														0.027915			0.061508						0.067639		0.048013			0.038682						0.037618
NC_016856	909565	A	G	0.089189	No	Yes				0.027322														0.030457									0.089189		0.038328			0.028107						0.0288
NC_016856	909568	A	G	0.095484	No	Yes			0.026119	0.033275														0.038772			0.022587						0.095484		0.048253			0.025105						0.034901
NC_016856	909574	T	C	0.088312	No	Yes			0.027985	0.030142														0.027687			0.03112						0.088312		0.048013			0.027816						0.033133
NC_016856	909583	T	C	0.102288	No	Yes				0.038745														0.033003			0.025751						0.102288		0.05802			0.04577						0.039098
NC_016856	909591	A	G	0.084906	No	No																											0.084906		0.056799			0.042936						0.040288
NC_016856	909592	C	T	0.084354	No	Yes				0.028463														0.027073			0.023861						0.084354		0.050788			0.043724						0.03655
NC_016856	909601	A	C	0.064151	No	No																		0.027231									0.064151		0.048232			0.034351
NC_016856	909603	T	C	0.061856	No	No																		0.027778									0.061856		0.049669			0.03381
NC_016856	909619	T	C	0.073509	No	Yes				0.023636														0.028081			0.028689						0.073509		0.051071			0.047026						0.041787
NC_016856	909625	C	T	0.036641	No	No																											0.036641		0.029412
NC_016856	909628	T	C	0.035276	No	No																											0.035276		0.027826
NC_016856	909631	G	C	0.023548	No	No																											0.023548
NC_016856	909637	G	A	0.044408	No	No																											0.044408		0.02381									0.022082
NC_016856	909642	G	A	0.051926	No	No																											0.051926		0.024345									0.030207
NC_016856	909643	T	C	0.049751	No	No																											0.049751		0.02439			0.01746						0.026899
NC_016856	909658	G	A	0.094225	No	Yes			0.023715	0.035587														0.040562			0.037578						0.094225		0.047945			0.070605						0.06
NC_016856	909661	A	C	0.095599	No	Yes				0.038664														0.041991			0.037657						0.095599		0.049404			0.069565						0.0625
NC_016856	909667	T	C	0.066298	No	No																											0.066298		0.028513			0.048013						0.045977
NC_016856	909673	G	A	0.027624	No	No																											0.027624					0.021346
NC_016856	909679	C	T	0.027574	No	No																											0.027574
NC_016856	909772	CT	C	0.007924	No	No
NC_016856	909896	G	A	0.021978	Yes	No							0.015094																									0.021978
NC_016856	910405	C	CG	0	No	Yes					0.006745
NC_016856	910549	C	CG	0.007899	No	Yes			0.006734															0.007899																									0.007168
NC_016856	910646	GC	G	0	No	Yes	0.007968
NC_016856	910841	AT	A	0	No	Yes		0.006211
NC_016856	910998	G	GCC	0.025424	Yes	Yes		0.021097	0.021978	0.010482	0.013575							0.007533		0.021459	0.008696		0.008403					0.013183	0.01432	0.023656	0.012255					0.007645		0.00939			0.025424			0.018036	0.0125
NC_016856	911721	G	A	0.02729	No	No																											0.02729
NC_016856	911727	G	T	0.058252	No	Yes			0.032203	0.031359	0.022569													0.036337			0.024096						0.058252		0.039746			0.03343						0.034109
NC_016856	911730	T	C	0.057756	No	Yes			0.032815	0.032028	0.022928													0.037538			0.022449						0.057756		0.040258			0.034125						0.03605
NC_016856	911757	G	C	0.027197	No	No																											0.024904
NC_016856	911760	G	A	0.025692	No	No																											0.024911
NC_016856	911763	A	G	0.027397	No	No
NC_016856	911769	G	A	0.042857	No	No																											0.042857					0.020168
NC_016856	911785	G	A	0.09699	No	Yes			0.029644															0.030717			0.05122						0.09699		0.044905			0.035484						0.057143
NC_016856	911787	G	T	0.096026	No	Yes			0.031936															0.032534			0.052758						0.096026		0.04811			0.037157						0.055258
NC_016856	911796	A	G	0.04386	No	No																					0.029925						0.043189					0.021242						0.04386
NC_016856	911797	C	T	0.043548	No	No																					0.029197						0.043548					0.022913						0.043328
NC_016856	911805	G	A	0.04685	No	No																											0.044684					0.022187						0.04685
NC_016856	911814	G	A	0.125	No	Yes				0.029703	0.028571													0.039933			0.057279						0.125		0.067213			0.053512						0.065147
NC_016856	911820	C	T	0.116923	No	Yes				0.029762														0.034942			0.064133						0.116923		0.06383			0.052189						0.061489
NC_016856	911823	C	T	0.118971	No	Yes				0.027426														0.035026			0.057072						0.118971		0.054795			0.049296						0.060914
NC_016856	911839	A	C	0.07309	No	Yes				0.041584														0.026756			0.041063						0.070644		0.051581			0.05						0.033281
NC_016856	911844	C	T	0.060166	No	Yes				0.030303																	0.035088						0.051887		0.042373			0.043253						0.029276
NC_016856	911847	T	A	0.058824	No	No																					0.035264						0.052716		0.044293			0.043706						0.028037
NC_016856	911892	C	A	0.024793	No	No																																						0.024793
NC_016856	912006	G	A	0.026049	No	No																											0.026049
NC_016856	912027	C	T	0.110102	No	Yes			0.022152	0.031884														0.036936			0.048544						0.110102		0.043796			0.065531						0.054917
NC_016856	912063	C	T	0.101883	No	Yes				0.036873														0.050477			0.046875						0.101883		0.044476			0.04799						0.046914
NC_016856	912070	A	AT	0.005931	No	No																																						0.005931
NC_016856	912072	C	T	0.056095	No	No																		0.030769									0.056095
NC_016856	912075	G	C	0.043829	No	No																		0.025641									0.043829
NC_016856	912078	A	C	0.043578	No	No																		0.023841									0.043578
NC_016856	912162	T	C	0.033257	No	No																											0.033257
NC_016856	912166	GA	G	0.006116	No	No
NC_016856	912168	T	C	0.032541	No	No																											0.032541		0.025367
NC_016856	912171	G	A	0.032828	No	No																											0.032828		0.025641									0.018226
NC_016856	912174	A	G	0.030691	No	No																											0.030691		0.020188
NC_016856	912178	T	C	0.028678	No	No																											0.028678		0.019711									0.015495
NC_016856	912180	G	A	0.031095	No	No																											0.031095		0.020997									0.016687
NC_016856	912195	C	T	0.018182	No	No																											0.018182
NC_016856	912557	A	G	0	Yes	No									0.301262
NC_016856	912902	GAT	G	0	No	Yes				0.007018
NC_016856	913149	AC	A	0	No	No															0.006329
NC_016856	914303	CT	C	0.006633	No	No
NC_016856	914500	GA	G	0.009242	No	No
NC_016856	914566	T	TC	0.009653	No	No																																					0.009653
NC_016856	914863	C	CT	0.006742	No	No																																				0.005348
NC_016856	915437	G	C	0.030702	Yes	Yes				0.023605				0.024943													0.026239
NC_016856	915480	GA	G	0.006849	No	No																						0.006849
NC_016856	915607	GA	G	0.006369	No	No																											0.006369
NC_016856	916037	C	CG	0.037037	No	No
NC_016856	916183	G	T	0	Yes	No							0.045093
NC_016856	916241	A	C	0	No	No															0.043557
NC_016856	916285	T	G	0.018364	No	No																																	0.018364
NC_016856	916303	G	T	0.047703	No	No
NC_016856	916318	A	C	0	No	No															0.025157
NC_016856	916376	C	T	0.013201	No	No
NC_016856	916498	G	A	0	Yes	No													0.879276
NC_016856	916519	A	ACC	0.123675	No	No																																				0.123675
NC_016856	916556	TGGAAAC	T	0.211694	No	No															0.019724				0.152381											0.056641			0.201299			0.054159
NC_016856	916645	CCCAGCCCGA	C	0.010684	Yes	No											0.008386
NC_016856	916690	C	A	0	Yes	No							0.150273
NC_016856	916717	A	AT	0.008065	No	No																																0.008065
NC_016856	916725	GT	G	0.535519	No	No
NC_016856	916810	C	A	0	Yes	No									0.498886
NC_016856	917008	G	A	0	Yes	No							0.025907
NC_016856	917043	A	G	0.23741	No	No																						0.23741
NC_016856	917157	C	T	0.25	No	No																						0.25
NC_016856	917172	A	AGC	0	No	No															0.028681
NC_016856	917394	TA	T	0.014706	No	No
NC_016856	917521	C	A	0.131514	No	No
NC_016856	917546	C	CG	0.012158	No	No																											0.012158
NC_016856	917731	A	ACT	0	No	No															0.051282
NC_016856	918423	AC	A	0.006088	Yes	Yes				0.006061					0.027165																								0.006088
NC_016856	919166	AT	A	0.007246	No	No
NC_016856	920368	A	AT	0.00885	No	Yes				0.007207
NC_016856	920739	A	G	0.014745	No	No
NC_016856	921118	CT	C	0.005188	No	No																														0.005188
NC_016856	921429	C	CG	0.009901	No	No																													0.009524												0.009901
NC_016856	921787	T	TC	0.006734	No	No																																	0.006734
NC_016856	922121	CA	C	0.008547	No	No
NC_016856	922213	G	A	0.024254	No	No
NC_016856	923947	AT	A	0.008734	No	No																											0.008734
NC_016856	924567	CG	C	0.009975	No	No
NC_016856	924668	GT	G	0.010667	No	No																																											0.010667
NC_016856	925847	GT	G	0.006906	No	No																						0.004651
NC_016856	925866	GA	G	0.004367	No	No
NC_016856	926533	G	A	0.027708	No	No
NC_016856	926654	TA	T	0.005089	No	Yes				0.00936
NC_016856	926775	A	G	0.045045	No	No
NC_016856	927273	A	G	0	Yes	No													0.021226
NC_016856	927728	AT	A	0.004598	No	No																																			0.004598
NC_016856	927924	CG	C	0	Yes	No						0.006339
NC_016856	927959	A	AG	0.006974	No	No
NC_016856	928782	GA	G	0	No	Yes	0.004808
NC_016856	929285	GA	G	0.006504	No	No
NC_016856	929632	A	AG	0.050919	Yes	No									0.030405
NC_016856	930588	GT	G	0.006313	No	Yes				0.007168																			0.006313																			0.005241
NC_016856	930616	AG	A	0	No	Yes		0.004689
NC_016856	931028	T	C	0	Yes	No									0.013733
NC_016856	931080	GA	G	0	Yes	No						0.006826
NC_016856	932462	CTA	C	0	Yes	No														0.006435
NC_016856	932490	GA	G	0.007172	No	No																0.005203																			0.007172
NC_016856	933107	GT	G	0.005025	No	No																																										0.005025
NC_016856	934035	T	TC	0.006649	No	No																			0.004598										0.005961														0.006649
NC_016856	935301	CA	C	0.008493	No	No
NC_016856	935692	AT	A	0.005427	Yes	No														0.008026
NC_016856	935933	GT	G	0.014493	Yes	No							0.012915																0.008658																		0.007207
NC_016856	936288	GC	G	0.00578	No	No																																										0.00578
NC_016856	937333	T	TG	0	Yes	No													0.067442
NC_016856	937682	AT	A	0.012245	No	No																					0.012245
NC_016856	937953	T	A	0.019146	Yes	No							0.012027																										0.015075
NC_016856	938043	TA	T	0.006349	No	No
NC_016856	938612	CT	C	0.012712	No	No
NC_016856	938840	AT	A	0	No	No
NC_016856	939161	GA	G	0.008351	No	No																																											0.008351
NC_016856	940098	CT	C	0.013129	No	No
NC_016856	940336	GT	G	0.007246	No	No
NC_016856	940443	GATC	G	0.007181	No	No																																								0.007181
NC_016856	940558	A	G	0	Yes	No													0.039927
NC_016856	941279	CT	C	0	No	Yes	0.007407
NC_016856	941445	GT	G	0.009685	No	No
NC_016856	941528	CA	C	0.008529	No	No																																					0.008529
NC_016856	941717	CA	C	0.008929	No	No
NC_016856	942724	A	G	0.020767	No	No																						0.020767
NC_016856	944338	C	T	0.019578	No	No
NC_016856	944880	CA	C	0.0067	No	No
NC_016856	945188	GA	G	0.019469	No	No																			0.019469
NC_016856	945297	TA	T	0.01092	No	No																																	0.008787						0.00708		0.005298
NC_016856	945629	GT	G	0.006889	No	No																													0.006889
NC_016856	945808	CT	C	0.007299	No	No																		0.007299
NC_016856	946371	CA	C	0.009063	No	No																							0.009063
NC_016856	947577	TA	T	0.005722	No	No
NC_016856	949725	GT	G	0.005839	No	No
NC_016856	949992	AT	A	0.006693	No	No																		0.00624
NC_016856	950210	GA	G	0.006231	No	No
NC_016856	951131	GA	G	0.011173	No	No																											0.011173
NC_016856	951179	TA	T	0.00994	No	No																																	0.00994
NC_016856	951770	AG	A	0.005348	No	No																																									0.005348
NC_016856	952276	ATG	A	0.005391	No	No																																									0.005391
NC_016856	952292	AG	A	0.007924	No	No																							0.007924
NC_016856	953088	CGCT	C	0	Yes	No										0.00907
NC_016856	953531	GA	G	0.006163	Yes	Yes					0.008753	0.009368
NC_016856	954045	CA	C	0.013141	No	No																						0.013141
NC_016856	955715	C	CG	0.005698	No	No																								0.005698
NC_016856	956093	CT	C	0.004678	No	No
NC_016856	956513	TA	T	0.004808	No	No
NC_016856	956551	CT	C	0.005208	No	No
NC_016856	957534	CG	C	0.007018	No	No																																		0.007018
NC_016856	957797	GT	G	0.006547	No	No
NC_016856	959373	CT	C	0.015453	No	Yes		0.009804																														0.009585
NC_016856	960466	GT	G	0.005602	No	No
NC_016856	961562	GA	G	0.009631	No	No
NC_016856	961726	A	AT	0.005051	No	No
NC_016856	962906	TTAAAAGTTAAATATATCCCACA	T	0.006163	No	No
NC_016856	963594	CA	C	0	No	Yes	0.006182
NC_016856	964073	GA	G	0	No	Yes					0.008
NC_016856	964376	GA	G	0.006421	No	No																								0.006421
NC_016856	965797	CA	C	0	No	No															0.007105
NC_016856	966494	CT	C	0.009732	No	No																																						0.009732
NC_016856	966705	A	AC	0.008	No	No																													0.008
NC_016856	967262	GT	G	0.008547	No	No																																							0.008547
NC_016856	968233	T	TA	0.011272	No	No
NC_016856	968366	C	CG	0.00823	No	No																																								0.00823
NC_016856	968645	CT	C	0	Yes	No						0.008457
NC_016856	969310	TA	T	0.007937	No	No
NC_016856	969950	C	A	0.020921	No	No																											0.020921
NC_016856	969951	T	G	0.021231	No	No																											0.021231
NC_016856	969952	G	C	0	Yes	No									0.014315
NC_016856	969953	C	G	0.021277	Yes	No									0.014315									0.018803									0.021277
NC_016856	969959	C	T	0.015228	No	No
NC_016856	969960	G	A	0	Yes	No									0.016736
NC_016856	969965	T	C	0.020339	No	No																		0.020339
NC_016856	969966	A	G	0.022587	Yes	No									0.014141																		0.022587
NC_016856	969973	G	C	0.020367	No	No																											0.020367
NC_016856	969974	C	A	0.020202	No	No																											0.020202
NC_016856	970842	T	TA	0	No	No															0.007767
NC_016856	971074	AAT	A	0.00639	Yes	No						0.007207												0.00442
NC_016856	971522	GT	G	0	No	Yes			0.010336
NC_016856	972471	A	G	0.016209	No	No
NC_016856	973576	A	AT	0.007273	No	No																								0.007273
NC_016856	973665	GA	G	0	No	No
NC_016856	973696	GT	G	0.0067	No	No
NC_016856	973835	CA	C	0.008186	No	No																																										0.008186
NC_016856	974103	A	AG	0	Yes	No													0.014354
NC_016856	975474	T	TG	0.006803	No	No
NC_016856	975771	G	GCGTC	0.011142	No	No															0.008493																				0.011142
NC_016856	975775	TGACG	T	0.01173	No	Yes			0.01105												0.008909																				0.01173
NC_016856	977001	T	TG	0.044034	Yes	No													0.022088
NC_016856	977225	G	GA	0.00626	No	No
NC_016856	977310	AGCTGGCGCGGGTTAC	A	0	No	Yes				0.006745
NC_016856	977325	CGCTG	C	0.006897	No	No																			0.006897
NC_016856	978202	C	T	0.031161	No	No																							0.031161
NC_016856	978204	G	A	0.028169	No	No																							0.028169
NC_016856	979010	AT	A	0.006015	No	No																																							0.006015
NC_016856	984211	A	AG	0.008883	No	No
NC_016856	984699	GA	G	0.00789	No	No
[truncated: 6,791 more rows]
[truncated: 37 more columns]

## Sheet: No Ancestors
chrom	Position	ref	alt	MaxAF (Filtering)	Control Present	ParentalPresent	Ancestor A	Ancestor B	Ancestor C	Ancestor D	Ancestor E	Control A D6	Control A D66	Control B D6	Control B D66	Control C D6	Control C D66	Control D D6	Control D D66	Control E D6	Control E D66	1 x MICA B DCmax	1 x MICA B D66	1 x MICA E DCmax	1 x MICA E D66	1/2 x MICA A D6	1/2 x MICA A DCmax	1/2 x MICA A D66	1/2 x MICA B DCmax	1/2 x MICA C D6	1/2 x MICA C DCmax	1/2 x MICA D D6	1/2 x MICA D DCmax	1/2 x MICA E D6	1/2 x MICA E DCmax	1/2 x MICA E D66	1/4 x MICA A D6	1/4 x MICA A DCmax	1/4 x MICA A D66	1/4 x MICA B D6	1/4 x MICA B DCmax	1/4 x MICA B D66	1/4 x MICA C D6	1/4 x MICA C DCmax	1/4 x MICA C D66	1/4 x MICA D D6	1/4 x MICA D DCmax	1/4 x MICA D D66	1/4 x MICA E D6
NC_016856	33	A	AG	0.89876	No	No						0	0	0	0	0	0	0	0	0	0	0	0	0	0	0	0	0	0	0	0	0	0	0	0	0	0	0	0	0	0	0	0	0	0	0	0	0	0
NC_016856	302	C	CT	0.012308	Yes	No						0	0.0131	0	0	0	0	0	0	0	0	0	0	0	0	0	0	0.012308	0	0	0	0	0	0	0	0	0	0	0	0	0	0	0	0	0	0	0	0	0
NC_016856	1335	G	GAAAACA	0.015544	No	Yes		0.010753				0	0	-	-	0	0	0	0	0	0	-	-	0	0	0	0	0.007599	-	0	0.012844	0	0	0	0.006861	0	0	0	0	-	-	-	0	0	0	0	0	0	0
NC_016856	1337	GTGTTTT	G	0.015385	Yes	Yes		0.010676				0	0	-	-	0	0	0.007375	0	0	0	-	-	0	0	0	0	0.007599	-	0	0.012821	0	0	0	0.00678	0	0	0	0	-	-	-	0	0	0	0	0	0	0
NC_016856	3031	GA	G	0.007812	No	No						0	0	0	0	0	0	0	0	0	0	0	0	0	0	0	0	0	0	0	0	0	0	0	0	0	0	0	0	0	0	0	0	0	0	0	0	0	0
NC_016856	4232	GA	G	0.012821	No	No						0	0	0	0	0	0	0	0	0	0	0	0	0	0	0	0	0	0.012821	0	0	0	0	0	0	0	0	0	0	0	0	0	0	0	0	0	0	0	0
NC_016856	4980	AT	A	0.013725	No	No						0	0	0	0	0	0	0	0	0	0	0	0	0	0	0	0	0	0	0	0	0	0	0	0	0	0	0.013725	0	0	0	0	0	0	0	0	0	0	0
NC_016856	5058	T	TG	0.00641	No	No						0	0	0	0	0	0	0	0	0	0	0	0	0	0	0	0	0	0	0	0	0	0	0	0	0	0	0	0	0	0	0	0	0	0	0	0	0	0
NC_016856	5257	CT	C	0.009506	No	No						0	0	0	0	0	0	0	0	0	0	0	0	0	0	0	0	0.009506	0	0	0	0	0	0	0	0	0	0	0	0	0	0	0	0	0	0	0	0	0
NC_016856	6457	T	TG	0.024965	No	No						0	0	0	0	0	0	0	0	0	0	0	0	0	0	0	0	0	0	0	0	0	0	0	0	0	0	0	0	0	0	0	0	0	0	0	0	0	0
NC_016856	6527	A	AG	0.007716	No	No						0	0	0	0	0	0	0	0	0	0	0	0	0	0	0	0	0	0	0	0	0	0	0	0	0	0	0	0	0	0	0	0	0.007716	0	0	0	0	0
NC_016856	6633	GT	G	0.005814	No	No						0	0	0	0	0	0	0	0	0	0	0	0	0	0	0	0	0	0	0	0	0	0	0	0	0	0	0	0	0	0	0	0	0	0	0	0	0	0
NC_016856	6959	GA	G	0	Yes	No						0	0	0	0.008889	0	0	0	0	0	0	0	0	0	0	0	0	0	0	0	0	0	0	0	0	0	0	0	0	0	0	0	0	0	0	0	0	0	0
NC_016856	7425	CT	C	0.005952	No	No						0	0	0	0	0	0	0	0	0	0	0.004162	0	0	0	0	0	0	0.005952	0	0	0	0	0	0	0	0	0	0	0	0	0	0	0	0	0	0	0	0
NC_016856	8789	C	T	0	Yes	No						0	0	0	0	0	0.247475	0	0	0	0	0	0	0	0	0	0	0	0	0	0	0	0	0	0	0	0	0	0	0	0	0	0	0	0	0	0	0	0
NC_016856	8971	CGACGTCACGCCG	C	0.009112	Yes	No						0	0	0	0.009091	0	0	0	0	0	0	0	0	0	0	0	0	0	0	0	0	0	0	0	0	0	0	0	0	0	0.009112	0	0	0	0	0	0	0	0
NC_016856	8990	A	C	0.058027	No	No						0	0	0	0	0	0	0	0	0	0	0	0	0	0	0	0	0	0	0	0	0	0	0	0	0	0	0	0	0	0	0	0	0	0	0	0	0	0
NC_016856	9020	G	A	0.047348	No	No						0	0	0	0	0	0	0	0	0	0	0	0	0	0.047348	0	0	0	0	0	0	0	0	0	0	0	0	0	0	0	0	0	0	0	0	0	0	0	0
NC_016856	9021	GT	G	0.008386	No	No						0	0	0	0	0	0	0	0	0	0	0	0	0	0	0	0	0	0	0	0	0	0	0	0	0	0	0	0	0	0	0	0	0	0	0	0	0	0
NC_016856	9066	C	T	0.018987	No	No						0	0	0	0	0	0	0	0	0	0	0	0	0	0	0	0	0	0	0	0	0	0	0	0	0	0	0	0.018987	0	0	0	0	0	0	0	0	0	0
NC_016856	9087	TG	T	0.012146	No	No						0	0	0	0	0	0	0	0	0	0	0	0	0	0	0	0	0	0	0	0	0	0	0	0	0	0	0	0	0	0	0	0	0	0	0	0	0	0
NC_016856	9126	C	T	0.023723	No	No						0	0	0	0	0	0	0	0	0	0	0	0	0	0	0	0	0	0	0	0	0	0	0	0	0	0	0	0	0	0	0	0	0	0	0	0	0	0
NC_016856	9187	TAGCGTGCCGGGCATTTTTGCG	T	0.007273	No	No						0	0	0	0	0	0	0	0	0	0	0	0	0	0	0	0	0	0	0	0	0	0	0	0	0	0	0	0.007273	0	0	0	0	0	0	0	0	0	0
NC_016856	9305	AAT	A	0	No	Yes		0.007547				0	0	-	-	0	0	0	0	0	0	-	-	0	0	0	0	0	-	0	0	0	0	0	0	0	0	0	0	-	-	-	0	0	0	0	0	0	0
NC_016856	9680	AT	A	0.00492	No	No						0	0	0	0	0	0	0	0	0	0	0	0	0	0	0	0	0	0	0	0	0	0	0	0	0	0	0	0	0	0	0	0	0	0	0	0	0	0
NC_016856	11207	GA	G	0.00545	No	No						0	0	0	0	0	0	0	0	0	0	0	0	0	0	0	0	0	0	0	0	0	0	0	0	0	0	0	0	0	0	0	0	0.00545	0	0	0	0	0
NC_016856	11497	G	GA	0.014205	Yes	No						0	0	0	0	0.013384	0	0	0	0	0	0	0	0	0.014205	0	0	0	0	0	0	0	0	0	0	0	0	0	0	0	0	0	0	0	0	0	0	0	0
NC_016856	12229	GA	G	0.008475	No	No						0	0	0	0	0	0	0	0	0	0	0	0	0	0	0	0	0	0	0	0	0	0	0	0	0	0	0	0	0	0	0	0	0	0	0	0	0	0
NC_016856	12831	CA	C	0.008608	Yes	No						0	0	0	0	0	0	0	0.006154	0	0	0	0.005875	0	0.005355	0	0	0	0	0	0	0	0	0	0	0	0	0	0	0	0.0059	0	0.008608	0	0	0	0	0	0
NC_016856	13950	AT	A	0.007921	No	No						0	0	0	0	0	0	0	0	0	0	0	0	0	0	0	0	0	0	0	0	0	0	0	0	0	0	0	0	0	0	0	0	0	0	0	0	0	0
NC_016856	14039	GT	G	0.008282	No	No						0	0	0	0	0	0	0	0	0	0	0	0	0	0	0	0	0	0	0	0.008282	0	0	0	0	0	0	0	0	0	0	0	0	0	0	0	0	0	0
NC_016856	14235	CT	C	0.007181	No	No						0	0	0	0	0	0	0	0	0	0	0	0	0	0	0	0	0	0	0	0	0	0	0	0	0	0	0	0	0	0	0	0	0	0	0	0	0	0.007181
NC_016856	14665	GA	G	0.008811	No	No						0	0	0	0	0	0	0	0	0	0	0	0	0	0	0	0	0	0	0	0	0	0	0	0	0	0	0	0	0	0	0	0	0	0	0	0	0	0
NC_016856	16172	T	TG	0.007092	No	No						0	0	0	0	0	0	0	0	0	0	0	0	0	0	0	0	0	0	0	0	0	0	0	0	0	0	0	0	0	0	0	0	0	0	0	0	0	0
NC_016856	17304	T	TC	0.004246	No	No						0	0	0	0	0	0	0	0	0	0	0	0	0	0	0	0	0	0	0	0	0	0	0	0	0	0	0	0	0	0	0	0	0	0	0	0	0	0
NC_016856	17438	AT	A	0.004357	No	No						0	0	0	0	0	0	0	0	0	0	0	0	0	0	0	0	0	0	0	0	0	0.004357	0	0	0	0	0	0	0	0	0	0	0	0	0	0	0	0
NC_016856	18050	TG	T	0.00759	No	No						0	0	0	0	0	0	0	0	0	0	0	0	0	0	0	0	0	0	0	0	0	0	0	0	0	0	0	0	0	0	0	0	0	0	0	0	0	0
NC_016856	20024	CT	C	0.005222	No	No						0	0	0	0	0	0	0	0	0	0	0	0	0	0	0	0	0	0	0	0	0	0	0	0	0	0	0	0.005222	0	0	0	0	0	0	0	0	0	0
NC_016856	21151	TA	T	0	No	Yes		0.006656				0	0	-	-	0	0	0	0	0	0	-	-	0	0	0	0	0	-	0	0	0	0	0	0	0	0	0	0	-	-	-	0	0	0	0	0	0	0
NC_016856	21939	AT	A	0.006231	No	No						0	0	0	0	0	0	0	0	0	0	0.005502	0	0	0	0	0	0	0	0	0	0	0	0	0	0	0	0	0	0	0	0	0	0	0	0	0	0	0
NC_016856	24362	CT	C	0.013158	Yes	No						0	0	0	0.010811	0	0	0	0	0	0	0	0	0	0	0	0	0.008759	0	0	0	0	0	0	0	0	0	0	0	0	0	0.012245	0	0	0	0	0.013158	0	0
NC_016856	25223	TA	T	0.010499	No	No						0	0	0	0	0	0	0	0	0	0	0	0	0	0	0	0	0	0	0	0	0	0.010499	0	0	0	0	0	0	0	0	0	0	0	0	0	0	0	0
NC_016856	25540	GA	G	0.007313	No	No						0	0	0	0	0	0	0	0	0	0	0	0	0	0	0	0	0	0	0	0	0	0.007313	0	0	0	0	0	0	0	0	0	0	0	0	0	0	0	0
NC_016856	26077	GA	G	0.019231	No	No						0	0	0	0	0	0	0	0	0	0	0	0	0	0	0	0.019231	0	0	0	0	0	0	0	0	0	0	0	0	0	0	0	0	0	0	0	0	0	0
NC_016856	26595	A	AC	0.005587	No	No						0	0	0	0	0	0	0	0	0	0	0	0	0	0	0	0	0	0	0	0	0	0	0	0	0	0	0	0	0	0	0	0	0	0	0	0	0	0
NC_016856	26714	C	T	0.130769	No	No						0	0	0	0	0	0	0	0	0	0	0	0	0	0	0	0	0.130769	0	0	0	0	0	0	0	0	0	0	0	0	0	0	0	0	0	0	0	0	0
NC_016856	26858	TA	T	0.006221	No	No						0	0	0	0	0	0	0	0	0	0	0	0	0	0	0	0	0	0	0	0	0	0	0	0	0	0	0	0	0	0	0	0	0	0.006221	0	0	0	0
NC_016856	26862	C	CG	0.005348	No	No						0	0	0	0	0	0	0	0	0	0	0	0	0	0	0	0	0	0	0	0	0	0	0	0	0	0	0	0	0	0.005348	0	0	0	0	0	0	0	0
NC_016856	27093	TG	T	0	Yes	No						0	0.006969	0	0	0	0	0	0	0	0	0	0	0	0	0	0	0	0	0	0	0	0	0	0	0	0	0	0	0	0	0	0	0	0	0	0	0	0
NC_016856	27150	AC	A	0	Yes	No						0.009542	0	0	0	0	0	0	0	0	0	0	0	0	0	0	0	0	0	0	0	0	0	0	0	0	0	0	0	0	0	0	0	0	0	0	0	0	0
NC_016856	28056	CA	C	0.00479	No	No						0	0	0	0	0	0	0	0	0	0	0.00479	0	0	0	0	0	0	0	0	0	0	0	0	0	0	0	0	0	0	0	0	0	0	0	0	0	0	0
NC_016856	28644	TA	T	0.007905	No	No						0	0	0	0	0	0	0	0	0	0	0	0	0	0	0	0	0	0	0	0	0	0	0	0	0	0	0.007905	0	0	0	0	0	0	0	0	0	0	0
NC_016856	29094	CA	C	0.006803	No	No						0	0	0	0	0	0	0	0	0	0.006345	0	0	0	0	0	0	0	0	0	0	0	0	0	0	0.005161	0	0	0	0	0	0	0	0	0	0	0	0	0
NC_016856	29590	AT	A	0.006711	Yes	No						0	0	0	0.006568	0	0	0	0	0	0	0.004535	0	0	0	0	0	0	0	0	0	0	0	0	0	0	0	0	0	0	0	0	0	0.005865	0	0	0	0	0
NC_016856	30072	GT	G	0.009585	No	No						0	0	0	0	0	0	0	0	0	0	0	0	0	0	0	0	0	0	0	0	0	0	0	0	0	0	0	0	0	0	0	0	0	0	0	0	0	0
NC_016856	30982	AC	A	0	Yes	No						0	0	0	0.006504	0	0	0	0	0	0	0	0	0	0	0	0	0	0	0	0	0	0	0	0	0	0	0	0	0	0	0	0	0	0	0	0	0	0
NC_016856	31465	AT	A	0.006932	No	No						0	0	0	0	0	0	0	0	0	0	0	0	0	0	0	0	0	0	0	0	0	0	0	0	0	0	0	0	0	0	0	0	0	0	0	0	0	0
NC_016856	33484	AT	A	0.004843	No	No						0	0	0	0	0	0	0	0	0	0	0	0	0	0	0	0	0	0	0	0	0	0	0	0	0.004843	0	0	0	0	0	0	0	0	0	0	0	0	0
NC_016856	33611	CTA	C	0.004132	No	No						0	0	0	0	0	0	0	0	0	0	0	0	0	0	0	0	0	0	0	0	0	0	0	0	0	0	0	0	0	0	0	0	0	0	0	0	0	0
NC_016856	33801	T	TG	0.005634	No	No						0	0	0	0	0	0	0	0	0	0	0	0	0	0	0	0	0	0	0	0	0	0	0	0	0	0	0	0	0	0	0	0	0	0	0	0	0	0
NC_016856	34421	GA	G	0	No	Yes	0.007273					-	-	0	0	0	0	0	0	0	0	0	0	0	0	-	-	-	0	0	0	0	0	0	0	0	-	-	-	0	0	0	0	0	0	0	0	0	0
NC_016856	34539	GA	G	0.011947	No	No						0	0	0	0	0	0	0	0	0	0	0	0	0	0	0	0	0	0	0	0	0	0	0	0	0	0	0	0	0	0	0	0	0	0	0	0	0	0
NC_016856	35662	T	TGG	0.004802	No	No						0	0	0	0	0	0	0	0	0	0	0	0	0	0	0	0	0	0	0	0	0	0	0	0	0	0	0	0	0	0	0	0	0	0.004802	0	0	0	0
NC_016856	35792	AT	A	0	No	Yes	0.004077					-	-	0	0	0	0	0	0	0	0	0	0	0	0	-	-	-	0	0	0	0	0	0	0	0	-	-	-	0	0	0	0	0	0	0	0	0	0
NC_016856	35798	GT	G	0.005626	No	No						0	0	0	0	0	0	0	0	0	0	0	0	0	0	0	0	0	0	0	0	0	0	0	0	0	0	0	0	0	0	0	0	0	0	0	0	0	0
NC_016856	36356	AT	A	0.007916	No	No						0	0	0	0	0	0	0	0	0	0	0.005282	0	0	0	0	0	0	0	0	0	0	0	0	0	0	0	0	0	0	0.005513	0	0	0	0	0	0	0.005035	0.007916
NC_016856	36465	G	A	0	Yes	No						0	0	0	0	0	0.014365	0	0	0	0	0	0	0	0	0	0	0	0	0	0	0	0	0	0	0	0	0	0	0	0	0	0	0	0	0	0	0	0
NC_016856	36482	CT	C	0.007313	No	No						0	0	0	0	0	0	0	0	0	0	0	0	0	0	0	0	0	0	0	0	0.007313	0	0	0	0	0	0	0	0	0	0	0	0.005772	0	0	0	0	0
NC_016856	38360	TA	T	0.006369	No	No						0	0	0	0	0	0	0	0	0	0	0	0	0	0	0	0	0	0	0	0	0	0	0	0	0	0	0	0	0	0	0	0	0	0	0	0	0	0
NC_016856	38613	GA	G	0.005161	No	No						0	0	0	0	0	0	0	0	0	0	0	0	0	0	0	0	0	0	0	0	0	0	0	0	0	0	0	0	0	0	0	0.005161	0	0	0	0	0	0
NC_016856	39007	GA	G	0.004751	No	No						0	0	0	0	0	0	0	0	0	0	0	0.004751	0	0	0	0	0	0	0	0	0	0	0	0	0	0	0	0	0	0	0	0	0	0	0	0	0	0
NC_016856	40032	AAT	A	0.023715	No	No						0	0	0	0	0	0	0	0	0	0	0	0	0	0	0.008824	0	0	0	0	0	0	0	0	0	0	0	0	0	0	0	0	0	0	0	0	0	0	0
NC_016856	40569	G	GC	0.005502	No	No						0	0	0	0	0	0	0	0	0	0	0	0	0	0	0	0	0	0	0	0	0	0	0	0	0	0	0	0	0	0	0	0	0	0	0	0	0	0
NC_016856	41129	TA	T	0.004734	No	No						0	0	0	0	0	0	0	0	0	0	0	0	0	0.004587	0	0	0	0	0	0	0	0	0	0	0	0	0	0	0	0.004734	0	0	0	0	0	0	0	0
NC_016856	41215	C	T	0.016588	No	No						0	0	0	0	0	0	0	0	0	0	0	0	0	0	0	0	0	0	0	0	0	0	0	0	0	0	0	0	0	0	0	0	0	0	0	0	0	0
NC_016856	41591	TG	T	0.007286	No	No						0	0	0	0	0	0	0	0	0	0	0	0	0	0	0	0	0	0	0	0	0	0	0	0	0	0	0	0	0.007286	0	0	0	0	0	0	0	0	0
NC_016856	41915	AT	A	0.006015	No	No						0	0	0	0	0	0	0	0	0	0	0	0	0	0	0	0	0.006015	0	0	0	0	0	0	0	0	0	0	0	0	0	0	0	0	0	0	0	0.005236	0
NC_016856	43263	GA	G	0.007156	No	No						0	0	0	0	0	0	0	0	0	0	0	0	0	0	0	0	0	0	0	0	0	0	0	0	0	0	0	0	0	0	0	0	0	0	0	0	0	0
NC_016856	44568	CA	C	0.005208	No	No						0	0	0	0	0	0	0	0	0	0	0	0	0	0	0	0	0	0	0	0	0	0	0	0	0	0	0	0	0	0	0	0	0	0	0	0	0	0
NC_016856	44722	A	AC	0.006258	No	No						0	0	0	0	0	0	0	0	0	0	0	0	0	0	0	0	0	0	0	0	0	0	0	0	0	0	0	0	0	0	0	0	0	0	0	0	0	0
NC_016856	44953	GA	G	0.005164	No	Yes	0.005599	0.004869				-	-	-	-	0	0	0	0	0	0	-	-	0	0	-	-	-	-	0	0	0	0	0	0	0.005164	-	-	-	-	-	-	0	0	0	0	0	0	0
NC_016856	45645	T	TC	0.006418	No	No						0	0	0	0	0	0	0	0	0	0	0.004016	0	0	0	0	0	0	0	0	0	0	0	0	0	0	0	0	0	0	0	0	0	0	0	0	0	0	0
NC_016856	47023	C	T	0.03629	No	No						0	0	0	0	0	0	0	0	0	0	0	0	0	0	0	0	0	0	0	0	0	0	0	0	0	0	0	0	0	0	0	0	0	0	0	0	0	0
NC_016856	47491	G	GT	0.00578	No	No						0	0	0	0	0	0	0	0	0	0	0	0	0	0	0	0	0	0	0	0.00578	0	0	0	0	0	0	0	0	0	0	0	0	0	0	0	0	0	0
NC_016856	47622	GT	G	0.01023	No	Yes		0.006656				0	0	-	-	0	0	0	0	0	0	-	-	0	0	0	0.01023	0	-	0	0	0	0	0	0	0	0	0	0	-	-	-	0	0	0	0	0	0	0
NC_016856	47822	GT	G	0.008032	No	No						0	0	0	0	0	0	0	0	0	0	0	0	0	0	0	0	0	0	0	0	0	0	0	0	0	0	0	0	0	0	0	0	0	0	0	0	0	0.008032
NC_016856	48347	G	GGT	0.005355	No	No						0	0	0	0	0	0	0	0	0	0	0	0	0	0	0	0	0	0	0	0	0	0	0	0	0	0	0	0	0	0	0	0	0	0	0	0	0	0
NC_016856	48575	CA	C	0.006144	No	No						0	0	0	0	0	0	0	0	0	0.006711	0	0	0	0	0	0	0	0	0	0	0	0	0	0	0	0	0.006144	0	0	0	0	0	0	0	0	0	0	0
NC_016856	49099	AT	A	0.005102	No	No						0	0	0	0	0	0	0	0	0	0	0	0	0	0	0	0	0	0	0	0	0	0	0	0	0	0	0	0	0	0	0	0	0	0	0	0	0	0
NC_016856	49972	AT	A	0.00998	No	No						0	0	0	0	0	0	0	0	0	0	0	0	0	0	0	0	0	0	0	0	0	0	0	0.00998	0	0	0	0	0	0	0	0	0	0	0	0	0	0
NC_016856	50283	A	AT	0	No	Yes		0.006126				0	0	-	-	0	0	0	0	0	0	-	-	0	0	0	0	0	-	0	0	0	0	0	0	0	0	0	0	-	-	-	0	0	0	0	0	0	0
NC_016856	50676	C	CT	0.0047	No	No						0	0	0	0	0	0	0	0	0	0	0	0	0	0	0	0	0	0	0	0	0	0	0	0	0	0	0	0	0	0	0	0	0	0	0	0	0	0
NC_016856	51325	A	AT	0.004728	No	No						0	0	0	0	0	0	0	0	0	0	0	0	0	0	0	0	0	0	0	0	0	0	0	0	0	0	0	0	0	0	0	0	0	0	0	0	0	0
NC_016856	51409	G	GGT	0.005618	No	No						0	0	0	0	0	0	0	0	0	0	0	0	0	0	0	0	0	0	0	0	0	0	0	0	0	0	0	0	0	0	0	0	0	0	0	0	0	0
NC_016856	51524	CA	C	0.00454	No	No						0	0	0	0	0	0	0	0	0	0	0	0	0	0	0	0	0	0	0	0	0	0	0	0	0	0	0.00454	0	0	0	0	0	0	0	0	0	0	0
NC_016856	51548	A	AC	0.004785	No	No						0	0	0	0	0	0	0	0	0	0	0	0	0	0	0	0	0	0	0	0	0	0	0	0	0	0	0	0	0	0	0	0	0	0	0	0	0	0
NC_016856	52744	GT	G	0.005502	No	No						0	0	0	0	0	0	0	0	0	0	0	0	0	0	0	0	0	0	0	0	0	0	0	0	0	0	0	0	0	0	0	0	0	0	0	0	0	0
NC_016856	52908	GC	G	0.006163	No	No						0	0	0	0	0	0	0	0	0	0	0	0	0	0	0	0	0	0	0	0	0	0	0	0	0	0	0	0	0	0	0	0	0.006163	0	0	0	0	0
NC_016856	53833	GAA	G	0.006803	No	No						0	0	0	0	0	0	0	0	0	0	0	0	0	0	0	0	0	0	0	0	0	0	0	0	0	0	0	0	0	0.006803	0	0	0	0	0	0	0	0
NC_016856	53986	CA	C	0.009124	No	No						0	0	0	0	0	0	0	0	0	0	0	0	0	0	0	0	0	0	0	0	0	0	0	0	0	0	0	0	0	0	0	0	0	0	0	0	0	0
NC_016856	55019	GA	G	0	No	Yes	0.006667					-	-	0	0	0	0	0	0	0	0	0	0	0	0	-	-	-	0	0	0	0	0	0	0	0	-	-	-	0	0	0	0	0	0	0	0	0	0
NC_016856	55823	AT	A	0	No	Yes				0.010504		0	0	0	0	0	0	-	-	0	0	0	0	0	0	0	0	0	0	0	0	-	-	0	0	0	0	0	0	0	0	0	0	0	0	-	-	-	0
NC_016856	56177	GA	G	0.006803	No	No						0	0	0	0	0	0	0	0	0	0	0	0	0	0	0	0	0	0	0	0	0	0.006803	0	0	0	0	0	0	0	0	0	0	0	0	0	0	0	0
NC_016856	57824	GT	G	0.005249	No	Yes					0.006182	0	0	0	0	0	0	0	0	-	-	0	0	-	-	0	0	0	0	0	0	0	0	-	-	-	0	0	0	0	0	0	0	0	0	0	0	0	-
NC_016856	58066	GT	G	0.005747	Yes	No						0	0	0	0	0	0	0	0.0078	0	0	0	0	0	0	0	0	0	0	0	0	0	0	0	0	0	0.005747	0	0	0	0	0	0	0	0	0	0	0	0
NC_016856	60030	GT	G	0.006536	No	No						0	0	0	0	0	0	0	0	0	0	0	0	0	0	0	0	0	0	0	0	0	0	0	0.006536	0	0	0	0	0	0	0	0	0	0	0	0	0	0
NC_016856	60977	GAT	G	0.00657	No	No						0	0	0	0	0	0	0	0	0	0	0	0	0	0	0	0	0	0	0	0	0	0	0	0	0	0	0	0	0	0	0	0	0	0	0	0	0	0
NC_016856	61989	TC	T	0.005525	No	No						0	0	0	0	0	0	0	0	0	0	0	0	0	0	0	0	0	0	0	0	0	0	0	0	0	0	0	0	0	0	0	0	0	0	0	0	0	0
NC_016856	62625	AAT	A	0.005369	No	No						0	0	0	0	0	0	0	0	0	0	0	0	0	0	0	0	0	0	0	0	0	0	0	0	0	0	0	0	0	0	0	0	0	0	0.005369	0	0	0
NC_016856	62698	TG	T	0.004673	No	No						0	0	0	0	0	0	0	0	0	0	0	0	0	0	0	0	0	0	0	0	0	0	0	0	0	0	0	0	0	0	0	0	0	0	0	0	0	0
NC_016856	63068	A	AT	0.006881	No	No						0	0	0	0	0	0	0	0	0	0	0	0	0	0	0	0	0	0	0	0	0	0	0	0	0	0	0	0	0	0	0	0	0	0	0	0	0	0
NC_016856	64017	A	G	0.096	No	No						0	0	0	0	0	0	0	0	0	0	0	0	0	0	0	0	0	0	0	0	0	0	0	0	0	0	0	0	0	0	0	0	0	0	0	0	0	0
NC_016856	66317	GT	G	0.01107	No	No						0	0	0	0	0	0	0	0	0	0	0	0	0	0	0	0	0	0	0	0	0	0	0	0	0	0	0.01107	0	0	0	0	0	0	0	0	0	0	0
NC_016856	67046	G	GT	0	Yes	No						0	0	0	0.012048	0	0	0	0	0	0	0	0	0	0	0	0	0	0	0	0	0	0	0	0	0	0	0	0	0	0	0	0	0	0	0	0	0	0
NC_016856	67197	AT	A	0	Yes	No						0	0	0	0	0	0.004938	0	0	0	0	0	0	0	0	0	0	0	0	0	0	0	0	0	0	0	0	0	0	0	0	0	0	0	0	0	0	0	0
NC_016856	67585	C	T	0	Yes	No						0	0	0	0	0	0	0	0.076175	0	0	0	0	0	0	0	0	0	0	0	0	0	0	0	0	0	0	0	0	0	0	0	0	0	0	0	0	0	0
NC_016856	67684	AT	A	0	Yes	No						0.011132	0	0	0	0	0	0	0	0	0	0	0	0	0	0	0	0	0	0	0	0	0	0	0	0	0	0	0	0	0	0	0	0	0	0	0	0	0
NC_016856	68197	CA	C	0.00597	No	No						0	0	0	0	0	0	0	0	0	0	0	0	0	0	0	0.00597	0	0	0	0	0	0	0	0	0	0	0	0	0	0	0	0	0	0	0	0	0	0
NC_016856	68349	G	GC	0.008421	No	No						0	0	0	0	0	0	0	0	0	0	0	0	0	0	0	0	0	0	0	0	0	0	0	0	0	0	0	0	0	0	0	0	0	0	0	0	0	0
NC_016856	68894	A	AT	0.005291	No	No						0	0	0	0	0	0	0	0	0	0	0	0	0	0	0	0	0	0	0	0	0	0	0	0	0	0	0	0	0	0	0	0	0	0	0	0	0	0
NC_016856	69076	GA	G	0.006993	No	No						0	0	0	0	0	0	0	0	0	0	0	0	0	0	0	0	0	0	0	0	0	0	0	0	0	0	0	0	0	0	0	0	0	0	0	0	0	0
NC_016856	70985	GA	G	0	No	Yes		0.00738				0	0	-	-	0	0	0	0	0	0	-	-	0	0	0	0	0	-	0	0	0	0	0	0	0	0	0	0	-	-	-	0	0	0	0	0	0	0
NC_016856	71279	GA	G	0.009195	No	No						0	0	0	0	0	0	0	0	0	0	0	0	0	0	0	0	0	0.009195	0	0	0	0	0	0	0	0	0	0	0	0	0	0	0	0	0	0	0	0
NC_016856	71667	A	AT	0.006211	Yes	No						0	0	0	0	0	0	0	0	0.006667	0	0	0	0	0	0	0	0	0	0	0	0	0	0	0	0	0	0	0	0	0	0	0	0	0	0	0	0	0
NC_016856	72848	AG	A	0.008392	No	No						0	0	0	0	0	0	0	0	0	0	0	0	0	0	0	0	0	0	0	0	0	0	0	0	0	0	0	0	0	0	0	0	0	0	0	0	0	0
NC_016856	72966	C	CGATGA	0.012081	Yes	No						0	0.006173	0	0	0	0	0	0	0	0	0	0	0	0	0	0	0.00761	0	0	0.007692	0	0	0	0	0	0	0.005369	0	0	0	0	0	0.010542	0	0	0	0	0.008977
NC_016856	72969	ACTCAT	A	0.011936	Yes	No						0	0.006033	0	0	0	0	0	0	0	0	0	0	0	0	0	0	0.007407	0	0	0.007634	0	0	0	0	0	0	0.006711	0	0	0	0	0	0.010386	0	0	0	0	0.008818
NC_016856	73277	AT	A	0	Yes	No						0	0	0	0	0	0.006656	0	0	0	0	0	0	0	0	0	0	0	0	0	0	0	0	0	0	0	0	0	0	0	0	0	0	0	0	0	0	0	0
NC_016856	75261	C	CG	0.025445	Yes	Yes	0.01982	0.01855		0.01426	0.02459	-	-	-	-	0	0.010796	-	-	-	-	-	-	-	-	-	-	-	-	0	0.01636	-	-	-	-	-	-	-	-	-	-	-	0.021309	0.012232	0.014556	-	-	-	-
NC_016856	77917	GA	G	0.008299	No	No						0	0	0	0	0	0	0	0	0	0	0	0	0	0	0	0	0	0	0	0	0	0	0	0	0	0	0	0	0	0	0	0	0	0	0	0	0	0
NC_016856	78727	TA	T	0	No	Yes		0.005435				0	0	-	-	0	0	0	0	0	0	-	-	0	0	0	0	0	-	0	0	0	0	0	0	0	0	0	0	-	-	-	0	0	0	0	0	0	0
NC_016856	78997	GGC	G	0.012685	No	No						0	0	0	0	0	0	0	0	0	0	0	0	0	0	0	0	0	0	0	0	0	0	0	0	0	0	0	0	0	0	0	0	0	0	0	0	0	0.010811
NC_016856	79936	G	A	0.018325	No	No						0	0	0	0	0	0	0	0	0	0	0	0	0	0	0	0	0	0	0	0	0	0	0	0	0	0	0	0	0	0	0	0	0	0	0	0	0	0
NC_016856	80246	GA	G	0.007987	No	No						0	0	0	0	0	0	0	0	0	0	0	0	0	0	0	0	0	0	0	0	0	0	0	0	0	0	0	0	0	0	0	0	0	0	0.007987	0	0	0
NC_016856	80263	C	CA	0.005959	No	No						0	0	0	0	0	0	0	0	0	0	0	0	0	0	0	0	0	0	0	0	0	0	0	0	0	0	0	0	0	0	0	0	0	0	0	0	0	0
NC_016856	81089	GAGA	G	0.002963	No	No						0	0	0	0	0	0	0	0	0	0	0.002963	0	0	0	0	0	0	0	0	0	0	0	0	0	0	0	0	0	0	0	0	0	0	0	0	0	0	0
NC_016856	81420	A	G	0.087591	No	No						0	0	0	0	0	0	0	0	0	0	0	0	0	0	0	0	0	0	0	0	0	0	0	0	0	0	0	0	0	0	0	0	0	0	0	0	0	0
NC_016856	82463	GT	G	0.012839	Yes	No						0.009452	0	0	0	0	0	0	0	0	0	0	0	0.006033	0	0	0	0	0	0	0	0	0	0	0	0	0	0	0	0	0	0	0	0	0	0	0	0	0
NC_016856	82616	C	T	0.016541	No	No						0	0	0	0	0	0	0	0	0	0	0	0	0	0	0	0	0	0	0	0	0	0	0	0	0	0	0	0	0	0	0	0	0	0	0	0	0	0
NC_016856	84204	AT	A	0.004657	No	No						0	0	0	0	0	0	0	0	0	0	0	0	0	0	0	0	0	0	0	0	0	0	0	0	0	0	0	0	0	0	0	0	0	0	0	0	0	0
NC_016856	85719	T	C	0.045964	No	No						0	0	0	0	0	0	0	0	0	0	0	0	0	0	0	0	0	0	0	0	0	0	0	0	0	0	0	0	0	0	0	0	0	0	0	0	0	0
NC_016856	85739	GA	G	0.004202	No	No						0	0	0	0	0	0	0	0	0	0	0.004202	0	0	0	0	0	0	0	0	0	0	0	0	0	0	0	0	0	0	0	0	0	0	0	0	0	0	0
NC_016856	86479	A	AT	0.00625	No	No						0	0	0	0	0	0	0	0	0	0	0	0	0	0	0	0	0	0	0	0	0	0	0	0	0	0	0	0	0	0	0	0	0.00625	0	0	0	0	0
NC_016856	87833	GA	G	0.007825	Yes	No						0	0	0	0	0	0	0	0	0.005961	0.004802	0	0	0	0	0	0	0	0	0	0	0	0	0	0	0	0	0	0	0.007205	0	0	0	0	0.007692	0	0	0	0
NC_016856	88666	GT	G	0.007541	Yes	No						0	0.005548	0	0	0	0	0	0	0	0	0.0054	0	0	0	0.007541	0	0	0	0	0	0	0	0	0	0	0	0	0	0	0	0	0.005787	0	0	0	0	0	0
NC_016856	88702	CA	C	0.007032	No	No						0	0	0	0	0	0	0	0	0	0	0	0	0	0	0	0	0	0	0	0	0	0	0	0.007032	0	0	0	0	0	0	0	0	0	0	0	0	0	0
NC_016856	89992	GA	G	0.00996	Yes	Yes				0.011236		0	0	0.00996	0	0	0	-	-	0	0	0	0	0	0	0	0	0	0	0	0	-	-	0	0	0	0	0	0	0	0	0	0	0	0	-	-	-	0
NC_016856	91010	AT	A	0.007194	No	No						0	0	0	0	0	0	0	0	0	0	0	0	0	0	0	0	0	0	0	0	0	0	0	0	0	0	0	0	0	0	0	0	0	0	0	0	0	0
NC_016856	91559	T	TC	0	Yes	No						0	0	0	0	0.008989	0	0	0	0	0	0	0	0	0	0	0	0	0	0	0	0	0	0	0	0	0	0	0	0	0	0	0	0	0	0	0	0	0
NC_016856	92830	G	A	0.022337	No	No						0	0	0	0	0	0	0	0	0	0	0	0	0	0	0	0	0	0	0	0	0	0	0	0	0	0	0	0	0	0	0	0	0	0	0	0	0	0
NC_016856	92851	TA	T	0.006033	No	No						0	0	0	0	0	0	0	0	0	0	0	0	0	0	0	0	0	0	0	0	0	0	0	0	0	0	0	0	0	0	0	0	0	0	0	0	0	0
NC_016856	94307	AG	A	0	Yes	No						0	0	0	0	0.007018	0	0	0	0	0	0	0	0	0	0	0	0	0	0	0	0	0	0	0	0	0	0	0	0	0	0	0	0	0	0	0	0	0
NC_016856	95596	GT	G	0	No	Yes			0.007143			0	0	0	0	-	-	0	0	0	0	0	0	0	0	0	0	0	0	-	-	0	0	0	0	0	0	0	0	0	0	0	-	-	-	0	0	0	0
NC_016856	95845	CT	C	0.006299	No	No						0	0	0	0	0	0	0	0	0	0	0	0	0	0	0	0	0	0	0	0	0	0	0	0	0	0	0	0	0	0	0	0	0	0	0	0	0	0
NC_016856	96072	A	AT	0.005312	No	No						0	0	0	0	0	0	0	0	0	0	0	0	0	0	0	0	0	0.005312	0	0	0	0	0	0	0	0	0	0	0	0	0	0	0	0	0	0	0	0
NC_016856	96610	C	T	0.024904	No	No						0	0	0	0	0	0	0	0	0	0	0	0	0	0	0	0	0	0	0	0	0	0	0	0	0	0	0	0	0	0	0	0	0	0	0	0	0	0
NC_016856	96864	GAT	G	0.006944	No	No						0	0	0	0	0	0	0	0	0	0	0	0	0	0	0	0	0	0.006944	0	0	0	0	0	0	0	0	0	0	0	0	0	0	0	0	0	0	0	0
NC_016856	96900	GT	G	0.011889	Yes	Yes	0.010495				0.010283	-	-	0	0	0	0	0	0.012658	-	-	0	0	-	-	-	-	-	0	0.009296	0.008982	0.010152	0	-	-	-	-	-	-	0	0	0	0	0	0	0	0	0	-
NC_016856	97029	TA	T	0	Yes	No						0	0.003752	0	0	0	0	0	0	0	0	0	0	0	0	0	0	0	0	0	0	0	0	0	0	0	0	0	0	0	0	0	0	0	0	0	0	0	0
NC_016856	97150	T	TA	0.00444	No	No						0	0	0	0	0	0	0	0	0	0	0	0	0	0	0	0	0	0	0	0	0	0	0	0	0	0	0	0	0	0	0	0	0	0	0	0	0	0
NC_016856	100513	GT	G	0.015544	No	No						0	0	0	0	0	0	0	0	0	0	0	0	0	0	0	0	0	0	0	0	0	0	0	0	0	0	0	0	0	0	0	0	0	0	0	0	0	0
NC_016856	101648	GT	G	0.006462	No	No						0	0	0	0	0	0	0	0	0	0	0	0	0	0	0	0	0	0	0	0	0	0	0	0	0	0	0	0	0	0	0	0	0	0	0	0	0	0
NC_016856	101721	TA	T	0.00561	No	No						0	0	0	0	0	0	0	0	0	0	0	0	0	0	0	0	0	0	0	0	0	0	0	0	0	0	0	0	0	0	0	0	0	0	0	0	0	0
NC_016856	102532	GA	G	0.00626	Yes	Yes				0.007496		0	0.007634	0	0	0	0	-	-	0	0	0	0.005141	0	0	0	0	0	0	0.00626	0	-	-	0	0	0	0	0	0	0	0	0	0	0	0	-	-	-	0
NC_016856	102644	T	TTC	0.008214	No	No						0	0	0	0	0	0	0	0	0	0	0	0	0	0	0	0	0	0	0	0	0	0	0	0	0	0	0	0	0	0	0	0	0	0	0	0	0	0
NC_016856	103107	T	G	0	Yes	No						0	0.013393	0	0	0	0	0	0	0	0	0	0	0	0	0	0	0	0	0	0	0	0	0	0	0	0	0	0	0	0	0	0	0	0	0	0	0	0
NC_016856	103113	A	G	0	Yes	No						0	0.013493	0	0	0	0	0	0	0	0	0	0	0	0	0	0	0	0	0	0	0	0	0	0	0	0	0	0	0	0	0	0	0	0	0	0	0	0
NC_016856	103114	C	A	0	Yes	No						0	0.014925	0	0	0	0	0	0	0	0	0	0	0	0	0	0	0	0	0	0	0	0	0	0	0	0	0	0	0	0	0	0	0	0	0	0	0	0
NC_016856	103116	G	A	0	Yes	No						0	0.013514	0	0	0	0	0	0	0	0	0	0	0	0	0	0	0	0	0	0	0	0	0	0	0	0	0	0	0	0	0	0	0	0	0	0	0	0
NC_016856	103221	A	G	0	Yes	No						0	0	0	0	0	0.016055	0	0	0	0	0	0	0	0	0	0	0	0	0	0	0	0	0	0	0	0	0	0	0	0	0	0	0	0	0	0	0	0
NC_016856	103396	GT	G	0.007353	Yes	No						0	0	0	0	0	0	0	0	0.005917	0	0.005447	0	0	0	0	0	0	0	0	0.007353	0	0	0	0	0	0	0	0.005168	0	0	0	0	0	0	0	0	0	0
NC_016856	103526	GT	G	0	No	Yes					0.00753	0	0	0	0	0	0	0	0	-	-	0	0	-	-	0	0	0	0	0	0	0	0	-	-	-	0	0	0	0	0	0	0	0	0	0	0	0	-
NC_016856	104258	CT	C	0	Yes	No						0	0	0	0	0	0.005674	0	0	0	0	0	0	0	0	0	0	0	0	0	0	0	0	0	0	0	0	0	0	0	0	0	0	0	0	0	0	0	0
NC_016856	104392	AT	A	0.007299	No	No						0	0	0	0	0	0	0	0	0	0	0	0	0	0	0	0	0	0	0.007299	0	0	0	0	0	0	0	0	0	0	0	0	0	0	0	0	0	0	0
NC_016856	104738	CT	C	0.009077	No	No						0	0	0	0	0	0	0	0	0	0	0	0	0	0	0	0	0	0	0	0	0	0	0	0	0	0	0	0	0	0	0	0	0	0	0	0	0	0
NC_016856	106765	GT	G	0.004667	No	No						0	0	0	0	0	0	0	0	0	0	0	0	0	0	0	0	0	0	0	0	0	0	0	0	0	0	0	0	0	0	0	0	0	0	0	0	0	0
NC_016856	106836	C	CG	0.005952	No	No						0	0	0	0	0	0	0	0	0	0	0	0	0	0	0	0	0	0	0	0	0	0	0	0	0	0	0	0	0	0	0	0	0.005952	0	0	0	0	0
NC_016856	106909	GT	G	0.004957	No	No						0	0	0	0	0	0	0	0	0	0	0	0	0	0	0	0	0	0	0	0	0	0	0	0	0	0	0	0	0	0	0	0	0	0	0	0	0	0
NC_016856	106953	GGCT	G	0.005013	Yes	No						0	0.005298	0	0	0	0	0	0	0	0.008706	0	0.004646	0	0	0	0	0	0	0	0	0	0	0	0	0	0	0	0	0	0	0	0	0	0	0	0	0	0
NC_016856	107968	C	CT	0	No	Yes				0.005188		0	0	0	0	0	0	-	-	0	0	0	0	0	0	0	0	0	0	0	0	-	-	0	0	0	0	0	0	0	0	0	0	0	0	-	-	-	0
NC_016856	108675	TA	T	0.004711	No	No						0	0	0	0	0	0	0	0	0	0	0	0	0.004711	0	0	0	0	0	0	0	0	0	0	0	0	0	0	0	0	0	0	0	0	0	0	0	0	0
NC_016856	108750	CT	C	0	No	Yes			0.00492			0	0	0	0	-	-	0	0	0	0	0	0	0	0	0	0	0	0	-	-	0	0	0	0	0	0	0	0	0	0	0	-	-	-	0	0	0	0
NC_016856	108784	C	CA	0.005602	No	No						0	0	0	0	0	0	0	0	0	0	0	0	0	0	0.005602	0	0	0	0	0	0	0	0	0	0	0	0	0	0	0	0	0	0	0	0	0	0	0
NC_016856	109088	A	AT	0.005291	No	No						0	0	0	0	0	0	0	0	0	0	0	0	0	0	0	0	0	0	0	0.005188	0	0	0	0	0	0	0	0	0	0	0	0	0	0	0.005291	0	0	0
NC_016856	109251	GA	G	0.008798	No	Yes	0.011574					-	-	0	0	0	0	0	0	0	0	0	0	0	0.008798	-	-	-	0	0	0	0	0	0	0	0	-	-	-	0	0	0	0	0	0	0	0	0	0
NC_016856	109772	A	AC	0.00627	No	No						0	0	0	0	0	0	0	0	0	0	0	0	0	0	0	0	0	0	0	0	0	0	0	0	0.00627	0	0	0	0	0	0	0	0	0	0	0	0	0
NC_016856	110421	CT	C	0.005917	No	No						0	0	0	0	0	0	0	0	0	0	0	0	0	0	0	0	0	0	0	0	0	0	0	0	0	0	0	0	0	0	0.005917	0	0	0	0	0	0	0
NC_016856	111286	A	AG	0.008	No	No						0	0	0	0	0	0	0	0	0	0	0	0	0	0	0	0	0	0	0	0	0	0	0	0	0	0	0	0	0	0	0	0	0	0	0	0.008	0	0
NC_016856	111364	CG	C	0.006079	No	No						0	0	0	0	0	0	0	0	0	0	0	0	0	0	0	0	0	0	0	0	0	0	0	0	0	0	0	0	0	0	0	0	0	0	0	0	0	0
NC_016856	111582	TG	T	0.007949	No	No						0	0	0	0	0	0	0	0	0	0	0	0	0	0	0	0	0	0	0	0	0	0	0	0	0	0	0	0	0	0	0	0	0.007949	0	0	0	0	0
NC_016856	113501	GT	G	0.006452	Yes	No						0	0	0.006462	0	0	0	0	0	0	0	0	0	0	0	0	0	0	0	0	0	0	0.006452	0	0	0	0	0	0	0	0	0	0	0	0	0	0	0	0
NC_016856	113822	A	AGT	0.004598	No	No						0	0	0	0	0	0	0	0	0	0	0	0	0	0	0	0	0	0	0	0	0	0	0	0	0	0	0	0	0	0	0	0	0	0	0	0	0	0
NC_016856	113882	C	CG	0	No	Yes					0.005917	0	0	0	0	0	0	0	0	-	-	0	0	-	-	0	0	0	0	0	0	0	0	-	-	-	0	0	0	0	0	0	0	0	0	0	0	0	-
NC_016856	114161	TA	T	0.005674	Yes	No						0	0	0	0	0	0.007812	0	0	0	0	0	0	0	0	0	0	0	0	0	0	0	0	0	0	0	0	0	0	0	0	0	0	0	0	0	0	0	0
NC_016856	114613	GA	G	0.009412	No	No						0	0	0	0	0	0	0	0	0	0	0	0.006861	0	0	0	0.009412	0	0	0	0	0	0	0	0	0	0	0	0.008897	0	0	0	0	0	0	0	0	0	0
NC_016856	114881	CT	C	0	Yes	No						0.00978	0	0	0	0	0	0	0	0	0	0	0	0	0	0	0	0	0	0	0	0	0	0	0	0	0	0	0	0	0	0	0	0	0	0	0	0	0
NC_016856	115090	CA	C	0.007449	No	No						0	0	0	0	0	0	0	0	0	0	0	0	0	0	0	0	0	0	0	0	0	0	0	0	0.007449	0	0	0	0	0	0	0	0	0	0	0	0	0
NC_016856	115174	A	G	0	Yes	No						0	0	0	0	0	0	0	0.096712	0	0	0	0	0	0	0	0	0	0	0	0	0	0	0	0	0	0	0	0	0	0	0	0	0	0	0	0	0	0
NC_016856	115280	GA	G	0.009346	No	No						0	0	0	0	0	0	0	0	0	0	0	0	0	0	0	0	0	0	0	0	0	0	0	0	0	0	0	0	0	0	0	0	0	0	0	0	0	0
NC_016856	115404	GC	G	0.006897	No	No						0	0	0	0	0	0	0	0	0	0	0	0	0	0	0	0	0	0	0	0	0	0	0	0	0	0	0	0	0	0	0	0	0	0	0	0	0.006897	0
NC_016856	116632	GA	G	0.007394	No	No						0	0	0	0	0	0	0	0	0	0	0	0	0	0	0.007394	0	0	0	0	0	0	0	0	0	0	0	0	0	0	0	0	0	0	0	0	0	0	0
NC_016856	116649	GT	G	0.013995	No	Yes				0.011844	0.009804	0	0	0	0	0	0	-	-	-	-	0.013995	0	-	-	0	0	0	0	0	0	-	-	-	-	-	0	0	0	0	0	0	0.006015	0	0	-	-	-	-
NC_016856	116845	A	AT	0.006757	No	No						0	0	0	0	0	0	0	0	0	0	0	0	0	0	0	0	0	0	0	0	0.006757	0	0	0	0	0	0	0	0	0	0	0	0	0	0	0	0	0
NC_016856	117635	TA	T	0.006079	No	No						0	0	0	0	0	0	0	0	0	0	0	0	0	0	0	0	0	0	0	0	0	0	0	0	0	0	0	0	0	0	0	0	0	0	0	0	0	0
NC_016856	117814	GA	G	0.005096	No	No						0	0	0	0	0	0	0	0	0	0	0	0	0	0	0	0	0	0	0	0	0	0	0	0.005096	0	0	0	0	0	0	0	0	0	0	0	0.004808	0	0
NC_016856	118846	C	T	0.360614	No	No						0	0	0	0	0	0	0	0	0	0	0	0	0	0	0	0	0	0	0	0	0	0	0	0	0	0	0	0	0	0	0	0	0	0	0	0	0	0
NC_016856	121250	GGC	G	0	Yes	No						0	0	0.009153	0	0	0	0	0	0	0	0	0	0	0	0	0	0	0	0	0	0	0	0	0	0	0	0	0	0	0	0	0	0	0	0	0	0	0
NC_016856	121396	GC	G	0.012903	Yes	Yes					0.00813	0	0	0.008696	0	0	0	0	0	-	-	0	0	-	-	0	0	0.009901	0	0	0	0	0	-	-	-	0	0	0	0	0.009174	0	0	0	0	0	0	0	-
NC_016856	121457	C	CG	0.023196	Yes	No						0	0	0	0	0	0	0	0.008	0	0	0.007648	0	0	0	0	0.010309	0	0	0	0.014245	0	0	0	0.007634	0.007722	0	0	0	0	0.023196	0	0	0	0	0	0.012438	0.008547	0
NC_016856	121461	AC	A	0.00978	No	No						0	0	0	0	0	0	0	0	0	0	0	0	0	0	0	0	0	0	0	0	0	0	0	0	0	0	0	0	0	0	0	0	0	0	0	0	0	0
NC_016856	121756	CA	C	0.007463	No	No						0	0	0	0	0	0	0	0	0	0	0	0	0	0	0	0	0	0	0	0	0	0	0	0	0	0	0	0	0	0	0	0	0	0	0	0	0	0
NC_016856	121843	A	G	0	Yes	No						0	0	0	0	0	0	0	0.134165	0	0	0	0	0	0	0	0	0	0	0	0	0	0	0	0	0	0	0	0	0	0	0	0	0	0	0	0	0	0
NC_016856	122705	AT	A	0.006135	No	No						0	0	0	0	0	0	0	0	0	0	0	0	0	0	0	0	0	0	0	0	0	0	0	0	0	0.005874	0	0	0	0	0	0	0	0	0	0	0	0
NC_016856	123272	C	CG	0.006826	No	No						0	0	0	0	0	0	0	0	0	0	0	0	0	0	0	0	0	0	0	0	0	0	0	0	0	0	0	0	0	0	0	0	0	0	0	0	0	0
NC_016856	123652	A	T	0.059486	No	No						0	0	0	0	0	0	0	0	0	0	0	0	0	0	0	0	0	0	0	0	0	0	0	0	0	0	0	0	0	0	0	0	0	0	0	0	0	0
NC_016856	124502	GT	G	0.007018	No	No						0	0	0	0	0	0	0	0	0	0	0	0	0	0	0	0	0	0	0	0	0	0	0	0	0	0	0	0	0	0	0	0	0	0	0	0	0	0
NC_016856	124913	C	T	0	Yes	No						0	0	0	0.023256	0	0	0	0	0	0	0	0	0	0	0	0	0	0	0	0	0	0	0	0	0	0	0	0	0	0	0	0	0	0	0	0	0	0
NC_016856	124992	CA	C	0.006369	No	No						0	0	0	0	0	0	0	0	0	0	0	0.006369	0	0	0	0	0	0	0	0	0	0	0	0	0	0	0	0	0	0	0	0	0	0	0	0	0	0
NC_016856	125515	AAGC	A	0.010142	Yes	No						0	0	0	0.011287	0	0	0	0.010619	0	0	0	0	0	0	0	0	0	0	0.007752	0	0	0	0	0	0	0	0	0	0.008351	0	0	0	0	0	0	0.010142	0	0
NC_016856	127041	GT	G	0.011142	No	No						0	0	0	0	0	0	0	0	0	0	0	0	0	0	0	0	0	0	0	0	0	0	0	0	0	0	0	0	0	0	0	0	0	0	0.011142	0	0	0
NC_016856	127304	A	AG	0.008032	No	No						0	0	0	0	0	0	0	0	0	0	0	0	0	0	0	0	0	0	0	0	0	0	0	0	0	0	0	0	0	0	0	0	0	0	0	0.008032	0	0
NC_016856	128024	GT	G	0.006579	No	No						0	0	0	0	0	0	0	0	0	0	0	0	0	0	0	0	0	0	0	0	0	0	0	0	0	0	0	0	0	0	0.006579	0	0	0	0	0	0	0
NC_016856	128064	TA	T	0.00542	No	No						0	0	0	0	0	0	0	0	0	0	0	0	0	0	0	0	0	0	0	0	0	0	0	0	0	0	0	0	0	0	0	0	0	0	0	0	0	0
NC_016856	128213	AC	A	0.005797	No	No						0	0	0	0	0	0	0	0	0	0	0	0	0	0	0	0	0	0	0	0	0	0	0	0	0	0	0	0	0	0	0	0	0	0	0	0	0	0
NC_016856	129125	GA	G	0.007156	No	No						0	0	0	0	0	0	0	0	0	0	0	0	0	0	0	0	0	0	0	0	0	0	0	0	0	0	0.00545	0	0	0	0	0	0	0	0	0	0	0
NC_016856	129347	GA	G	0.00984	No	No						0	0	0	0	0	0	0	0	0	0	0	0	0	0	0	0	0	0	0	0	0	0	0	0	0	0	0	0	0	0	0	0	0	0	0	0	0	0
NC_016856	129386	C	T	0.080882	No	No						0	0	0	0	0	0	0	0	0	0	0	0	0	0	0	0	0	0	0	0	0	0	0	0	0	0	0	0	0	0	0	0	0	0	0	0	0	0
NC_016856	130466	AC	A	0.010444	No	No						0	0	0	0	0	0	0	0	0	0	0	0	0	0	0	0	0	0	0	0	0	0	0	0	0	0	0	0	0	0	0	0	0	0	0	0.010444	0	0
NC_016856	130822	CT	C	0.009174	No	No						0	0	0	0	0	0	0	0	0	0	0	0	0	0	0	0	0	0	0	0	0	0	0	0	0	0	0	0	0	0	0	0	0	0	0	0.009174	0	0
NC_016856	134504	CAA	C	0	No	Yes					0.00578	0	0	0	0	0	0	0	0	-	-	0	0	-	-	0	0	0	0	0	0	0	0	-	-	-	0	0	0	0	0	0	0	0	0	0	0	0	-
NC_016856	134508	G	GTT	0	No	Yes					0.005797	0	0	0	0	0	0	0	0	-	-	0	0	-	-	0	0	0	0	0	0	0	0	-	-	-	0	0	0	0	0	0	0	0	0	0	0	0	-
NC_016856	134520	GT	G	0.005602	No	No						0	0	0	0	0	0	0	0	0	0	0	0	0	0.005602	0	0	0	0	0	0	0	0	0	0	0	0	0	0	0	0	0	0	0	0	0	0	0	0
NC_016856	137354	AT	A	0.00626	No	No						0	0	0	0	0	0	0	0	0	0	0	0	0	0	0	0	0	0.00626	0	0	0	0	0	0	0	0	0	0	0	0	0	0	0	0	0	0	0	0
NC_016856	137452	CA	C	0.006289	No	No						0	0	0	0	0	0	0	0	0	0	0	0	0	0	0	0	0	0	0	0	0	0	0	0	0	0	0.006289	0	0	0	0	0	0	0	0	0	0	0
NC_016856	137604	AG	A	0.00722	No	No						0	0	0	0	0	0	0	0	0	0	0	0	0	0	0	0	0	0	0	0	0	0	0	0	0	0	0	0	0	0	0	0	0	0	0	0	0	0
NC_016856	137763	A	AC	0.008333	No	No						0	0	0	0	0	0	0	0	0	0	0	0	0	0	0	0	0	0	0	0	0	0	0	0	0	0	0	0	0	0	0	0	0	0	0	0.008333	0	0
NC_016856	138914	C	CT	0.014587	Yes	No						0.015625	0	0	0	0	0	0.015428	0	0	0	0	0	0	0	0	0	0	0	0	0	0	0	0	0	0	0	0.014587	0	0	0	0	0	0	0	0	0	0	0
NC_016856	140442	A	G	0	Yes	No						0	0	0	0.03255	0	0	0	0	0	0	0	0	0	0	0	0	0	0	0	0	0	0	0	0	0	0	0	0	0	0	0	0	0	0	0	0	0	0
NC_016856	140665	C	CG	0.007407	No	No						0	0	0	0	0	0	0	0	0	0	0	0	0	0	0	0	0	0	0	0	0	0	0	0	0	0	0	0	0	0	0	0	0	0	0	0	0	0
NC_016856	141261	AG	A	0.005533	No	No						0	0	0	0	0	0	0	0	0	0	0	0	0	0	0	0	0	0	0	0	0	0	0	0	0	0	0	0	0	0	0	0	0	0	0	0	0	0
NC_016856	141323	GA	G	0.007394	Yes	No						0.007767	0	0	0	0	0	0	0	0	0	0	0	0	0	0	0.007394	0	0	0.006579	0	0	0	0	0	0	0	0	0	0	0	0	0	0	0	0	0	0	0
NC_016856	141351	CT	C	0	Yes	No						0	0	0	0	0	0.006711	0	0	0	0	0	0	0	0	0	0	0	0	0	0	0	0	0	0	0	0	0	0	0	0	0	0	0	0	0	0	0	0
NC_016856	141904	A	G	0.968343	No	No						0	0	0	0	0	0	0	0	0	0	0	0	0	0	0	0	0	0	0	0	0	0	0	0	0	0	0	0	0	0	0	0	0	0	0	0	0	0
NC_016856	142690	A	G	0	Yes	No						0	0	0	0	0	0	0	0.881356	0	0	0	0	0	0	0	0	0	0	0	0	0	0	0	0	0	0	0	0	0	0	0	0	0	0	0	0	0	0
NC_016856	142840	C	T	0	Yes	No						0	0	0	0.016544	0	0	0	0	0	0	0	0	0	0	0	0	0	0	0	0	0	0	0	0	0	0	0	0	0	0	0	0	0	0	0	0	0	0
NC_016856	143207	C	T	1	No	No						0	0	0	0	0	0	0	0	0	0	0	0.996169	0	0	0	0	0	0.276662	0	0	0	0	0	0	0	0	0	0	0	0	0	0	0	0	0	0	0	0
NC_016856	143354	G	T	0.998748	No	No						0	0	0	0	0	0	0	0	0	0	0	0	0	0	0	0	0	0	0	0	0	0	0	0	0	0	0	0	0	0	0	0	0.992632	0.977444	0	0	0	0
NC_016856	143368	C	T	0.531731	No	No						0	0	0	0	0	0	0	0	0	0	0	0	0	0	0	0	0	0	0	0	0	0	0	0	0	0	0	0	0	0	0	0	0	0	0	0	0	0
NC_016856	143369	C	T	0	Yes	No						0	0	0	0	0	0.479393	0	0	0	0	0	0	0	0	0	0	0	0	0	0	0	0	0	0	0	0	0	0	0	0	0	0	0	0	0	0	0	0
NC_016856	143374	G	A	0.97735	No	No						0	0	0	0	0	0	0	0	0	0	0	0	0	0	0	0	0	0	0	0	0	0	0	0	0	0	0	0	0	0	0	0	0	0	0	0	0	0
NC_016856	143386	G	A	0.99645	No	No						0	0	0	0	0	0	0	0	0	0	0	0	0	0.057247	0	0	0	0	0	0	0	0	0	0	0	0	0	0	0	0	0	0	0	0	0	0	0	0
NC_016856	143387	C	T	0.951249	No	No						0	0	0	0	0	0	0	0	0	0	0	0	0	0	0	0	0	0	0	0	0	0	0	0	0	0	0	0	0	0	0	0	0	0	0	0	0	0
NC_016856	143437	T	G	0.026816	No	No						0	0	0	0	0	0	0	0	0	0	0	0	0	0	0	0	0	0	0	0	0	0	0	0	0	0	0	0	0	0	0	0	0	0	0	0	0	0
NC_016856	143501	T	G	0.998814	No	No						0	0	0	0	0	0	0	0	0	0	0	0	0	0.947727	0	0	0.040892	0	0	0	0.062271	0.469449	0	0	0.998814	0	0.042363	0.042458	0	0	0.997706	0	0	0.033921	0	0	0	0
NC_016856	143524	G	T	0.919166	No	No						0	0	0	0	0	0	0	0	0	0	0	0	0	0	0	0	0	0	0	0	0	0	0	0	0	0	0	0	0	0	0	0	0	0	0	0	0	0
NC_016856	143531	C	T	1	No	No						0	0	0	0	0	0	0	0	0	0	0	0	0	0	0	0	0	0.654795	0	0	0	0	0	0	0	0	0	0	0	0	0	0	0	0	0	1	0.998833	0
NC_016856	143537	T	A	0.998969	No	No						0	0	0	0	0	0	0	0	0	0	0	0	0	0	0	0	0	0	0	0	0	0	0	0	0	0	0	0	0	0	0	0	0	0	0	0	0	0
NC_016856	143565	A	C	0.967857	No	No						0	0	0	0	0	0	0	0	0	0	0	0	0	0	0	0.0319	0.967857	0	0	0	0	0	0	0	0	0	0	0	0	0	0	0	0	0	0	0	0	0
NC_016856	143586	T	G	0.02139	No	No						0	0	0	0	0	0	0	0	0	0	0	0	0	0	0	0	0	0	0	0	0	0	0	0	0	0	0	0	0	0	0	0	0	0	0	0	0	0
NC_016856	143619	C	CG	0	No	Yes					0.00486	0	0	0	0	0	0	0	0	-	-	0	0	-	-	0	0	0	0	0	0	0	0	-	-	-	0	0	0	0	0	0	0	0	0	0	0	0	-
NC_016856	143675	C	T	0.961741	No	No						0	0	0	0	0	0	0	0	0	0	0	0	0	0	0	0	0	0	0	0	0	0	0	0	0	0	0	0	0	0	0	0	0	0	0	0	0	0
NC_016856	143840	T	G	0.90718	No	No						0	0	0	0	0	0	0	0	0	0	0	0	0	0	0	0	0	0	0	0	0	0	0	0	0	0	0	0.90718	0	0	0	0	0	0	0	0	0	0
NC_016856	143868	GGGC	G	0.21875	Yes	No						0	0	0	0	0	0.007042	0	0	0	0	0	0	0	0	0	0	0	0	0	0	0	0	0	0	0	0	0	0	0	0	0	0	0	0	0	0	0	0
NC_016856	143971	AT	A	0	No	Yes					0.007463	0	0	0	0	0	0	0	0	-	-	0	0	-	-	0	0	0	0	0	0	0	0	-	-	-	0	0	0	0	0	0	0	0	0	0	0	0	-
NC_016856	144008	C	A	0	No	No						0	0	0	0	0	0	0	0	0	0.113027	0	0	0	0	0	0	0	0	0	0	0	0	0	0	0	0	0	0	0	0	0	0	0	0	0	0	0	0
NC_016856	144031	A	C	0.743289	No	No						0	0	0	0	0	0	0	0	0	0	0	0	0	0	0	0	0	0	0	0	0	0	0	0	0	0	0	0	0	0	0	0	0	0	0	0	0	0
NC_016856	144044	A	T	0.99789	No	No						0	0	0	0	0	0	0	0	0	0	0	0	0	0	0.03869	0	0	0	0	0.422998	0	0	0	0	0	0	0.966316	0.930556	0	0	0	0	0	0	0.477974	0	0	0
NC_016856	144046	G	A	0.022184	No	No						0	0	0	0	0	0	0	0	0	0	0	0	0	0	0	0	0	0	0	0	0	0	0	0	0	0	0	0	0	0	0	0	0	0	0	0	0	0
NC_016856	145286	GA	G	0.008147	No	No						0	0	0	0	0	0	0	0	0	0	0	0	0	0	0	0	0	0	0	0	0	0	0	0	0	0	0	0	0	0	0	0	0	0	0	0	0	0
NC_016856	145451	C	T	0.034582	No	No						0	0	0	0	0	0	0	0	0	0	0	0	0	0	0	0	0	0	0	0	0	0	0	0	0	0	0	0	0	0	0	0	0	0	0	0	0	0
NC_016856	145514	GA	G	0.005944	No	No						0	0	0	0	0	0	0	0	0	0	0	0	0	0	0	0	0	0	0	0	0	0	0	0	0	0	0	0	0	0	0	0	0	0	0	0	0	0
NC_016856	145527	AG	A	0	Yes	No						0	0	0	0	0	0.005747	0	0	0	0	0	0	0	0	0	0	0	0	0	0	0	0	0	0	0	0	0	0	0	0	0	0	0	0	0	0	0	0
NC_016856	146123	AT	A	0.005789	No	No						0	0	0	0	0	0	0	0	0	0	0	0	0	0	0	0	0	0	0	0	0	0	0	0	0	0	0	0	0	0	0	0	0	0	0	0	0	0
NC_016856	147056	CA	C	0.00507	No	No						0	0	0	0	0	0	0	0	0	0	0	0	0	0	0	0	0	0	0	0	0	0	0	0	0	0	0	0	0	0	0	0	0	0	0	0	0	0
NC_016856	147608	C	T	0	Yes	No						0	0	0	0	0	0	0	0.133333	0	0	0	0	0	0	0	0	0	0	0	0	0	0	0	0	0	0	0	0	0	0	0	0	0	0	0	0	0	0
NC_016856	147683	CG	C	0.007737	No	No						0	0	0	0	0	0	0	0	0	0	0	0	0	0	0	0	0	0	0.007737	0	0	0	0	0	0	0	0	0	0	0	0	0	0	0	0	0	0	0
NC_016856	148160	A	AC	0.007505	No	No						0	0	0	0	0	0	0	0	0	0	0	0	0	0	0	0	0	0	0	0	0	0	0	0	0	0	0	0	0	0	0	0	0	0	0	0	0	0
NC_016856	148659	AT	A	0	No	Yes				0.008493		0	0	0	0	0	0	-	-	0	0	0	0	0	0	0	0	0	0	0	0	-	-	0	0	0	0	0	0	0	0	0	0	0	0	-	-	-	0
NC_016856	148744	GA	G	0.007678	No	No						0	0	0	0	0	0	0	0	0	0	0	0	0	0	0	0	0	0	0	0	0	0	0	0	0	0	0	0	0	0	0	0	0	0	0	0	0	0.007678
NC_016856	149505	T	TA	0	Yes	No						0	0	0	0.007042	0	0	0	0	0	0	0	0	0	0	0	0	0	0	0	0	0	0	0	0	0	0	0	0	0	0	0	0	0	0	0	0	0	0
NC_016856	149779	T	C	0	Yes	No						0	0	0	0.061053	0	0	0	0	0	0	0	0	0	0	0	0	0	0	0	0	0	0	0	0	0	0	0	0	0	0	0	0	0	0	0	0	0	0
NC_016856	149849	TG	T	0.007055	No	No						0	0	0	0	0	0	0	0	0	0	0	0.007055	0	0	0	0	0	0	0	0	0	0	0	0	0	0	0	0	0	0	0	0	0	0	0	0	0	0
NC_016856	149996	T	G	0.995298	No	No						0	0	0	0	0	0	0	0	0	0	0	0	0	0	0	0	0	0	0	0	0	0	0	0	0	0	0	0	0	0	0	0	0	0	0	0	0	0
NC_016856	150185	C	T	0	Yes	No						0	0.025974	0	0	0	0	0	0	0	0	0	0	0	0	0	0	0	0	0	0	0	0	0	0	0	0	0	0	0	0	0	0	0	0	0	0	0	0
NC_016856	150205	A	T	0	Yes	No						0	0	0	0.091413	0	0	0	0	0	0	0	0	0	0	0	0	0	0	0	0	0	0	0	0	0	0	0	0	0	0	0	0	0	0	0	0	0	0
NC_016856	150586	A	G	0.093822	No	No						0	0	0	0	0	0	0	0	0	0	0	0	0	0	0	0	0	0	0	0	0	0	0	0	0	0	0	0	0	0	0	0	0	0	0	0	0	0
NC_016856	151324	GA	G	0.011881	No	No						0	0	0	0	0	0	0	0	0	0	0.006107	0	0	0	0	0	0	0	0	0	0	0	0	0	0	0	0	0	0	0	0	0	0	0	0	0	0	0
NC_016856	151765	GT	G	0.012821	No	No						0	0	0	0	0	0	0	0	0	0	0	0	0.012821	0	0	0	0	0	0	0.007576	0	0	0	0	0	0	0	0	0	0	0	0	0	0	0	0	0	0
NC_016856	152240	GA	G	0.0125	No	No						0	0	0	0	0	0	0	0	0	0	0	0	0	0	0	0	0	0	0	0	0	0	0	0	0	0	0	0	0	0	0	0	0	0	0	0	0	0
NC_016856	152588	G	A	0.070681	No	No						0	0	0	0	0	0	0	0	0	0	0	0	0	0	0	0	0	0	0	0	0	0	0	0	0	0	0	0	0	0	0	0	0	0	0	0	0	0
NC_016856	153416	GA	G	0.008696	No	No						0	0	0	0	0	0	0	0	0	0	0	0	0	0	0	0	0	0	0	0	0	0	0	0	0	0	0	0	0	0	0	0	0	0	0	0	0	0
NC_016856	153572	A	AC	0.009346	No	No						0	0	0	0	0	0	0	0	0	0	0	0	0	0	0	0	0	0	0	0	0	0	0	0	0.009346	0	0	0	0	0	0	0	0	0	0	0	0	0
NC_016856	153732	TG	T	0	Yes	No						0	0	0	0	0	0	0	0	0.006452	0	0	0	0	0	0	0	0	0	0	0	0	0	0	0	0	0	0	0	0	0	0	0	0	0	0	0	0	0
NC_016856	155186	G	A	0	Yes	No						0	0	0	0	0	0	0	0.203947	0	0	0	0	0	0	0	0	0	0	0	0	0	0	0	0	0	0	0	0	0	0	0	0	0	0	0	0	0	0
NC_016856	155464	T	C	0	Yes	No						0	0	0	0	0	0	0	0.024024	0	0	0	0	0	0	0	0	0	0	0	0	0	0	0	0	0	0	0	0	0	0	0	0	0	0	0	0	0	0
NC_016856	156263	GA	G	0.005747	No	No						0	0	0	0	0	0	0	0	0	0.004975	0	0	0	0	0	0	0	0	0	0	0	0	0	0	0	0	0	0	0	0	0	0	0	0	0	0	0	0
NC_016856	156583	CA	C	0.00597	No	No						0	0	0	0	0	0	0	0	0	0	0	0	0	0	0	0	0	0	0	0	0	0	0	0	0	0	0	0	0	0	0	0	0	0	0	0	0	0
NC_016856	157727	AT	A	0.004242	No	No						0	0	0	0	0	0	0	0	0	0	0	0	0	0	0	0	0	0	0	0	0	0	0	0	0	0	0	0	0	0	0	0	0	0	0	0	0	0
NC_016856	158224	GT	G	0.00486	No	No						0	0	0	0	0	0	0	0	0	0	0.00486	0	0	0	0	0	0	0	0	0	0	0	0	0	0	0	0	0	0	0	0	0	0	0	0	0	0	0
NC_016856	158409	AT	A	0.004848	No	No						0	0	0	0	0	0	0	0	0	0	0	0	0	0	0	0	0	0	0	0	0	0	0	0	0	0	0	0	0	0	0	0	0	0	0	0.004848	0	0
NC_016856	158726	AT	A	0.005122	No	No						0	0	0	0	0	0	0	0	0	0	0	0	0	0	0	0	0	0	0	0	0	0	0	0	0	0	0	0	0	0	0	0	0	0	0	0.005122	0	0
NC_016856	159100	C	T	1	No	No						0	0	0	0	0	0	0	0	0	0	0	0	0	0	0	0	0	0	0	0	0	0	0	0	0	0	0	0	0	0	0	0	0	0	0	0	0	0
NC_016856	159255	AT	A	0	No	Yes				0.006932		0	0	0	0	0	0	-	-	0	0	0	0	0	0	0	0	0	0	0	0	-	-	0	0	0	0	0	0	0	0	0	0	0	0	-	-	-	0
NC_016856	159485	TA	T	0.004902	No	No						0	0	0	0	0	0	0	0	0	0	0.004902	0	0	0	0	0	0	0	0	0	0	0	0	0	0	0	0	0	0	0	0	0	0	0	0	0	0	0
NC_016856	159507	GA	G	0.006579	No	No						0	0	0	0	0	0	0	0	0	0	0	0	0	0	0	0	0	0	0	0	0	0	0	0	0	0	0	0	0	0	0	0	0	0	0	0	0	0
NC_016856	161688	GA	G	0.008097	No	No						0	0	0	0	0	0	0	0	0	0	0	0	0	0	0.008097	0	0	0	0	0	0	0	0	0	0	0	0	0	0	0	0	0	0	0	0	0	0	0
NC_016856	162750	GA	G	0	No	Yes					0.009479	0	0	0	0	0	0	0	0	-	-	0	0	-	-	0	0	0	0	0	0	0	0	-	-	-	0	0	0	0	0	0	0	0	0	0	0	0	-
NC_016856	163198	A	AT	0.008247	No	No						0	0	0	0	0	0	0	0	0	0	0	0	0	0	0	0	0	0	0	0	0	0	0	0	0	0	0	0	0	0	0	0	0	0	0	0	0	0
NC_016856	163925	GT	G	0.006339	Yes	Yes					0.005362	0	0	0	0	0.008787	0	0.004975	0	-	-	0	0	-	-	0	0	0	0	0	0.006339	0	0	-	-	-	0	0	0	0	0	0	0	0	0	0	0	0	-
NC_016856	166064	A	G	0.130293	No	No						0	0	0	0	0	0	0	0	0	0	0	0	0	0	0	0	0	0	0	0	0	0	0	0	0	0	0	0	0	0	0	0	0	0	0	0	0	0
NC_016856	166592	CT	C	0	Yes	No						0	0	0	0	0	0	0	0.007767	0	0	0	0	0	0	0	0	0	0	0	0	0	0	0	0	0	0	0	0	0	0	0	0	0	0	0	0	0	0
NC_016856	166677	C	CG	0.00789	No	No						0	0	0	0	0	0	0	0	0	0	0	0	0	0	0	0	0	0	0	0	0	0	0	0	0	0	0	0	0	0	0	0	0	0	0	0	0	0
NC_016856	167286	G	A	0.027419	No	Yes		0.0384	0.027961	0.035461		0	0	-	-	-	-	-	-	0	0	-	-	0	0	0	0.020833	0.014331	-	-	-	-	-	0	0.027419	0	0	0	0	-	-	-	-	-	-	-	-	-	0
NC_016856	167289	T	C	0.026101	No	Yes		0.038647	0.030151	0.039146		0	0	-	-	-	-	-	-	0	0	-	-	0	0	0	0	0.01454	-	-	-	-	-	0	0.026101	0	0	0	0	-	-	-	-	-	-	-	-	-	0
NC_016856	167695	C	T	0	Yes	No						0	0	0	0	0	0	0	0.023977	0	0	0	0	0	0	0	0	0	0	0	0	0	0	0	0	0	0	0	0	0	0	0	0	0	0	0	0	0	0
NC_016856	167726	G	GT	0.005115	No	No						0	0	0	0	0	0	0	0	0	0	0	0	0	0	0	0	0	0	0	0	0	0	0	0	0	0	0	0	0	0	0	0	0	0	0	0	0	0
NC_016856	167732	GT	G	0.009091	Yes	Yes			0.00626	0.009119		0	0	0.006745	0.006462	-	-	-	-	0	0	0.005624	0.008785	0	0	0	0	0	0.009091	-	-	-	-	0	0	0	0.007052	0	0	0	0	0	-	-	-	-	-	-	0
NC_016856	167880	CT	C	0	Yes	No						0	0	0	0	0	0.005935	0	0	0	0	0	0	0	0	0	0	0	0	0	0	0	0	0	0	0	0	0	0	0	0	0	0	0	0	0	0	0	0
NC_016856	168125	GA	G	0.006536	No	No						0	0	0	0	0	0	0	0	0	0	0	0	0	0	0	0	0	0	0	0	0	0	0	0	0	0	0	0	0	0	0	0	0	0	0	0	0	0
NC_016856	168597	CT	C	0.007921	No	Yes		0.006182				0	0	-	-	0	0	0	0	0	0	-	-	0	0	0	0	0	-	0	0	0	0	0	0	0.007444	0.006192	0.00639	0	-	-	-	0.006221	0	0	0	0	0	0
NC_016856	169977	C	T	0.026144	No	No						0	0	0	0	0	0	0	0	0	0	0	0	0	0	0	0	0	0	0	0	0	0	0	0	0	0	0	0	0	0	0	0	0	0	0	0	0	0
NC_016856	170142	GA	G	0.016807	Yes	Yes			0.012422			0.009579	0.008596	0.010417	0	-	-	0.005495	0	0.006525	0	0	0	0.008571	0	0.008292	0.008929	0	0	-	-	0.011928	0	0.011628	0.016807	0	0	0	0	0.010386	0	0	-	-	-	0	0.00554	0	0
NC_016856	170895	AT	A	0.006993	No	No						0	0	0	0	0	0	0	0	0	0	0	0	0	0	0	0	0	0	0	0	0	0	0	0	0	0	0	0	0	0	0	0	0	0.006993	0	0	0	0
NC_016856	171518	A	AGATTTTTCC	0.005935	No	No						0	0	0	0	0	0	0	0	0	0	0	0	0	0	0	0	0	0	0	0	0	0	0	0	0	0	0	0	0	0.005935	0	0	0	0	0	0	0	0
NC_016856	171520	TGGAAAAATC	T	0.006088	No	No						0	0	0	0	0	0	0	0	0	0	0	0	0	0	0	0	0	0	0	0	0	0	0	0	0	0	0	0	0	0.006088	0	0	0	0	0	0	0	0
NC_016856	171615	GT	G	0.008902	No	No						0	0	0	0	0	0	0	0	0	0	0	0	0	0	0	0	0	0	0	0	0	0	0	0	0	0	0	0	0	0	0	0	0	0	0	0	0	0
NC_016856	171952	CA	C	0.016032	No	Yes		0.006515				0	0	-	-	0	0	0	0	0	0	-	-	0	0.005405	0	0	0	-	0	0	0	0	0	0	0	0	0	0	-	-	-	0	0	0	0	0	0.006527	0
NC_016856	172073	CT	C	0.00639	Yes	No						0.008081	0	0	0	0	0	0	0	0	0	0	0	0	0	0	0	0	0	0	0	0	0	0	0	0	0	0	0	0	0	0	0	0	0	0	0	0	0
NC_016856	174016	A	G	0.077519	No	No						0	0	0	0	0	0	0	0	0	0	0	0	0	0	0	0	0	0	0	0	0	0	0	0	0	0	0	0	0	0	0	0	0	0	0	0	0	0
NC_016856	174863	C	CG	0.0067	No	No						0	0	0	0	0	0	0	0	0	0	0	0	0	0	0	0	0	0	0	0.0067	0	0	0	0	0	0	0	0	0	0	0	0	0	0	0	0	0	0
NC_016856	175416	GT	G	0.00597	No	No						0	0	0	0	0	0	0	0	0	0	0	0	0	0	0	0	0	0	0	0	0	0	0	0	0	0	0	0	0	0	0	0	0	0	0	0	0	0
NC_016856	178074	GA	G	0.010969	No	No						0	0	0	0	0	0	0	0	0	0	0	0	0	0	0	0	0	0	0	0	0	0	0	0	0	0	0	0.010969	0	0	0	0	0	0	0	0	0	0
NC_016856	178255	GA	G	0.010225	No	No						0	0	0	0	0	0	0	0	0	0	0	0	0.010225	0	0	0	0	0	0	0	0	0	0	0	0	0	0	0	0	0	0	0	0	0	0	0	0	0
NC_016856	179872	C	CGT	0.015038	No	No						0	0	0	0	0	0	0	0	0	0	0	0	0.015038	0	0	0	0	0	0	0	0	0	0	0	0	0	0	0	0	0	0	0	0	0	0	0	0	0
NC_016856	179874	GAC	G	0.015625	No	No						0	0	0	0	0	0	0	0	0	0	0	0	0.015625	0	0	0	0	0	0	0	0	0	0	0	0	0	0	0	0	0	0	0	0	0	0	0	0	0
NC_016856	181169	G	GA	0.006135	No	No						0	0	0	0	0	0	0	0	0	0	0	0	0	0	0	0	0	0	0	0	0	0	0	0	0	0	0	0	0	0	0	0	0	0	0	0	0	0
NC_016856	181755	TG	T	0.007722	No	No						0	0	0	0	0	0	0	0	0	0	0	0	0	0	0	0	0	0.007722	0	0	0	0	0	0	0	0	0	0	0	0	0	0	0	0	0	0.005772	0	0
NC_016856	181822	GT	G	0.005517	No	No						0	0	0	0	0	0	0	0	0	0	0	0	0	0	0	0	0	0	0	0	0	0	0	0	0	0	0	0	0	0	0	0	0	0	0	0	0	0
NC_016856	182198	C	T	0.053279	No	No						0	0	0	0	0	0	0	0	0	0	0	0	0	0	0	0	0	0	0	0	0	0	0	0	0	0	0	0	0	0	0	0	0	0	0	0	0	0
NC_016856	182300	A	AC	0.005384	No	No						0	0	0	0	0	0	0	0	0	0	0	0	0	0	0	0	0	0	0	0	0	0	0	0	0	0	0	0	0	0	0	0	0	0	0	0	0	0
NC_016856	183176	C	CA	0.015924	No	No						0	0	0	0	0	0	0	0	0	0	0	0	0	0	0	0	0	0	0	0	0	0	0	0	0	0	0	0	0	0	0	0	0	0	0	0	0	0
NC_016856	183204	T	TG	0.008475	No	No						0	0	0	0	0	0	0	0	0	0	0	0	0	0	0	0	0	0	0	0	0	0	0	0	0	0	0	0	0	0	0.008475	0	0	0	0	0	0	0
NC_016856	183398	TA	T	0.006173	No	No						0	0	0	0	0	0	0	0	0	0	0	0	0	0	0	0	0	0	0	0	0	0	0	0	0	0	0	0	0	0	0	0	0	0	0	0	0	0
NC_016856	183719	GA	G	0.005326	No	No						0	0	0	0	0	0	0	0	0	0	0	0	0	0	0	0	0	0	0	0	0	0	0	0	0	0	0	0	0	0	0	0	0	0	0	0	0	0
NC_016856	184052	AT	A	0	Yes	No						0	0	0	0	0.007005	0	0	0	0	0	0	0	0	0	0	0	0	0	0	0	0	0	0	0	0	0	0	0	0	0	0	0	0	0	0	0	0	0
NC_016856	184376	CAGA	C	0.010256	No	No						0	0	0	0	0	0	0	0	0	0	0	0	0	0	0	0	0	0	0	0	0	0	0	0	0	0	0	0	0	0	0	0	0	0	0	0	0	0
NC_016856	184382	T	TTTC	0.010363	No	No						0	0	0	0	0	0	0	0	0	0	0	0	0	0	0	0	0	0	0	0	0	0	0	0	0	0	0	0	0	0	0	0	0	0	0	0	0	0
NC_016856	184504	AG	A	0.008214	No	No						0	0	0	0	0	0	0	0	0	0	0	0	0	0	0	0	0	0	0	0	0	0	0	0	0	0	0	0	0	0	0	0	0	0	0	0	0	0
NC_016856	184961	C	CCA	0.007353	No	No						0	0	0	0	0	0	0	0	0	0	0	0	0	0	0	0	0	0	0	0	0	0	0	0	0	0	0	0	0	0	0	0	0	0	0	0	0	0
NC_016856	184970	CTG	C	0.007181	No	No						0	0	0	0	0	0	0	0	0	0	0	0	0	0	0	0	0	0	0	0	0	0	0	0	0	0	0	0	0	0	0	0	0	0	0	0	0	0
NC_016856	185999	AG	A	0.006443	Yes	No						0	0	0	0	0	0.005188	0	0	0	0	0	0	0	0	0	0	0	0	0	0	0	0	0	0	0	0	0	0	0	0	0	0	0	0	0	0	0	0
NC_016856	187551	GA	G	0.011173	Yes	Yes				0.008316		0	0	0	0	0.01139	0	-	-	0	0	0	0	0	0	0	0	0	0	0	0	-	-	0	0	0	0	0	0	0	0	0	0	0.008621	0	-	-	-	0
NC_016856	188186	CG	C	0.010526	No	No						0	0	0	0	0	0	0	0	0	0	0	0	0	0	0	0	0	0	0	0	0	0	0	0	0	0	0	0	0	0	0	0	0	0	0	0	0	0
NC_016856	188500	G	A	0.262724	No	No						0	0	0	0	0	0	0	0	0	0	0	0	0	0	0	0	0	0	0	0	0	0	0	0	0	0	0	0	0	0	0	0	0	0	0	0	0	0
NC_016856	188506	GA	G	0.006231	No	No						0	0	0	0	0	0	0	0	0	0	0	0	0	0	0	0	0	0	0	0	0	0	0	0	0	0	0	0	0	0	0	0	0	0	0	0	0	0
NC_016856	190226	CT	C	0.207685	No	No						0	0	0	0	0	0	0	0	0	0	0	0	0	0	0.011792	0	0	0	0	0	0	0	0	0	0	0	0	0	0	0	0	0	0.007874	0	0	0	0	0
NC_016856	190337	CG	C	0	Yes	No						0	0	0	0	0	0	0.004028	0	0	0	0	0	0	0	0	0	0	0	0	0	0	0	0	0	0	0	0	0	0	0	0	0	0	0	0	0	0	0
NC_016856	191205	A	AT	0.006421	No	No						0	0	0	0	0	0	0	0	0	0	0	0	0	0	0	0	0	0	0	0	0	0	0	0	0	0	0	0	0	0	0	0	0	0	0	0	0	0
NC_016856	191319	AT	A	0.005891	No	No						0	0	0	0	0	0	0	0	0	0	0	0	0	0	0	0	0	0	0	0	0	0	0	0	0	0	0	0	0	0	0	0	0	0	0	0	0	0
NC_016856	191957	CA	C	0.025547	Yes	No						0	0	0	0	0	0	0	0.009615	0	0	0.009281	0	0	0	0	0.025547	0	0	0	0	0	0	0	0	0	0	0	0.008889	0	0	0.009324	0	0	0	0	0	0	0
NC_016856	192806	GA	G	0	No	No						0	0	0	0	0	0	0	0	0	0	0	0	0	0	0	0	0	0	0	0	0	0	0	0	0	0	0	0	0	0	0	0	0	0	0	0	0	0
NC_016856	192988	GC	G	0.005019	No	No						0	0	0	0	0	0	0	0	0	0	0.005019	0	0	0	0	0	0	0	0	0	0	0	0	0	0	0	0	0	0	0	0	0	0	0	0	0	0	0
NC_016856	194508	C	CA	0	No	Yes					0.007752	0	0	0	0	0	0	0	0	-	-	0	0	-	-	0	0	0	0	0	0	0	0	-	-	-	0	0	0	0	0	0	0	0	0	0	0	0	-
NC_016856	194638	TA	T	0.005698	No	No						0	0	0	0	0	0	0	0	0	0	0	0	0	0	0	0	0	0	0	0	0	0	0	0	0	0	0	0	0	0	0	0	0	0	0	0	0	0
NC_016856	195618	GT	G	0.005063	No	No						0	0	0	0	0	0	0	0	0	0	0	0	0	0	0	0	0	0	0	0	0	0	0	0	0	0	0	0	0	0	0	0	0.005063	0	0	0	0	0
NC_016856	196690	A	AT	0	No	No						0	0	0	0	0	0	0	0	0	0.004957	0	0	0	0	0	0	0	0	0	0	0	0	0	0	0	0	0	0	0	0	0	0	0	0	0	0	0	0
NC_016856	198004	GA	G	0.010204	No	No						0	0	0	0	0	0	0	0	0	0	0	0	0	0	0	0	0	0	0	0	0.010204	0	0	0	0	0	0	0	0	0	0	0	0	0	0	0	0	0
NC_016856	199773	GT	G	0.008869	Yes	Yes					0.01006	0	0.008214	0	0	0	0	0	0	-	-	0	0	-	-	0	0	0	0	0	0.008869	0	0	-	-	-	0	0	0	0	0	0	0	0	0	0	0	0	-
NC_016856	200998	TA	T	0.013423	No	No						0	0	0	0	0	0	0	0	0	0	0	0	0	0	0	0.013423	0	0	0	0	0	0	0	0	0	0	0	0	0	0	0	0	0	0	0	0	0	0
NC_016856	201028	GAT	G	0.007463	No	No						0	0	0	0	0	0	0	0	0	0	0	0	0	0	0	0	0	0	0	0	0	0	0	0	0	0	0	0	0	0	0	0	0	0	0	0	0	0
NC_016856	201088	CA	C	0.006908	No	No						0	0	0	0	0	0	0	0	0	0	0	0	0	0	0	0	0	0	0	0	0	0	0	0	0.006908	0	0	0	0	0	0	0	0	0	0	0	0	0
NC_016856	202223	AT	A	0.010406	Yes	No						0	0	0	0	0	0	0.00365	0	0	0	0	0	0.005139	0	0	0	0	0	0	0	0	0	0	0	0.003953	0	0.010406	0	0	0	0	0	0	0	0	0	0	0
NC_016856	202675	GT	G	0.007059	No	No						0	0	0	0	0	0	0	0	0	0	0	0	0	0	0	0	0	0	0	0	0	0	0	0	0	0	0	0	0.006053	0	0	0	0	0	0	0	0.007059	0
NC_016856	203267	GA	G	0.005944	No	No						0	0	0	0	0	0	0	0	0	0	0	0	0	0	0	0	0	0	0	0	0	0	0	0	0	0	0	0	0	0	0.005944	0	0	0	0	0	0	0
NC_016856	203598	CA	C	0.006711	No	Yes				0.006633		0	0	0	0	0	0	-	-	0	0	0	0	0	0	0	0	0	0	0	0	-	-	0	0	0	0	0	0	0	0	0	0	0	0	-	-	-	0
NC_016856	203682	AG	A	0.007587	No	No						0	0	0	0	0	0	0	0	0	0	0	0	0	0	0	0	0	0	0	0	0	0	0	0	0	0	0	0	0	0	0	0	0.007587	0	0	0	0	0
NC_016856	204530	AT	A	0.0064	No	No						0	0	0	0	0	0	0	0	0	0	0	0	0	0	0	0	0	0	0	0	0	0	0	0	0	0	0	0	0	0	0	0	0	0	0.0064	0	0	0
NC_016856	206627	A	AC	0	No	Yes					0.004908	0	0	0	0	0	0	0	0	-	-	0	0	-	-	0	0	0	0	0	0	0	0	-	-	-	0	0	0	0	0	0	0	0	0	0	0	0	-
NC_016856	208012	CT	C	0.00534	No	No						0	0	0	0	0	0	0	0	0	0	0	0	0	0	0	0	0	0	0	0	0	0	0	0	0	0	0	0	0	0	0	0	0	0	0	0	0	0
NC_016856	208587	GA	G	0.006838	No	No						0	0	0	0	0	0	0	0	0	0	0	0	0	0	0	0	0	0	0	0	0	0	0	0	0	0	0	0	0	0	0	0	0	0	0	0	0	0
NC_016856	208605	GT	G	0.008013	No	No						0	0	0	0	0	0	0	0	0	0	0	0	0	0	0	0	0	0	0	0	0	0	0	0	0	0	0	0	0	0.006042	0	0	0	0	0	0	0	0
NC_016856	208803	GA	G	0	No	Yes			0.006504			0	0	0	0	-	-	0	0	0	0	0	0	0	0	0	0	0	0	-	-	0	0	0	0	0	0	0	0	0	0	0	-	-	-	0	0	0	0
NC_016856	208964	AT	A	0.005277	No	No						0	0	0	0	0	0	0	0	0	0	0	0	0	0	0	0	0	0	0	0	0	0	0	0	0	0	0	0	0	0	0	0	0	0	0	0	0	0
NC_016856	209240	GA	G	0.00565	No	No						0	0	0	0	0	0	0	0	0	0	0	0	0	0	0	0	0	0	0	0	0	0	0	0	0	0	0	0	0	0	0	0	0	0	0	0	0	0
NC_016856	209310	AT	A	0	Yes	No						0	0	0	0	0	0	0	0.005789	0	0	0	0	0	0	0	0	0	0	0	0	0	0	0	0	0	0	0	0	0	0	0	0	0	0	0	0	0	0
NC_016856	209491	GT	G	0.005236	No	No						0	0	0	0	0	0	0	0	0	0	0	0	0	0	0	0	0.005236	0	0	0	0	0	0	0	0	0	0	0	0	0	0	0	0	0	0	0	0	0
NC_016856	209570	C	CG	0.006441	No	No						0	0	0	0	0	0	0	0	0	0	0	0	0	0	0	0	0	0	0	0	0	0	0	0	0	0	0	0	0	0	0	0	0	0	0	0	0	0
NC_016856	209924	TG	T	0.007663	No	No						0	0	0	0	0	0	0	0	0	0	0	0	0	0	0	0	0	0	0	0	0	0	0	0	0	0	0	0	0	0	0	0	0	0	0	0	0	0
NC_016856	210475	GT	G	0.010558	Yes	Yes			0.01157			0	0	0.009921	0	-	-	0	0	0	0	0	0	0	0	0	0	0	0	-	-	0	0	0	0	0	0	0	0	0	0	0	-	-	-	0	0.010558	0	0
NC_016856	211216	GA	G	0.005384	No	No						0	0	0	0	0	0	0	0	0	0	0	0	0	0	0	0	0	0	0	0	0	0	0	0	0	0	0	0	0	0	0	0	0	0	0	0	0	0
NC_016856	214035	A	AG	0.023529	No	No						0	0	0	0	0	0	0	0	0	0	0	0	0	0	0	0	0	0	0	0	0	0	0	0	0	0	0	0	0	0	0	0	0	0	0	0	0	0
NC_016856	214116	GT	G	0	No	Yes	0.007286					-	-	0	0	0	0	0	0	0	0	0	0	0	0	-	-	-	0	0	0	0	0	0	0	0	-	-	-	0	0	0	0	0	0	0	0	0	0
NC_016856	214740	AT	A	0.010684	No	No						0	0	0	0	0	0	0	0	0	0	0	0	0	0	0	0	0	0	0	0	0	0	0	0	0	0	0	0	0	0	0	0	0	0	0	0	0	0
NC_016856	215450	TA	T	0.005333	No	No						0	0	0	0	0	0	0	0	0	0	0	0	0	0	0	0	0	0	0	0	0	0	0	0	0	0	0	0	0	0	0	0	0	0	0	0	0	0
NC_016856	215745	CT	C	0	No	Yes	0.009569					-	-	0	0	0	0	0	0	0	0	0	0	0	0	-	-	-	0	0	0	0	0	0	0	0	-	-	-	0	0	0	0	0	0	0	0	0	0
NC_016856	217060	GA	G	0.00813	No	No						0	0	0	0	0	0	0	0	0	0	0	0	0	0	0	0	0	0	0	0	0	0	0	0	0	0	0	0	0	0	0	0	0	0	0	0	0	0
NC_016856	217116	GT	G	0.007678	No	No						0	0	0	0	0	0	0	0	0	0	0	0	0	0	0	0	0	0	0	0	0	0	0	0	0	0	0	0	0	0	0	0	0	0	0	0	0	0
NC_016856	217588	C	T	0.044484	No	No						0	0	0	0	0	0	0	0	0	0	0	0	0	0	0	0	0	0	0	0	0	0	0	0	0	0	0	0	0	0	0	0	0	0	0	0	0	0
NC_016856	218006	CT	C	0	Yes	No						0	0.007843	0	0	0	0	0	0	0	0	0	0	0	0	0	0	0	0	0	0	0	0	0	0	0	0	0	0	0	0	0	0	0	0	0	0	0	0
NC_016856	218324	C	CG	0.006568	No	No						0	0	0	0	0	0	0	0	0	0	0	0	0	0	0	0	0	0	0	0	0	0	0	0	0	0	0	0	0	0	0	0	0	0	0	0	0	0
NC_016856	218421	A	AG	0.006369	No	No						0	0	0	0	0	0	0	0	0	0	0	0	0	0	0	0	0	0	0	0	0	0	0	0	0	0	0	0	0	0	0	0	0	0	0	0	0	0
NC_016856	219246	TG	T	0.008989	No	No						0	0	0	0	0	0	0	0	0	0	0	0	0	0	0	0	0	0	0	0	0	0	0	0	0	0	0	0	0	0	0	0	0	0	0	0	0	0
NC_016856	220399	CGCG	C	0	No	Yes			0.007937			0	0	0	0	-	-	0	0	0	0	0	0	0	0	0	0	0	0	-	-	0	0	0	0	0	0	0	0	0	0	0	-	-	-	0	0	0	0
NC_016856	220751	AT	A	0.005666	No	No						0	0	0	0	0	0	0	0	0	0	0	0	0	0.005666	0	0	0	0	0	0	0	0	0	0	0	0	0	0	0	0	0	0	0	0	0	0	0	0
NC_016856	220980	GA	G	0.005333	No	No						0	0	0	0	0	0	0	0	0	0	0	0	0	0	0	0	0	0	0	0	0	0	0	0	0	0	0	0	0	0	0	0	0	0	0	0	0	0
NC_016856	221375	A	AG	0.007937	No	No						0	0	0	0	0	0	0	0	0	0	0	0	0	0	0	0	0	0	0	0	0	0	0	0	0	0	0	0	0	0	0	0	0	0	0	0	0	0
NC_016856	221497	CG	C	0.008016	No	No						0	0	0	0	0	0	0	0	0	0	0	0	0	0	0	0	0	0	0	0.008016	0	0	0	0	0	0	0	0	0	0	0	0	0	0	0	0	0	0
NC_016856	221725	AT	A	0.011594	No	No						0	0	0	0	0	0	0	0	0	0	0	0	0	0	0	0	0	0	0	0	0	0	0	0	0	0	0	0	0.011594	0	0	0	0	0	0	0	0	0
NC_016856	222280	AT	A	0.006814	No	No						0	0	0	0	0	0	0	0	0	0	0	0	0	0	0	0	0	0	0	0	0	0	0	0	0	0	0	0	0	0	0	0	0	0	0	0	0	0
NC_016856	222334	A	G	0.013464	No	No						0	0	0	0	0	0	0	0	0	0	0	0	0	0	0	0	0	0	0	0	0	0	0	0	0	0	0	0	0	0	0	0	0	0	0	0	0	0
NC_016856	222400	A	AG	0.005291	No	No						0	0	0	0	0	0	0	0	0	0	0	0	0	0	0	0.005291	0	0	0	0	0	0	0	0	0	0	0	0	0	0	0	0	0	0	0	0	0	0
NC_016856	222589	GT	G	0	No	Yes					0.004535	0	0	0	0	0	0	0	0	-	-	0	0	-	-	0	0	0	0	0	0	0	0	-	-	-	0	0	0	0	0	0	0	0	0	0	0	0	-
NC_016856	223977	GA	G	0.01217	No	No						0	0	0	0	0	0	0	0	0	0	0	0	0	0	0	0	0	0	0	0	0	0	0	0	0	0	0	0	0	0	0	0	0	0	0	0.01217	0	0
NC_016856	224246	C	CA	0	No	Yes				0.005215		0	0	0	0	0	0	-	-	0	0	0	0	0	0	0	0	0	0	0	0	-	-	0	0	0	0	0	0	0	0	0	0	0	0	-	-	-	0
NC_016856	224641	GCCA	G	0.008264	No	No						0	0	0	0	0	0	0	0	0	0	0	0	0	0	0	0	0	0	0	0	0	0	0	0	0	0	0	0	0	0	0	0	0	0	0	0	0	0
NC_016856	224910	CT	C	0.005731	No	No						0	0	0	0	0	0	0	0	0	0	0	0	0	0	0	0	0	0	0	0	0	0	0	0	0	0	0	0	0	0	0	0	0.005731	0	0	0	0	0
NC_016856	225295	A	G	0.040984	No	No						0	0	0	0	0	0	0	0	0	0	0	0	0	0	0	0	0	0	0	0	0	0	0	0	0	0	0	0	0	0	0	0	0	0	0	0	0	0
NC_016856	227993	C	CG	0.012077	No	No						0	0	0	0	0	0	0	0	0	0	0	0	0	0	0	0	0	0	0	0	0	0	0	0	0	0	0	0	0	0	0	0	0	0	0	0	0	0
NC_016856	230078	AT	A	0.008529	No	No						0	0	0	0	0	0	0	0	0	0	0	0	0	0	0	0	0	0	0	0	0	0	0	0	0	0	0	0	0	0	0	0	0	0	0	0	0	0
NC_016856	232161	GT	G	0.009274	Yes	Yes	0.00597					-	-	0	0.006887	0	0	0.009009	0	0	0.006784	0	0	0	0	-	-	-	0	0	0.005563	0	0	0	0	0	-	-	-	0	0	0	0	0	0.006421	0	0	0	0
NC_016856	233268	TG	T	0	No	No						0	0	0	0	0	0	0	0	0	0.00846	0	0	0	0	0	0	0	0	0	0	0	0	0	0	0	0	0	0	0	0	0	0	0	0	0	0	0	0
NC_016856	233296	GT	G	0.010471	No	No						0	0	0	0	0	0	0	0	0	0	0	0	0	0	0	0	0	0	0	0	0	0.010471	0	0	0	0	0	0	0	0	0	0	0	0	0	0	0	0
NC_016856	233612	TG	T	0.004069	No	No						0	0	0	0	0	0	0	0	0	0	0	0	0	0	0	0	0	0	0	0	0	0	0	0	0	0	0	0	0	0	0	0	0	0	0	0	0	0
NC_016856	233703	GT	G	0	Yes	No						0	0	0	0	0.007194	0	0	0	0	0	0	0	0	0	0	0	0	0	0	0	0	0	0	0	0	0	0	0	0	0	0	0	0	0	0	0	0	0
NC_016856	233789	TA	T	0.004813	No	No						0	0	0	0	0	0	0	0	0	0	0	0	0	0	0	0	0	0	0	0	0	0	0	0	0	0	0	0	0	0	0	0.004813	0	0	0	0	0	0
NC_016856	234735	CG	C	0.011215	No	No						0	0	0	0	0	0	0	0	0	0	0	0	0.011215	0	0	0	0	0	0	0	0	0	0	0	0	0	0	0	0	0	0	0	0.007767	0	0	0	0	0
NC_016856	234746	G	GC	0.011364	No	No						0	0	0	0	0	0	0	0	0	0	0	0	0.011364	0	0	0	0	0	0	0	0	0	0	0	0	0	0	0	0	0	0	0	0	0	0	0	0	0
NC_016856	235990	T	TG	0.010526	No	No						0	0	0	0	0	0	0	0	0	0	0	0	0	0	0	0	0	0	0	0	0	0	0	0	0	0	0	0	0	0	0	0	0	0	0	0	0	0
NC_016856	236571	A	AG	0.006757	No	No						0	0	0	0	0	0	0	0	0	0	0	0	0	0	0	0	0	0	0	0	0	0	0	0	0	0	0	0	0	0	0	0	0	0	0	0	0	0
NC_016856	236827	C	CG	0.008865	No	No						0	0	0	0	0	0	0	0	0	0	0	0	0	0	0	0	0	0	0	0	0	0.008865	0	0	0	0	0	0	0	0	0	0	0	0	0	0	0	0
NC_016856	236863	GA	G	0.005242	No	No						0	0	0	0	0	0	0	0	0	0	0.005242	0	0	0	0	0	0	0	0	0	0	0	0	0	0	0	0	0	0	0	0	0	0	0	0	0	0	0
NC_016856	237433	G	GT	0	No	Yes					0.005839	0	0	0	0	0	0	0	0	-	-	0	0	-	-	0	0	0	0	0	0	0	0	-	-	-	0	0	0	0	0	0	0	0	0	0	0	0	-
NC_016856	237525	T	C	0	Yes	No						0	0	0	0	0	0	0	0.637478	0	0	0	0	0	0	0	0	0	0	0	0	0	0	0	0	0	0	0	0	0	0	0	0	0	0	0	0	0	0
NC_016856	237694	C	T	0.05257	No	No						0	0	0	0	0	0	0	0	0	0	0	0	0	0	0	0	0	0	0	0	0	0	0	0	0	0	0	0	0	0	0	0	0	0	0	0	0	0
NC_016856	237748	AT	A	0.005263	No	No						0	0	0	0	0	0	0	0	0	0	0	0	0	0	0	0	0	0	0	0	0	0	0	0	0	0	0	0	0	0	0	0	0	0	0	0	0	0
NC_016856	237806	A	AG	0.0123	No	No						0	0	0	0	0	0	0	0	0	0	0	0	0	0	0	0	0	0	0	0	0	0	0	0	0	0	0	0	0	0	0	0	0	0	0	0	0	0
NC_016856	237853	C	CA	0.018583	No	No						0	0	0	0	0	0	0	0	0	0	0	0	0	0	0	0	0	0	0	0	0	0	0	0	0	0	0	0	0	0	0	0	0	0	0	0	0	0
NC_016856	238760	CG	C	0.00726	No	No						0	0	0	0	0	0	0	0	0	0	0	0.006944	0	0	0	0	0	0	0	0	0	0	0	0	0	0	0	0	0	0	0	0	0	0	0	0	0	0
NC_016856	239000	G	GC	0.005739	No	No						0	0	0	0	0	0	0	0	0	0	0	0	0	0.005739	0	0	0	0	0	0	0	0	0	0	0	0	0	0	0	0	0	0	0	0	0	0	0	0
NC_016856	239036	C	CG	0.006838	No	No						0	0	0	0	0	0	0	0	0	0	0	0	0	0	0	0	0	0	0	0	0	0	0	0	0	0	0	0	0	0	0	0	0	0	0	0	0	0
NC_016856	239081	CT	C	0.006231	No	No						0	0	0	0	0	0	0	0	0	0	0	0	0	0	0	0	0	0	0	0	0	0	0	0	0	0	0	0	0	0	0	0	0	0	0	0.006231	0	0
NC_016856	239721	A	G	0.121693	No	No						0	0	0	0	0	0	0	0	0	0	0	0	0	0	0	0	0	0	0	0	0	0	0	0	0	0	0	0	0	0	0	0	0	0	0	0	0	0
NC_016856	239915	C	CG	0.006791	No	No						0	0	0	0	0	0	0	0	0	0	0	0	0	0	0	0	0	0	0	0	0	0	0	0	0	0	0	0	0	0	0	0	0	0	0	0	0	0
NC_016856	240145	AT	A	0.010114	Yes	No						0.009311	0	0	0	0	0	0	0	0	0	0	0	0	0	0	0	0	0	0	0	0	0	0	0	0	0	0.010114	0	0	0.006993	0.008929	0	0	0	0	0	0	0
NC_016856	240545	T	TG	0.010331	No	No						0	0	0	0	0	0	0	0	0	0	0	0	0	0	0	0	0	0	0	0	0	0	0	0	0	0	0	0	0	0	0	0	0	0	0	0	0	0
NC_016856	240675	GT	G	0.007533	No	No						0	0	0	0	0	0	0	0	0	0	0	0	0	0	0	0	0	0	0	0.007533	0	0	0	0	0	0	0	0	0	0	0	0	0	0	0	0	0	0
NC_016856	241054	GA	G	0.005277	No	No						0	0	0	0	0	0	0	0	0	0	0	0	0	0	0	0	0	0	0	0	0	0	0	0	0	0	0	0	0	0	0	0	0	0	0	0	0	0
NC_016856	241115	C	T	0.139259	No	No						0	0	0	0	0	0	0	0	0	0	0	0	0	0	0	0	0.139259	0	0	0	0	0	0	0	0	0	0	0	0	0	0	0	0	0	0	0	0	0
NC_016856	242381	CT	C	0	No	Yes				0.007576		0	0	0	0	0	0	-	-	0	0	0	0	0	0	0	0	0	0	0	0	-	-	0	0	0	0	0	0	0	0	0	0	0	0	-	-	-	0
NC_016856	242869	G	C	0.028846	No	No						0	0	0	0	0	0	0	0	0	0	0	0	0	0	0	0.028846	0	0	0	0	0	0	0	0	0	0	0	0	0	0	0	0	0	0	0	0	0	0
NC_016856	244177	TA	T	0.006861	No	No						0	0	0	0	0	0	0	0	0	0	0	0	0	0	0	0	0	0	0	0	0	0	0	0	0	0	0	0	0	0	0	0	0	0	0	0	0	0.006861
NC_016856	245137	TA	T	0.00692	No	No						0	0	0	0	0	0	0	0	0	0	0	0	0	0	0	0	0	0	0	0	0	0	0	0	0	0	0	0	0	0	0	0	0	0	0	0	0	0
NC_016856	246075	AT	A	0.009804	Yes	No						0	0	0	0	0	0	0	0	0.009132	0	0	0	0	0	0	0	0	0.009804	0	0	0	0	0	0	0	0	0	0	0	0	0	0	0	0	0	0	0	0
NC_016856	247988	AG	A	0.004808	No	No						0	0	0	0	0	0	0	0	0	0	0	0	0	0	0	0	0	0	0	0	0	0	0	0	0	0	0	0	0	0	0	0	0	0	0	0	0	0
NC_016856	248459	GT	G	0.007331	No	No						0	0	0	0	0	0	0	0	0	0	0	0	0	0	0	0	0	0	0	0	0	0	0	0.006431	0	0	0	0	0	0	0	0	0	0	0	0	0.007331	0
NC_016856	248673	GCTA	G	0.004988	No	No						0	0	0	0	0	0	0	0	0	0	0	0	0	0	0	0	0	0	0	0	0	0	0	0	0	0	0	0	0	0	0	0	0	0	0	0	0	0
NC_016856	248775	CT	C	0.013183	No	No						0	0	0	0	0	0	0	0	0	0	0	0	0	0	0	0	0	0	0	0	0	0	0	0	0	0	0	0	0	0	0	0	0	0	0	0	0	0
NC_016856	248924	A	AG	0.033708	No	No						0	0	0	0	0	0	0	0	0	0	0	0	0	0	0	0	0	0	0	0	0	0	0	0	0	0	0	0	0	0	0	0	0	0	0	0	0	0
NC_016856	249321	TA	T	0.004872	No	No						0	0	0	0	0	0	0	0	0	0	0	0	0	0	0	0	0	0	0	0	0	0	0	0	0	0	0	0	0	0	0	0	0	0	0	0	0	0
NC_016856	249589	AT	A	0.005656	Yes	No						0	0	0	0	0	0	0	0	0.005747	0.004684	0	0	0	0	0	0	0	0	0	0	0	0	0	0	0	0	0	0	0	0	0	0	0	0	0	0	0	0
NC_016856	249620	CT	C	0.005891	No	No						0	0	0	0	0	0	0	0	0	0	0	0	0	0	0	0	0	0	0.005891	0	0	0	0	0	0	0	0	0	0	0	0	0	0	0	0	0	0	0
NC_016856	249963	A	AG	0.013072	No	No						0	0	0	0	0	0	0	0	0	0	0	0	0	0	0	0	0	0	0	0	0	0	0	0	0	0	0	0	0	0	0	0	0	0	0	0	0	0
NC_016856	250910	C	CA	0.005013	No	No						0	0	0	0	0	0	0	0	0	0	0	0	0	0	0	0	0	0	0	0	0	0	0	0	0	0	0	0	0	0	0	0	0	0	0	0	0	0
NC_016856	251531	AG	A	0.005772	No	No						0	0	0	0	0	0	0	0	0	0	0	0	0	0	0	0	0	0	0	0	0	0	0	0	0	0	0	0	0	0	0	0	0	0	0	0	0	0
NC_016856	252379	TA	T	0.004246	No	No						0	0	0	0	0	0	0	0	0	0	0	0	0.004246	0	0	0	0	0	0	0	0	0	0	0	0	0	0	0	0	0	0	0	0	0	0	0	0	0
NC_016856	252865	A	AT	0.004957	No	No						0	0	0	0	0	0	0	0	0	0	0	0	0	0	0	0	0	0	0	0	0	0	0	0	0	0	0	0	0	0	0	0	0	0	0	0	0	0
NC_016856	252958	CA	C	0.009589	No	No						0	0	0	0	0	0	0	0	0	0.005533	0	0	0	0.005391	0.008666	0	0	0	0	0	0	0	0	0	0	0	0	0	0	0.008418	0	0	0	0	0	0	0.009589	0
NC_016856	254511	AT	A	0.007067	No	No						0	0	0	0	0	0	0	0	0	0	0	0.007067	0	0	0	0	0	0	0	0	0	0	0	0	0	0	0	0	0	0	0	0	0	0	0	0	0	0
NC_016856	254881	CA	C	0.005548	No	No						0	0	0	0	0	0	0	0	0	0	0	0	0	0	0	0	0	0.005548	0	0	0	0	0	0	0	0	0	0	0	0	0	0	0	0	0	0	0	0
NC_016856	257180	CAA	C	0	No	Yes			0.005479			0	0	0	0	-	-	0	0	0	0	0	0	0	0	0	0	0	0	-	-	0	0	0	0	0	0	0	0	0	0	0	-	-	-	0	0	0	0
NC_016856	257947	CT	C	0	No	Yes	0.006536					-	-	0	0	0	0	0	0	0	0	0	0	0	0	-	-	-	0	0	0	0	0	0	0	0	-	-	-	0	0	0	0	0	0	0	0	0	0
NC_016856	259826	GT	G	0.006633	No	No						0	0	0	0	0	0	0	0	0	0	0	0.006633	0	0	0	0	0	0	0	0	0	0	0	0	0	0	0	0	0	0	0	0	0	0	0	0	0	0
NC_016856	260450	G	GC	0.006309	No	No						0	0	0	0	0	0	0	0	0	0	0	0	0	0	0	0	0	0	0	0	0	0	0	0	0	0	0.006309	0	0	0	0	0	0	0	0	0	0	0
NC_016856	261535	CCT	C	0.01071	Yes	No						0	0	0	0	0	0	0	0.010511	0	0	0	0.01071	0	0	0	0	0.010127	0	0	0	0	0	0	0	0.010458	0	0	0	0	0	0	0	0	0	0	0	0.008739	0
NC_016856	262617	TA	T	0.009124	No	No						0	0	0	0	0	0	0	0	0	0	0	0	0	0	0	0	0	0	0	0	0	0	0	0	0	0	0	0	0	0	0	0	0	0	0	0	0	0
NC_016856	263128	C	T	0.022161	No	No						0	0	0	0	0	0	0	0	0	0	0	0	0	0	0	0	0	0	0	0	0	0	0	0	0	0	0	0	0	0	0	0	0	0	0	0	0	0
NC_016856	264062	G	GA	0	No	Yes					0.007952	0	0	0	0	0	0	0	0	-	-	0	0	-	-	0	0	0	0	0	0	0	0	-	-	-	0	0	0	0	0	0	0	0	0	0	0	0	-
NC_016856	264466	CA	C	0.007949	No	No						0	0	0	0	0	0	0	0	0	0	0	0	0	0	0	0	0	0	0	0	0	0.007949	0	0	0	0	0	0	0	0	0	0	0	0	0	0	0	0
NC_016856	264723	GT	G	0.004717	No	No						0	0	0	0	0	0	0	0	0	0	0	0	0	0	0	0	0	0	0	0	0	0	0	0	0	0	0	0	0	0	0	0	0	0	0	0	0	0
NC_016856	264965	C	T	0.781553	No	No						0	0	0	0	0	0	0	0	0	0	0	0	0	0	0	0	0	0	0	0	0	0	0	0	0	0	0	0	0	0	0	0	0	0	0	0	0	0
NC_016856	265213	AT	A	0	No	No						0	0	0	0	0	0	0	0	0	0	0	0	0	0	0	0	0	0	0	0	0	0	0	0	0	0	0	0	0	0	0	0	0	0	0	0	0	0
NC_016856	265571	A	ACG	0.006908	No	No						0	0	0	0	0	0	0	0	0	0	0	0	0	0	0	0	0	0	0.006908	0	0	0	0	0	0	0	0	0	0	0	0	0	0	0	0	0	0	0
NC_016856	265747	T	TC	0	Yes	No						0	0	0	0.00627	0	0	0	0	0	0	0	0	0	0	0	0	0	0	0	0	0	0	0	0	0	0	0	0	0	0	0	0	0	0	0	0	0	0
NC_016856	267159	CT	C	0.004098	No	No						0	0	0	0	0	0	0	0	0	0	0.004098	0	0	0	0	0	0	0	0	0	0	0	0	0	0	0	0	0	0	0	0	0	0	0	0	0	0	0
NC_016856	267238	A	AT	0.009709	No	No						0	0	0	0	0	0	0	0	0	0	0	0	0	0	0	0	0	0	0	0	0	0	0	0	0	0	0	0	0	0	0	0	0	0	0	0	0	0.009709
NC_016856	267299	GT	G	0.006873	Yes	No						0	0	0	0	0	0	0.008306	0	0	0	0.006873	0	0	0	0	0	0	0	0	0	0	0	0	0	0	0	0	0	0	0	0	0	0	0	0	0	0	0
NC_016856	268595	C	CCACAAAA	0.012739	No	No						0	0	0	0	0	0	0	0	0	0	0.008681	0	0	0	0	0	0	0	0	0	0	0	0	0	0	0	0	0	0	0	0	0	0	0	0	0	0	0
NC_016856	268596	CGTTTTGT	C	0.01278	No	No						0	0	0	0	0	0	0	0	0	0	0.008636	0	0	0	0	0	0	0	0	0	0	0	0	0	0	0	0	0	0	0	0	0	0	0	0	0	0	0
NC_016856	268817	G	GA	0.02356	No	No						0	0	0	0	0	0	0	0	0	0	0	0	0	0	0.02356	0	0	0	0	0	0	0	0	0	0	0	0	0	0	0	0	0	0	0	0	0	0	0
NC_016856	269983	G	GC	0.005525	No	No						0	0	0	0	0	0	0	0	0	0	0	0	0	0	0	0	0	0	0	0	0	0	0	0	0	0	0	0	0	0	0	0	0	0	0	0	0	0
NC_016856	270336	GA	G	0.006211	No	No						0	0	0	0	0	0	0	0	0	0	0	0	0	0	0	0	0	0	0	0	0	0	0	0	0	0	0	0.006211	0	0	0	0	0	0	0	0	0	0
NC_016856	276585	GT	G	0	Yes	No						0	0	0	0	0	0.004813	0	0	0	0	0	0	0	0	0	0	0	0	0	0	0	0	0	0	0	0	0	0	0	0	0	0	0	0	0	0	0	0
NC_016856	276943	TA	T	0.005794	No	No						0	0	0	0	0	0	0	0	0	0	0	0	0.004237	0	0	0	0	0	0	0	0	0	0	0	0	0	0	0	0	0.004449	0	0	0	0	0	0	0	0
NC_016856	277603	CT	C	0.006309	No	No						0	0	0	0	0	0	0	0	0	0	0	0	0	0	0	0	0	0	0.006309	0	0	0	0	0	0	0	0	0	0	0	0	0	0	0	0	0	0	0
NC_016856	277837	CT	C	0.006515	No	No						0	0	0	0	0	0	0	0	0	0	0	0	0	0	0	0	0	0	0	0	0	0	0	0	0	0	0	0	0	0.006515	0	0	0	0	0	0	0	0
NC_016856	278301	GA	G	0.008902	No	No						0	0	0	0	0	0	0	0	0	0	0	0	0	0	0	0	0	0	0	0	0	0	0	0	0	0	0	0	0	0	0	0	0	0	0	0	0	0
NC_016856	280901	A	G	0	Yes	No						0	0	0	0	0	0	0	0.134884	0	0	0	0	0	0	0	0	0	0	0	0	0	0	0	0	0	0	0	0	0	0	0	0	0	0	0	0	0	0
NC_016856	281538	T	TA	0	Yes	No						0	0	0	0	0	0	0	0.00759	0	0	0	0	0	0	0	0	0	0	0	0	0	0	0	0	0	0	0	0	0	0	0	0	0	0	0	0	0	0
NC_016856	281674	GA	G	0.005806	No	No						0	0	0	0	0	0	0	0	0	0	0	0	0	0	0	0	0	0	0	0	0	0	0	0	0	0	0	0	0	0	0	0	0	0	0	0	0.005806	0
NC_016856	282026	TA	T	0	Yes	No						0	0	0	0	0	0.005362	0	0	0	0	0	0	0	0	0	0	0	0	0	0	0	0	0	0	0	0	0	0	0	0	0	0	0	0	0	0	0	0
NC_016856	282119	A	G	0.134801	No	No						0	0	0	0	0	0	0	0	0	0	0	0	0	0	0	0	0	0	0	0	0	0	0	0	0	0	0	0	0	0	0	0	0	0	0	0	0	0
NC_016856	282158	C	T	0.02288	No	No						0	0	0	0	0	0	0	0	0	0	0	0	0	0	0	0	0	0	0	0	0	0	0	0	0	0	0	0	0	0	0	0	0	0	0	0	0	0
NC_016856	282159	G	A	0	Yes	No						0	0	0	0	0	0	0	0.017013	0	0	0	0	0	0	0	0	0	0	0	0	0	0	0	0	0	0	0	0	0	0	0	0	0	0	0	0	0	0
NC_016856	282500	GA	G	0.007837	No	No						0	0	0	0	0	0	0	0	0	0	0	0	0	0	0	0	0	0	0.007837	0	0	0	0	0	0	0	0	0	0	0	0	0	0	0	0	0	0	0
NC_016856	282894	GA	G	0.013333	Yes	No						0	0	0	0	0	0	0	0	0.008929	0	0	0	0	0	0	0	0	0	0	0	0.013333	0	0	0	0	0	0	0	0	0	0	0	0	0	0	0	0	0
NC_016856	282895	A	C	0	No	No						0	0	0	0	0	0	0	0	0	0	0	0	0	0	0	0	0	0	0	0	0	0	0	0	0	0	0	0	0	0	0	0	0	0	0	0	0	0
NC_016856	282962	GA	G	0.011019	Yes	No						0	0.009025	0	0	0	0	0	0.006993	0	0	0	0.010853	0	0	0	0.011019	0	0	0	0	0	0	0	0	0	0	0	0	0	0	0	0	0	0	0	0	0	0
NC_016856	283124	CAT	C	0.005472	No	No						0	0	0	0	0	0	0	0	0	0	0	0	0.005472	0	0	0	0	0	0	0	0	0	0	0	0	0	0	0	0	0	0	0	0	0	0	0	0	0
NC_016856	283854	C	T	0	Yes	No						0	0	0	0	0	0	0	0.027076	0	0	0	0	0	0	0	0	0	0	0	0	0	0	0	0	0	0	0	0	0	0	0	0	0	0	0	0	0	0
NC_016856	284310	GA	G	0	Yes	No						0	0	0	0	0	0.007505	0	0	0	0	0	0	0	0	0	0	0	0	0	0	0	0	0	0	0	0	0	0	0	0	0	0	0	0	0	0	0	0
NC_016856	285436	CA	C	0.010989	No	No						0	0	0	0	0	0	0	0	0	0	0	0	0	0	0	0	0	0	0	0	0	0	0.010989	0	0	0	0	0	0	0	0	0	0	0	0	0	0	0
NC_016856	286217	TA	T	0.005848	No	No						0	0	0	0	0	0	0	0	0	0	0	0	0	0	0	0	0	0	0	0	0	0	0	0	0	0	0	0	0	0	0	0	0.005848	0	0	0	0	0
NC_016856	287562	AGAGG	A	0	No	No						0	0	0	0	0	0	0	0	0	0	0	0	0	0	0	0	0	0	0	0	0	0	0	0	0	0	0	0	0	0	0	0	0	0	0	0	0	0
NC_016856	287598	GC	G	0	No	No						0	0	0	0	0	0	0	0	0	0	0	0	0	0	0	0	0	0	0	0	0	0	0	0	0	0	0	0	0	0	0	0	0	0	0	0	0	0
NC_016856	287610	TA	T	0.004689	No	No						0	0	0	0	0	0	0	0	0	0	0	0	0	0	0	0	0	0	0	0	0	0	0	0	0.004689	0	0	0	0	0	0	0	0	0	0	0	0	0
NC_016856	288871	T	TAC	0.005587	No	No						0	0	0	0	0	0	0	0	0	0	0	0	0	0	0	0	0	0	0	0	0	0	0	0.005587	0	0	0	0	0	0	0	0	0	0	0	0	0	0
NC_016856	291901	T	C	0	Yes	No						0	0.240413	0	0	0	0	0	0	0	0	0	0	0	0	0	0	0	0	0	0	0	0	0	0	0	0	0	0	0	0	0	0	0	0	0	0	0	0
NC_016856	292577	TA	T	0.004228	No	No						0	0	0	0	0	0	0	0	0	0	0	0	0	0	0	0	0	0	0	0	0	0	0	0	0	0	0	0	0	0	0	0	0	0	0	0	0	0
NC_016856	295674	CA	C	0	No	Yes	0.00722					-	-	0	0	0	0	0	0	0	0	0	0	0	0	-	-	-	0	0	0	0	0	0	0	0	-	-	-	0	0	0	0	0	0	0	0	0	0
NC_016856	297351	TA	T	0.008	No	No						0	0	0	0	0	0	0	0	0	0	0	0	0	0	0	0	0	0	0	0	0	0	0	0	0.008	0	0	0	0	0	0	0	0	0	0	0	0	0
NC_016856	297687	G	A	0	Yes	No						0	0	0	0	0	0	0	0.234328	0	0	0	0	0	0	0	0	0	0	0	0	0	0	0	0	0	0	0	0	0	0	0	0	0	0	0	0	0	0
NC_016856	298487	TGC	T	0.004132	No	No						0	0	0	0	0	0	0	0	0	0	0	0	0	0	0	0	0	0	0	0	0	0	0	0	0	0	0	0	0	0	0	0	0	0	0	0	0	0
NC_016856	298675	AT	A	0	No	Yes	0.006107					-	-	0	0	0	0	0	0	0	0	0	0	0	0	-	-	-	0	0	0	0	0	0	0	0	-	-	-	0	0	0	0	0	0	0	0	0	0
NC_016856	298973	AT	A	0.006452	No	Yes		0.006309				0	0	-	-	0	0	0	0	0	0	-	-	0	0	0	0	0.005666	-	0	0.006452	0	0	0	0	0	0	0	0	-	-	-	0	0	0	0	0.005102	0	0
NC_016856	299921	AT	A	0.005618	No	No						0	0	0	0	0	0	0	0	0	0	0	0	0	0	0	0	0	0	0	0	0	0	0	0	0	0	0	0.005618	0	0	0	0	0	0	0	0	0	0
NC_016856	299948	T	TG	0	Yes	No						0	0	0	0	0	0	0.006993	0	0	0	0	0	0	0	0	0	0	0	0	0	0	0	0	0	0	0	0	0	0	0	0	0	0	0	0	0	0	0
NC_016856	300100	GA	G	0.007645	No	No						0	0	0	0	0	0	0	0	0	0	0	0.006126	0	0	0	0	0	0	0	0	0	0	0	0	0	0.007645	0	0	0	0	0	0	0.005997	0	0	0	0	0
NC_016856	300957	CT	C	0.005556	No	No						0	0	0	0	0	0	0	0	0	0	0	0	0	0	0	0	0	0	0	0	0	0	0	0	0	0	0	0	0	0	0	0	0	0	0	0	0	0
NC_016856	300987	AT	A	0.005495	No	No						0	0	0	0	0	0	0	0	0	0	0	0	0	0	0	0	0	0	0	0	0	0	0	0	0	0	0	0	0	0	0	0	0	0	0	0	0	0
NC_016856	301052	CT	C	0	No	No						0	0	0	0	0	0	0	0	0	0.005495	0	0	0	0	0	0	0	0	0	0	0	0	0	0	0	0	0	0	0	0	0	0	0	0	0	0	0	0
NC_016856	301304	TTC	T	0.006536	No	No						0	0	0	0	0	0	0	0	0	0	0	0	0	0	0	0	0	0	0	0	0	0	0	0	0	0	0	0	0	0	0	0	0	0	0	0	0	0
NC_016856	301547	TA	T	0.00454	No	No						0	0	0	0	0	0	0	0	0	0	0	0	0	0	0	0.00454	0	0	0	0	0	0	0	0	0	0	0	0	0	0	0	0	0	0	0	0	0	0
NC_016856	301615	TG	T	0.004907	No	No						0	0	0	0	0	0	0	0	0	0	0	0	0	0	0	0	0	0	0	0	0	0	0	0	0	0	0	0	0	0	0	0	0	0	0	0	0	0
NC_016856	301943	GC	G	0	Yes	No						0	0	0.006711	0	0	0	0	0	0	0	0	0	0	0	0	0	0	0	0	0	0	0	0	0	0	0	0	0	0	0	0	0	0	0	0	0	0	0
NC_016856	303394	GA	G	0.005891	No	No						0	0	0	0	0	0	0	0	0	0	0	0	0	0	0	0	0	0	0	0.005891	0	0	0	0	0	0	0	0	0	0	0	0	0	0	0	0	0	0
NC_016856	303402	A	AG	0.022119	No	No						0	0	0	0	0	0	0	0	0	0	0	0	0	0	0	0	0	0	0	0	0	0	0	0	0	0	0	0	0	0	0	0	0	0	0	0	0	0
NC_016856	303754	CT	C	0.007313	No	No						0	0	0	0	0	0	0	0	0	0	0	0	0	0	0	0	0	0	0	0	0	0	0	0.007313	0	0	0	0	0	0	0	0	0	0	0	0	0	0
NC_016856	304098	C	CG	0.00561	No	No						0	0	0	0	0	0	0	0	0	0	0	0	0	0	0	0	0	0	0	0	0	0	0	0	0	0	0	0	0	0	0	0	0	0	0.00561	0	0	0
NC_016856	304333	GT	G	0	Yes	No						0	0	0.008503	0	0.009025	0	0	0	0	0	0	0	0	0	0	0	0	0	0	0	0	0	0	0	0	0	0	0	0	0	0	0	0	0	0	0	0	0
NC_016856	305115	G	GT	0.013804	No	No						0	0	0	0	0	0	0	0	0	0	0	0	0	0	0	0	0	0	0	0	0	0	0	0	0	0	0	0	0	0	0.013804	0	0	0	0	0	0	0
NC_016856	305405	A	ATC	0.005882	No	No						0	0	0	0	0	0	0	0	0	0	0	0	0	0	0	0	0	0	0	0	0	0.005882	0	0	0	0	0	0	0	0	0	0	0	0	0	0	0	0
NC_016856	306317	T	TG	0.009913	No	No						0	0	0	0	0	0	0	0	0	0	0	0	0	0	0	0	0	0	0	0	0	0	0	0	0	0	0	0	0	0	0	0	0	0	0	0	0	0
NC_016856	306476	C	T	0.213072	No	No						0	0	0	0	0	0	0	0	0	0	0	0	0	0	0	0	0	0	0	0	0	0	0	0	0	0	0	0	0	0	0	0	0	0	0	0	0	0
NC_016856	307101	GA	G	0	No	Yes	0.011662					-	-	0	0	0	0	0	0	0	0	0	0	0	0	-	-	-	0	0	0	0	0	0	0	0	-	-	-	0	0	0	0	0	0	0	0	0	0
NC_016856	307868	GGC	G	0.019231	Yes	Yes		0.015576			0.009685	0	0	-	-	0	0	0.015267	0	-	-	-	-	-	-	0	0	0	-	0	0.010909	0	0.01278	-	-	-	0	0.009479	0	-	-	-	0	0.013378	0	0	0	0	-
NC_016856	307883	C	CCG	0.012422	Yes	Yes		0.010178				0	0	-	-	0	0	0.013761	0	0	0	-	-	0	0	0	0	0	-	0	0.009317	0	0	0	0	0	0	0.008048	0	-	-	-	0	0.010989	0	0	0	0	0.010336
NC_016856	308949	T	TG	0	No	Yes					0.008503	0	0	0	0	0	0	0	0	-	-	0	0	-	-	0	0	0	0	0	0	0	0	-	-	-	0	0	0	0	0	0	0	0	0	0	0	0	-
NC_016856	309449	GT	G	0.008671	No	No						0	0	0	0	0	0	0	0	0	0	0	0.008671	0	0	0	0	0	0	0	0	0	0	0	0	0	0	0	0	0	0	0	0	0	0	0	0	0	0
NC_016856	309556	AT	A	0.009456	No	No						0	0	0	0	0	0	0	0	0	0	0	0	0	0	0	0	0	0	0	0	0	0	0.009456	0	0	0	0	0	0	0	0	0	0	0	0	0	0	0
NC_016856	310337	GA	G	0.006098	No	No						0	0	0	0	0	0	0	0	0	0	0	0	0	0	0	0	0	0	0	0	0	0	0	0	0	0	0	0	0	0	0	0	0.006098	0	0	0	0	0
NC_016856	310745	GT	G	0.005882	No	No						0	0	0	0	0	0	0	0	0	0	0	0	0	0.005391	0	0	0	0	0	0	0	0	0	0	0	0	0	0	0	0	0	0	0.005594	0	0	0	0	0
NC_016856	310749	T	TC	0.140436	Yes	No						0	0	0	0	0	0	0	0.01567	0	0	0	0	0	0	0	0	0	0	0	0	0	0	0	0	0	0	0	0	0	0	0	0	0	0	0	0	0	0
NC_016856	310981	CT	C	0.006814	No	No						0	0	0	0	0	0	0	0	0	0	0	0	0	0	0	0.006814	0	0	0	0	0	0	0	0	0	0	0	0.005961	0	0.006793	0	0	0	0	0	0	0	0
NC_016856	311127	GT	G	0.004802	No	No						0	0	0	0	0	0	0	0	0	0	0	0	0	0	0	0	0	0	0	0	0	0	0	0	0	0	0	0	0	0	0	0	0	0	0	0	0	0
NC_016856	311421	A	AG	0.00534	No	No						0	0	0	0	0	0	0	0	0	0	0	0	0	0	0	0	0	0	0	0	0	0	0	0	0	0	0	0	0	0	0	0	0	0	0	0	0	0
NC_016856	313693	CA	C	0.008621	No	No						0	0	0	0	0	0	0	0	0	0	0	0	0	0	0	0	0	0	0	0	0	0	0	0	0	0	0	0	0	0	0	0	0	0	0	0	0	0
NC_016856	313970	GA	G	0.007207	No	No						0	0	0	0	0	0	0	0	0	0	0	0	0	0	0.007207	0	0	0	0	0	0	0	0	0	0	0	0	0	0	0	0	0	0	0	0	0	0	0
NC_016856	314950	CT	C	0.006441	No	No						0	0	0	0	0	0	0	0	0	0	0	0	0	0	0	0	0	0	0	0	0	0	0	0	0	0	0	0	0	0	0	0	0	0	0	0	0	0
NC_016856	315215	TG	T	0.007678	No	No						0	0	0	0	0	0	0	0	0	0	0	0	0	0	0	0	0	0	0	0	0	0	0	0	0	0	0	0	0	0	0	0	0	0	0	0	0	0
NC_016856	315492	GCAT	G	0.005148	No	No						0	0	0	0	0	0	0	0	0	0	0	0	0	0	0	0	0	0	0	0	0	0	0	0	0	0	0	0	0	0	0	0	0	0	0	0	0	0
NC_016856	315778	TC	T	0.005405	No	No						0	0	0	0	0	0	0	0	0	0	0	0	0	0	0	0	0	0	0	0	0	0	0	0	0	0	0	0	0	0	0	0	0	0	0	0	0	0
NC_016856	315926	GT	G	0.006107	No	No						0	0	0	0	0	0	0	0	0	0	0	0	0	0	0	0	0	0	0	0	0	0	0	0	0	0	0	0	0	0	0	0	0	0	0	0	0	0
NC_016856	316052	TA	T	0.007752	No	No						0	0	0	0	0	0	0	0	0	0	0	0	0	0	0	0	0	0	0	0	0	0	0	0	0	0	0	0	0	0	0	0	0	0	0	0	0	0
NC_016856	316137	CT	C	0.0067	No	No						0	0	0	0	0	0	0	0	0	0	0	0	0	0	0	0	0	0	0	0	0	0	0	0	0	0	0	0	0	0	0	0	0	0	0	0	0	0
NC_016856	316947	T	TG	0.005051	No	No						0	0	0	0	0	0	0	0	0	0	0	0	0	0	0	0	0	0	0	0	0	0	0	0	0	0	0	0	0	0	0	0	0	0	0	0	0	0
NC_016856	318069	GT	G	0	No	Yes				0.012712		0	0	0	0	0	0	-	-	0	0	0	0	0	0	0	0	0	0	0	0	-	-	0	0	0	0	0	0	0	0	0	0	0	0	-	-	-	0
NC_016856	318864	AT	A	0.004815	No	No						0	0	0	0	0	0	0	0	0	0	0	0	0	0	0	0	0	0	0	0	0	0	0	0	0	0	0	0	0	0	0	0	0	0	0	0	0	0
NC_016856	319098	GA	G	0.007109	No	No						0	0	0	0	0	0	0	0	0	0	0	0	0	0	0	0	0	0	0	0.007109	0	0	0	0	0	0	0	0	0	0	0	0	0	0	0	0	0	0
NC_016856	319196	TA	T	0.004362	No	No						0	0	0	0	0	0	0	0	0	0	0	0	0	0	0	0	0	0	0	0	0	0	0	0	0	0	0	0	0	0	0	0	0	0	0.004362	0	0	0
NC_016856	319559	A	G	0.025445	No	No						0	0	0	0	0	0	0	0	0	0	0	0	0	0	0	0	0	0	0	0	0	0	0	0	0	0	0	0	0	0	0	0	0	0	0	0	0	0
NC_016856	320351	GA	G	0.007678	No	No						0	0	0	0	0	0	0	0	0	0	0	0	0	0	0	0	0	0	0	0	0	0	0	0	0	0	0	0	0	0	0	0	0	0	0	0	0	0
NC_016856	320921	GA	G	0.006202	No	No						0	0	0	0	0	0	0	0	0	0	0	0	0	0	0	0	0	0	0	0	0	0	0	0	0.006202	0	0	0	0	0	0	0	0	0	0	0	0	0
NC_016856	321217	GA	G	0	Yes	No						0	0	0	0	0	0	0	0.007407	0	0	0	0	0	0	0	0	0	0	0	0	0	0	0	0	0	0	0	0	0	0	0	0	0	0	0	0	0	0
NC_016856	322223	GA	G	0.005848	No	No						0	0	0	0	0	0	0	0	0	0	0	0	0	0	0	0	0	0	0	0	0	0	0	0	0	0	0	0	0	0	0	0	0.005848	0	0	0	0	0
NC_016856	322649	TGCC	T	0.007767	No	No						0	0	0	0	0	0	0	0	0	0	0	0	0	0	0	0	0	0	0	0	0	0	0	0	0	0	0	0	0	0	0	0	0	0	0	0	0.007767	0
NC_016856	322877	C	CG	0	Yes	No						0	0	0	0.009029	0	0	0	0	0	0	0	0	0	0	0	0	0	0	0	0	0	0	0	0	0	0	0	0	0	0	0	0	0	0	0	0	0	0
NC_016856	322939	GA	G	0.014652	No	No						0	0	0	0	0	0	0	0	0	0	0	0	0	0	0	0	0	0.014652	0.00995	0	0	0	0	0	0	0	0	0	0	0	0	0	0	0	0	0	0	0
NC_016856	323064	GA	G	0.010057	No	No						0	0	0	0	0	0	0	0	0	0.00774	0	0	0	0.006734	0	0	0	0	0	0	0	0	0	0	0	0	0	0	0	0.007722	0	0	0.009506	0	0	0	0	0
NC_016856	323213	G	GT	0	Yes	No						0	0	0	0	0	0.010526	0	0	0	0	0	0	0	0	0	0	0	0	0	0	0	0	0	0	0	0	0	0	0	0	0	0	0	0	0	0	0	0
NC_016856	323447	AT	A	0.004562	No	No						0	0	0	0	0	0	0	0	0	0	0	0	0	0	0	0	0	0	0	0	0	0	0	0	0	0	0	0	0	0	0	0	0	0	0	0	0	0
NC_016856	323990	A	AG	0.003953	No	No						0	0	0	0	0	0	0	0	0	0	0	0	0	0	0	0	0	0	0	0	0	0	0	0	0.003906	0	0	0	0	0	0	0	0	0	0	0.003953	0	0
NC_016856	324125	C	CG	0.004259	No	Yes	0.005258					-	-	0	0	0	0	0	0	0	0	0	0	0	0	-	-	-	0.004061	0	0	0	0	0	0	0	-	-	-	0	0.00381	0	0	0	0	0	0	0	0
NC_016856	325676	GCTGCACGCCGCCT	G	0.009132	No	No						0	0	0	0	0	0	0	0	0	0	0	0	0	0	0	0	0	0	0	0	0	0	0	0	0	0	0	0	0.009132	0	0	0	0	0	0	0	0	0
NC_016856	325696	AGGAGCTGGC	A	0.009615	No	No						0	0	0	0	0	0	0	0	0	0	0	0	0	0	0	0	0	0	0	0	0	0	0	0	0	0	0	0	0.009615	0	0	0	0	0	0	0	0	0
NC_016856	327037	CA	C	0.012579	No	No						0	0	0	0	0	0	0	0	0	0	0	0	0	0.012579	0	0	0	0	0	0	0	0	0	0	0	0	0	0	0	0	0	0	0	0	0	0	0	0
NC_016856	327049	C	G	0.022887	Yes	No						0	0	0	0	0	0	0	0.031915	0	0.015129	0	0	0	0	0	0	0	0	0	0	0	0	0	0	0	0	0	0	0	0	0	0	0	0	0	0	0.020124	0
NC_016856	327145	AT	A	0.011029	No	No						0	0	0	0	0	0	0	0	0	0	0	0	0	0	0	0	0	0	0	0	0	0	0	0	0	0	0	0	0	0	0	0	0	0	0.011029	0	0	0
NC_016856	328335	GA	G	0.012539	No	No						0	0	0	0	0	0	0	0	0	0	0	0	0	0	0	0	0	0.012539	0	0	0	0	0	0	0	0	0	0	0	0	0	0	0	0	0	0	0	0
NC_016856	328475	G	A	0.038781	Yes	No						0	0	0	0	0	0	0	0	0.029973	0	0	0	0	0	0	0	0	0	0	0	0	0	0	0	0	0	0	0	0	0	0	0	0	0.019022	0	0	0	0.038781
NC_016856	328476	A	C	0.032787	No	No						0	0	0	0	0	0	0	0	0	0	0	0	0	0	0	0	0	0	0	0	0	0	0	0	0	0	0	0	0	0	0	0	0	0	0	0	0	0.032787
NC_016856	328477	C	A	0.039326	Yes	No						0	0	0	0	0	0	0	0	0.030303	0	0	0	0	0	0	0	0	0	0	0	0	0	0	0	0	0	0	0	0	0	0	0	0	0	0	0	0	0.039326
NC_016856	328480	T	G	0.038576	No	No						0	0	0	0	0	0	0	0	0	0	0	0	0	0	0	0	0	0	0	0	0	0	0	0	0	0	0	0	0	0	0	0	0	0.021978	0	0	0	0.038576
NC_016856	328481	G	T	0.038348	Yes	No						0	0	0	0	0	0	0	0	0.031977	0	0	0	0	0	0	0	0	0	0	0	0	0	0	0	0	0	0	0	0	0	0	0	0	0.019126	0	0	0	0.038348
NC_016856	328482	T	C	0.035608	Yes	No						0	0	0	0	0	0	0	0	0.03207	0	0	0	0	0	0	0	0	0	0	0	0	0	0	0	0	0	0	0	0	0	0	0	0	0	0	0	0	0.035608
NC_016856	329118	G	A	0	Yes	No						0	0	0	0	0	0	0	0.066971	0	0	0	0	0	0	0	0	0	0	0	0	0	0	0	0	0	0	0	0	0	0	0	0	0	0	0	0	0	0
NC_016856	330434	C	CA	0	No	Yes				0.005312		0	0	0	0	0	0	-	-	0	0	0	0	0	0	0	0	0	0	0	0	-	-	0	0	0	0	0	0	0	0	0	0	0	0	-	-	-	0
NC_016856	330841	CG	C	0.012953	No	No						0	0	0	0	0	0	0	0	0	0	0	0	0	0	0	0	0	0	0	0	0	0	0	0	0	0	0	0	0	0.012953	0	0	0	0	0	0	0	0
NC_016856	331257	GA	G	0	Yes	No						0	0	0.006623	0	0	0	0	0	0	0	0	0	0	0	0	0	0	0	0	0	0	0	0	0	0	0	0	0	0	0	0	0	0	0	0	0	0	0
NC_016856	332345	GA	G	0.005376	No	No						0	0	0	0	0	0	0	0	0	0	0	0	0	0	0	0	0	0	0	0	0	0	0	0	0	0	0	0.005376	0	0	0	0	0	0	0	0	0	0
NC_016856	333084	GTC	G	0.006908	No	No						0	0	0	0	0	0	0	0	0	0	0	0	0	0	0	0	0	0	0	0	0	0	0	0	0	0	0	0	0	0	0	0	0	0	0	0	0	0
NC_016856	333384	GT	G	0.004608	No	No						0	0	0	0	0	0	0	0	0	0	0	0	0	0	0	0	0	0	0	0	0	0	0	0	0	0	0	0	0	0	0	0	0	0	0	0	0	0
NC_016856	333529	TA	T	0.00885	No	No						0	0	0	0	0	0	0	0	0	0	0	0	0	0	0	0	0	0	0	0	0	0	0	0	0	0	0	0	0	0	0	0	0	0	0	0	0	0
NC_016856	333605	C	T	0	Yes	No						0	0	0	0	0	0	0	0.067642	0	0	0	0	0	0	0	0	0	0	0	0	0	0	0	0	0	0	0	0	0	0	0	0	0	0	0	0	0	0
NC_016856	335114	C	CG	0.946064	No	No						0	0	0	0	0	0	0	0	0	0	0	0	0	0	0	0	0	0	0	0	0	0	0	0	0	0	0	0	0	0	0	0	0	0	0	0	0	0
NC_016856	335420	T	TAC	0.00565	No	No						0	0	0	0	0	0	0	0	0	0	0	0	0	0	0	0	0	0	0	0	0	0	0	0	0	0	0	0	0	0	0	0	0	0	0	0	0	0
NC_016856	337043	A	G	0.104421	No	No						0	0	0	0	0	0	0	0	0	0	0	0	0	0	0	0	0	0	0	0	0	0	0	0	0	0	0	0	0	0	0	0	0	0	0	0	0	0
NC_016856	338129	C	CG	0.048694	Yes	No						0	0	0	0	0	0	0	0.031104	0	0	0	0	0	0	0	0	0	0	0	0	0	0	0	0	0	0	0	0	0	0	0	0	0	0	0	0.009957	0	0
NC_016856	338227	G	A	0.016888	No	No						0	0	0	0	0	0	0	0	0	0	0	0	0	0	0	0	0	0	0	0	0	0	0	0	0	0	0	0	0	0	0	0	0	0	0	0	0	0
NC_016856	339035	A	AG	0	No	Yes					0.004184	0	0	0	0	0	0	0	0	-	-	0	0	-	-	0	0	0	0	0	0	0	0	-	-	-	0	0	0	0	0	0	0	0	0	0	0	0	-
NC_016856	339122	AG	A	0	No	No						0	0	0	0	0	0	0	0	0	0	0	0	0	0	0	0	0	0	0	0	0	0	0	0	0	0	0	0	0	0	0	0	0	0	0	0	0	0
NC_016856	339593	GA	G	0	Yes	No						0	0	0	0.008197	0	0	0	0	0	0	0	0	0	0	0	0	0	0	0	0	0	0	0	0	0	0	0	0	0	0	0	0	0	0	0	0	0	0
NC_016856	341085	T	G	0.086435	No	No						0	0	0	0	0	0	0	0	0	0	0	0	0	0	0	0	0	0	0	0	0	0	0	0	0	0	0	0	0	0	0	0	0	0	0	0	0	0
NC_016856	341597	T	TCA	0.005935	No	No						0	0	0	0	0	0	0	0	0	0	0	0	0	0	0	0	0	0	0.005935	0	0	0	0	0	0	0	0	0	0	0	0	0	0	0	0	0	0	0
NC_016856	342195	TA	T	0.005571	No	No						0	0	0	0	0	0	0	0	0	0	0	0	0	0	0	0	0	0	0	0	0	0	0	0	0	0	0	0	0	0	0	0	0	0	0	0	0	0
NC_016856	342694	A	AT	0	No	Yes	0.003891					-	-	0	0	0	0	0	0	0	0	0	0	0	0	-	-	-	0	0	0	0	0	0	0	0	-	-	-	0	0	0	0	0	0	0	0	0	0
NC_016856	342709	AT	A	0.010463	No	No						0	0	0	0	0	0	0	0	0	0	0	0	0	0	0	0	0	0	0	0	0	0	0	0	0	0	0	0.010463	0	0	0	0	0	0	0	0	0	0
NC_016856	342977	AT	A	0.006452	No	No						0	0	0	0	0	0	0	0	0	0	0	0	0	0.006452	0	0	0	0	0	0	0	0	0	0	0	0	0	0	0	0	0	0	0	0	0	0	0	0
NC_016856	343735	CT	C	0.00551	No	No						0	0	0	0	0	0	0	0	0	0	0	0	0	0	0	0	0	0	0	0	0	0	0	0	0	0	0	0	0	0	0.005215	0	0	0	0	0	0	0
NC_016856	344109	T	TC	0.010045	No	No						0	0	0	0	0	0	0	0	0	0	0	0	0	0	0	0	0	0	0	0	0	0	0	0	0	0	0	0	0	0	0	0	0	0	0	0	0	0
NC_016856	345205	GA	G	0.003895	No	No						0	0	0	0	0	0	0	0	0	0	0	0	0	0	0	0	0	0	0	0	0	0	0	0	0	0	0	0	0	0	0	0	0	0	0	0	0	0
NC_016856	345453	T	TG	0.009195	No	No						0	0	0	0	0	0	0	0	0	0	0	0	0	0	0	0	0	0.009195	0	0	0	0	0	0	0	0	0	0	0	0	0	0	0	0	0	0	0	0
NC_016856	345920	A	AAG	0.005297	No	No						0	0	0	0	0	0	0	0	0	0	0	0	0	0	0	0	0	0	0	0	0	0	0	0	0	0	0	0	0	0.005297	0	0	0	0	0	0	0	0
NC_016856	346666	GT	G	0	No	Yes	0.006279					-	-	0	0	0	0	0	0	0	0	0	0	0	0	-	-	-	0	0	0	0	0	0	0	0	-	-	-	0	0	0	0	0	0	0	0	0	0
NC_016856	347890	GT	G	0.006859	Yes	Yes	0.008757					-	-	0	0	0	0.007163	0.005848	0	0	0	0	0	0	0	-	-	-	0	0	0	0	0	0	0	0	-	-	-	0	0	0	0.005188	0	0	0	0	0	0
NC_016856	347973	T	TC	0.005188	No	No						0	0	0	0	0	0	0	0	0	0	0	0	0	0	0	0	0	0	0	0	0	0	0	0	0	0	0	0	0	0	0	0	0	0	0	0	0.005188	0
NC_016856	348542	T	G	0.106928	No	No						0	0	0	0	0	0	0	0	0	0	0	0	0.106928	0	0	0	0	0	0	0	0	0	0	0	0	0	0	0	0	0	0	0	0	0	0	0	0	0
NC_016856	348944	A	G	0.04793	No	No						0	0	0	0	0	0	0	0	0	0	0	0	0	0	0	0	0	0	0	0	0	0	0	0	0	0	0	0	0	0	0	0	0	0	0	0	0	0
NC_016856	350407	GT	G	0.00624	No	No						0	0	0	0	0	0	0	0	0	0	0	0	0	0	0	0	0	0	0	0	0	0.00624	0	0	0	0	0	0	0	0	0	0	0	0	0	0.004796	0	0
NC_016856	351022	G	GA	0.004902	No	No						0	0	0	0	0	0	0	0	0	0	0	0	0	0	0.004902	0	0	0	0	0	0	0	0	0	0	0	0	0	0	0	0	0	0	0	0	0	0	0
NC_016856	351068	TA	T	0.006079	No	No						0	0	0	0	0	0	0	0	0	0	0	0	0	0	0	0.006079	0	0	0	0	0	0	0	0	0	0	0	0	0	0	0	0	0	0	0	0	0	0
NC_016856	351099	CA	C	0.006438	No	No						0	0	0	0	0	0	0	0	0	0	0	0	0	0.006438	0	0	0	0	0	0	0	0	0	0	0	0	0	0	0	0	0	0	0	0	0	0	0	0
NC_016856	351313	AAT	A	0.003356	No	No						0	0	0	0	0	0	0	0	0	0	0	0	0	0	0	0	0	0	0	0	0	0	0	0	0	0	0	0	0	0	0	0	0	0	0	0	0	0
NC_016856	351316	AT	A	0.004826	No	No						0	0	0	0	0	0	0	0	0	0	0	0	0	0	0	0	0	0	0	0	0	0	0	0	0	0	0	0	0	0	0	0	0	0	0	0.004826	0	0
NC_016856	352420	GA	G	0.005044	No	No						0	0	0	0	0	0	0	0	0	0	0	0	0	0	0	0	0	0	0	0	0	0	0	0	0	0	0	0	0	0	0	0	0	0	0	0	0	0
NC_016856	352609	C	T	1	No	No						0	0	0	0	0	0	0	0	0	0	0	0	0	0	0	0	0	0	0	0	0	0	0	0	0	0	0	0	0	0	0	0	0	0	0	0	0	0
NC_016856	353997	TG	T	0.009456	No	No						0	0	0	0	0	0	0	0	0	0	0	0	0	0	0	0	0	0	0	0	0	0	0	0.009456	0	0	0	0	0	0	0	0	0	0	0	0	0	0
NC_016856	354430	A	G	0.023066	No	No						0	0	0	0	0	0	0	0	0	0	0	0	0	0	0	0	0	0	0	0	0	0	0	0	0	0	0	0	0	0	0	0	0	0	0	0	0	0
NC_016856	355293	GT	G	0	Yes	No						0.007547	0	0	0	0	0	0	0	0	0	0	0	0	0	0	0	0	0	0	0	0	0	0	0	0	0	0	0	0	0	0	0	0	0	0	0	0	0
NC_016856	355847	GT	G	0.007587	Yes	No						0	0.006562	0	0	0	0	0.006266	0	0	0	0	0	0	0	0	0	0	0	0.005797	0	0	0	0.006885	0	0.005807	0	0	0	0	0	0	0	0	0	0	0	0	0
NC_016856	355861	GA	G	0.00569	No	No						0	0	0	0	0	0	0	0	0	0	0	0	0	0	0	0	0	0	0	0	0	0	0	0	0	0	0	0	0	0	0	0	0	0	0	0	0	0
NC_016856	356613	TA	T	0.006359	No	No						0	0	0	0	0	0	0	0	0	0	0	0	0	0	0	0	0	0	0	0	0	0	0	0	0	0	0	0	0	0	0	0	0	0	0	0	0	0
NC_016856	356873	CT	C	0.008016	No	No						0	0	0	0	0	0	0	0	0	0	0	0	0	0	0	0	0	0	0	0	0	0	0	0	0	0	0	0	0	0	0	0	0	0	0	0	0	0
NC_016856	357016	C	T	0.143624	No	No						0	0	0	0	0	0	0	0	0	0	0	0	0	0	0	0	0	0	0	0	0	0	0	0	0	0	0	0	0	0	0	0	0	0	0	0	0	0
NC_016856	357039	A	AC	0.005848	No	No						0	0	0	0	0	0	0	0	0	0	0	0	0	0	0	0	0	0	0	0	0	0	0	0	0	0	0	0	0	0	0	0	0	0	0	0	0	0
NC_016856	357118	AT	A	0.007105	No	No						0	0	0	0	0	0	0	0	0	0	0	0	0	0	0	0	0	0	0	0.007105	0	0	0	0	0	0	0	0	0	0	0	0	0	0	0	0	0	0
NC_016856	357130	T	TG	0	Yes	No						0	0	0	0	0	0	0.005044	0	0	0	0	0	0	0	0	0	0	0	0	0	0	0	0	0	0	0	0	0	0	0	0	0	0	0	0	0	0	0
NC_016856	357147	GA	G	0.011236	No	No						0	0	0	0	0	0	0	0	0	0.008535	0	0	0	0	0	0	0.00885	0	0	0	0	0	0	0	0	0	0	0	0	0.011236	0	0	0	0	0	0	0	0
NC_016856	359142	CG	C	0	Yes	No						0	0	0	0	0.007313	0	0	0	0	0	0	0	0	0	0	0	0	0	0	0	0	0	0	0	0	0	0	0	0	0	0	0	0	0	0	0	0	0
NC_016856	359485	TAC	T	0.006061	No	No						0	0	0	0	0	0	0	0	0	0	0	0	0	0	0	0	0	0	0	0	0	0	0	0	0	0	0	0	0	0	0	0	0	0	0	0	0	0
NC_016856	359635	GA	G	0.004926	No	No						0	0	0	0	0	0	0	0	0	0	0	0	0	0	0	0	0	0	0	0	0	0	0	0	0	0	0	0	0	0	0	0	0	0	0	0	0	0
NC_016856	360313	GT	G	0.006144	No	No						0	0	0	0	0	0	0	0	0	0	0	0	0	0	0	0	0	0	0	0	0	0	0	0	0	0	0	0	0	0	0	0	0	0	0	0	0	0
NC_016856	361068	GA	G	0.006299	No	No						0	0	0	0	0	0	0	0	0	0	0	0	0	0	0	0	0	0	0	0	0	0	0	0	0	0	0	0	0	0	0	0	0	0	0	0	0	0
NC_016856	361150	GA	G	0	No	Yes		0.011111				0	0	-	-	0	0	0	0	0	0	-	-	0	0	0	0	0	-	0	0	0	0	0	0	0	0	0	0	-	-	-	0	0	0	0	0	0	0
NC_016856	361178	CT	C	0.009009	No	No						0	0	0	0	0	0	0	0	0	0	0	0	0	0	0	0	0	0	0	0	0	0	0	0	0	0	0	0	0	0.009009	0	0	0	0	0	0	0	0
NC_016856	361562	A	AT	0.005767	No	No						0	0	0	0	0	0	0	0	0	0	0	0	0	0	0	0	0	0	0	0	0	0	0	0	0	0	0	0	0	0	0	0	0	0	0	0	0	0
NC_016856	362655	C	T	0	Yes	No						0	0	0	0.016012	0	0	0	0	0	0	0	0	0	0	0	0	0	0	0	0	0	0	0	0	0	0	0	0	0	0	0	0	0	0	0	0	0	0
NC_016856	363313	T	TC	0	Yes	No						0.006932	0	0	0	0	0	0	0	0	0	0	0	0	0	0	0	0	0	0	0	0	0	0	0	0	0	0	0	0	0	0	0	0	0	0	0	0	0
NC_016856	363366	GA	G	0.005917	No	No						0	0	0	0	0	0	0	0	0	0	0	0	0	0	0	0	0	0	0	0	0	0	0	0	0	0	0	0	0	0	0	0	0	0	0	0	0	0
NC_016856	363370	GA	G	0.005706	No	No						0	0	0	0	0	0	0	0	0	0	0	0	0	0	0	0	0	0	0	0	0	0	0	0	0	0	0	0	0	0	0	0	0	0	0	0	0	0.005706
NC_016856	363782	A	G	0.030928	No	No						0	0	0	0	0	0	0	0	0	0	0	0	0	0	0	0	0.030928	0	0	0	0	0	0	0	0	0	0	0	0	0	0	0	0	0	0	0	0	0
NC_016856	364999	GA	G	0.005594	No	No						0	0	0	0	0	0	0	0	0	0	0	0	0	0	0	0	0	0	0.005594	0	0	0	0	0	0	0	0	0	0	0	0	0	0	0	0	0	0	0
NC_016856	365282	C	CG	0.00638	No	No						0	0	0	0	0	0	0	0	0	0	0	0	0	0.00638	0	0	0	0	0	0	0	0	0	0	0	0	0	0	0	0	0	0	0	0	0	0	0	0
NC_016856	365307	G	GT	0	Yes	No						0	0	0	0.023973	0	0	0	0.736281	0	0	0	0	0	0	0	0	0	0	0	0	0	0	0	0	0	0	0	0	0	0	0	0	0	0	0	0	0	0
NC_016856	365456	T	C	0	Yes	No						0	0	0	0	0	0	0	0.024482	0	0	0	0	0	0	0	0	0	0	0	0	0	0	0	0	0	0	0	0	0	0	0	0	0	0	0	0	0	0
NC_016856	365625	A	G	0.034946	Yes	Yes		0.028381				0	0	-	-	0	0.02044	0	0	0	0	-	-	0	0	0	0	0.01855	-	0	0.026975	0	0	0	0	0.022866	0	0.029106	0	-	-	-	0	0	0.019298	0	0	0	0
NC_016856	365639	A	T	0.034739	Yes	Yes		0.036066	0.049145	0.048117	0.052265	0.025463	0.02057	-	-	-	-	-	-	-	-	-	-	-	-	0	0.034739	0.017886	-	-	-	-	-	-	-	-	0	0	0	-	-	-	-	-	-	-	-	-	-
NC_016856	367984	C	CG	0	No	Yes					0.007299	0	0	0	0	0	0	0	0	-	-	0	0	-	-	0	0	0	0	0	0	0	0	-	-	-	0	0	0	0	0	0	0	0	0	0	0	0	-
NC_016856	368181	GA	G	0.014388	No	No						0	0	0	0	0	0	0	0	0	0.010324	0	0	0	0	0	0	0	0	0	0	0	0	0.014388	0	0	0	0	0	0	0	0	0	0	0	0	0	0	0
NC_016856	368644	AT	A	0.005168	No	No						0	0	0	0	0	0	0	0	0	0	0	0	0	0	0	0	0	0	0	0	0	0	0	0	0	0	0	0	0	0	0	0.005168	0	0	0	0	0	0
NC_016856	368774	C	CG	0.005626	No	No						0	0	0	0	0	0	0	0	0	0	0	0	0	0	0	0	0	0	0	0	0	0	0	0	0	0.005626	0	0	0	0	0	0	0	0	0	0	0	0
NC_016856	368918	CT	C	0.010526	No	No						0	0	0	0	0	0	0	0	0	0	0	0	0	0	0	0.010526	0	0	0	0	0	0	0	0	0	0	0	0	0	0	0	0	0	0	0	0	0	0
NC_016856	368993	A	AC	0.006494	Yes	No						0	0	0	0	0	0	0.005215	0	0	0	0	0	0	0	0	0	0	0	0	0	0	0	0	0	0	0	0	0	0	0	0	0	0	0	0	0	0	0
NC_016856	369531	A	AG	0.0044	No	No						0	0	0	0	0	0	0	0	0	0	0	0	0	0.0044	0	0	0	0	0	0	0	0	0	0	0	0	0	0	0	0	0	0	0	0	0	0	0	0
NC_016856	371010	T	TC	0.008493	No	No						0	0	0	0	0	0	0	0	0	0	0	0	0	0	0	0	0	0	0	0	0	0	0	0	0	0	0	0	0	0	0	0	0	0	0	0	0	0.008493
NC_016856	371211	C	T	0.155447	No	No						0	0	0	0	0	0	0	0	0	0	0	0	0	0	0	0	0	0	0	0	0	0	0	0	0	0	0	0	0	0	0	0	0	0	0	0	0	0
NC_016856	371288	GT	G	0.005291	No	No						0	0	0	0	0	0	0	0	0	0	0	0	0	0	0	0	0	0	0	0	0	0	0	0	0	0	0	0.005291	0	0	0	0	0	0	0	0	0	0
NC_016856	373251	TA	T	0.005464	No	No						0	0	0	0	0	0	0	0	0	0	0	0	0	0	0	0	0	0	0	0	0	0	0	0	0	0	0	0	0	0	0	0	0	0	0	0	0	0
NC_016856	373873	C	T	0	Yes	No						0	0	0	0	0	0	0	0.147493	0	0	0	0	0	0	0	0	0	0	0	0	0	0	0	0	0	0	0	0	0	0	0	0	0	0	0	0	0	0
NC_016856	374143	CG	C	0	Yes	No						0	0	0	0	0	0	0	0.005822	0	0	0	0	0	0	0	0	0	0	0	0	0	0	0	0	0	0	0	0	0	0	0	0	0	0	0	0	0	0
NC_016856	374816	TGCG	T	0.008606	Yes	No						0	0	0	0	0.00883	0	0	0	0	0	0	0	0	0	0	0	0	0	0	0	0	0	0	0	0	0	0	0	0	0	0	0	0	0	0	0	0	0
NC_016856	374951	TTA	T	0.010989	No	No						0	0	0	0	0	0	0	0	0	0	0	0	0	0	0	0	0	0	0	0	0	0	0.010989	0	0	0	0	0	0	0	0	0	0	0	0	0	0	0
NC_016856	374993	TG	T	0	No	Yes					0.007722	0	0	0	0	0	0	0	0	-	-	0	0	-	-	0	0	0	0	0	0	0	0	-	-	-	0	0	0	0	0	0	0	0	0	0	0	0	-
NC_016856	375006	GT	G	0.005822	Yes	No						0	0.01	0	0	0	0	0	0	0	0	0	0	0	0	0	0	0	0	0	0	0	0	0	0	0	0	0	0	0	0	0	0	0	0	0	0	0	0
NC_016856	375101	GC	G	0.009025	No	No						0	0	0	0	0	0	0	0	0	0	0	0	0	0	0	0	0	0	0	0	0	0	0	0	0	0	0	0	0	0	0	0	0.009025	0	0	0	0	0
NC_016856	376725	GT	G	0.006462	No	No						0	0	0	0	0	0	0	0	0	0	0	0	0	0	0.006462	0	0	0	0	0	0	0	0	0	0	0	0	0	0	0	0	0	0	0	0	0	0	0
NC_016856	377537	C	CT	0.015974	No	No						0	0	0	0	0	0	0	0	0	0	0	0	0	0	0	0	0	0	0	0	0	0	0	0	0	0	0	0	0	0	0	0	0	0	0.015974	0	0	0
NC_016856	377582	GA	G	0	No	Yes	0.006885					-	-	0	0	0	0	0	0	0	0	0	0	0	0	-	-	-	0	0	0	0	0	0	0	0	-	-	-	0	0	0	0	0	0	0	0	0	0
NC_016856	377624	GA	G	0.005739	No	No						0	0	0	0	0	0	0	0	0	0	0	0	0	0	0	0	0	0	0	0	0	0	0	0	0	0	0	0	0	0	0	0	0	0	0	0	0	0
NC_016856	377657	G	GGT	0.005764	No	No						0	0	0	0	0	0	0	0	0	0	0	0	0	0	0	0	0	0	0	0	0	0	0	0	0	0	0	0	0	0	0	0	0	0	0.005764	0	0	0
NC_016856	378209	A	AC	0	No	No						0	0	0	0	0	0	0	0	0	0.00464	0	0	0	0	0	0	0	0	0	0	0	0	0	0	0	0	0	0	0	0	0	0	0	0	0	0	0	0
NC_016856	379680	TA	T	0.010345	No	No						0	0	0	0	0	0	0	0	0	0	0	0	0	0	0	0	0	0	0	0	0	0	0	0	0	0	0	0	0	0	0	0	0	0	0	0	0	0
NC_016856	380328	T	TA	0.004981	No	No						0	0	0	0	0	0	0	0	0	0	0	0	0	0	0	0	0	0	0	0	0	0	0	0	0	0	0	0	0	0	0	0	0	0	0	0	0	0
NC_016856	381006	TG	T	0.004762	No	No						0	0	0	0	0	0	0	0	0	0	0	0	0	0	0	0	0	0	0	0	0	0	0	0	0	0	0	0	0	0	0	0	0	0	0	0	0	0
NC_016856	381645	CA	C	0.005979	No	No						0	0	0	0	0	0	0	0	0	0	0	0	0	0	0	0	0	0	0	0	0	0	0	0	0	0	0	0	0	0	0	0	0	0	0	0	0	0
NC_016856	382589	A	AT	0.004938	No	No						0	0	0	0	0	0	0	0	0	0	0	0	0	0	0	0	0	0	0	0	0	0	0	0	0	0	0	0	0	0	0	0	0	0	0	0	0	0
NC_016856	382645	TA	T	0.004723	No	No						0	0	0	0	0	0	0	0	0	0	0	0	0	0	0	0	0	0	0	0	0	0	0	0	0	0	0	0	0	0	0	0	0	0	0	0	0	0
NC_016856	384256	CT	C	0.00565	No	No						0	0	0	0	0	0	0	0	0	0	0	0	0	0	0	0	0	0	0	0	0	0	0	0	0	0	0	0	0	0	0	0	0	0	0	0	0	0
NC_016856	384812	TC	T	0.004878	No	No						0	0	0	0	0	0	0	0	0	0	0	0	0	0	0	0	0	0	0	0	0	0	0	0	0	0	0	0	0	0	0	0	0	0	0	0	0	0
NC_016856	385747	GA	G	0.004065	No	No						0	0	0	0	0	0	0	0	0	0	0	0	0	0	0	0	0	0	0	0	0	0	0	0	0	0	0	0	0	0	0	0	0	0	0.004065	0	0	0
NC_016856	385887	T	TC	0.004119	No	No						0	0	0	0	0	0	0	0	0	0	0	0	0.004119	0	0	0	0	0	0	0	0	0	0	0	0	0	0	0	0	0	0	0	0	0	0	0.003997	0	0
NC_016856	386737	AT	A	0.005891	No	No						0	0	0	0	0	0	0	0	0	0	0	0	0	0	0	0	0	0	0	0	0	0	0	0	0	0	0	0	0	0	0	0	0	0	0	0	0	0
NC_016856	388123	AT	A	0	Yes	No						0	0	0	0	0.007366	0	0	0	0	0	0	0	0	0	0	0	0	0	0	0	0	0	0	0	0	0	0	0	0	0	0	0	0	0	0	0	0	0
NC_016856	388992	GA	G	0	No	Yes			0.005242			0	0	0	0	-	-	0	0	0	0	0	0	0	0	0	0	0	0	-	-	0	0	0	0	0	0	0	0	0	0	0	-	-	-	0	0	0	0
NC_016856	390697	A	G	0.116834	No	No						0	0	0	0	0	0	0	0	0	0	0	0	0	0	0	0	0.116834	0	0	0	0	0	0	0	0	0	0	0	0	0	0	0	0	0	0	0	0	0
NC_016856	391267	TG	T	0.005102	No	No						0	0	0	0	0	0	0	0	0	0	0	0	0	0	0	0	0	0	0	0	0	0	0	0	0	0	0	0	0	0	0	0	0	0	0	0	0	0
NC_016856	391271	GGA	G	0.004175	No	No						0	0	0	0	0	0	0	0	0	0	0	0	0	0	0	0	0	0	0	0	0	0	0	0	0	0	0	0	0	0	0	0	0	0	0	0	0	0
NC_016856	392042	T	TC	0.005556	No	No						0	0	0	0	0	0	0	0	0	0	0	0	0	0	0	0	0	0	0	0	0	0	0	0	0	0	0	0	0	0	0	0	0	0	0	0	0	0
NC_016856	392369	CA	C	0.005848	Yes	No						0	0	0	0	0	0	0.005695	0	0	0	0	0	0	0	0	0	0	0	0	0	0	0	0	0	0	0	0	0	0	0	0	0	0	0	0	0	0.005348	0
NC_016856	392530	CA	C	0.004175	No	No						0	0	0	0	0	0	0	0	0	0	0	0	0	0	0	0	0	0	0	0	0	0	0	0	0	0	0	0	0	0	0	0	0	0	0	0.004175	0	0
NC_016856	393073	AGC	A	0	Yes	No						0	0	0.005988	0	0	0	0	0	0	0	0	0	0	0	0	0	0	0	0	0	0	0	0	0	0	0	0	0	0	0	0	0	0	0	0	0	0	0
NC_016856	393907	GT	G	0.00626	No	No						0	0	0	0	0	0	0	0	0	0	0	0	0	0	0	0	0	0	0	0	0	0	0	0	0	0	0	0	0	0	0	0	0	0	0	0	0	0
NC_016856	395064	A	AG	0.006838	No	No						0	0	0	0	0	0	0	0	0	0	0	0	0	0	0	0	0	0	0	0	0	0	0	0	0	0	0	0	0	0	0	0	0	0	0	0	0	0
NC_016856	395580	AGC	A	0.008969	No	Yes	0.012626					-	-	0	0	0	0	0	0	0	0	0	0	0	0	-	-	-	0	0	0	0	0	0	0.008969	0	-	-	-	0	0.008602	0	0	0	0	0	0	0	0
NC_016856	395586	T	TGC	0.008316	No	Yes	0.012285					-	-	0	0	0	0	0	0	0	0	0	0	0	0	-	-	-	0	0	0	0	0	0	0.008316	0	-	-	-	0	0.00813	0	0	0	0	0	0	0	0
NC_016856	397369	C	T	0.213018	No	No						0	0	0	0	0	0	0	0	0	0	0	0	0	0	0	0	0	0	0	0	0	0	0	0	0	0	0	0	0	0	0	0	0	0	0	0	0	0
NC_016856	398863	CG	C	0.01432	No	No						0	0	0	0	0	0	0	0	0	0	0	0	0	0	0	0	0	0	0	0	0	0	0	0	0	0	0	0	0	0	0	0	0	0	0	0	0	0
NC_016856	399198	A	G	0.159334	No	No						0	0	0	0	0	0	0	0	0	0	0	0	0	0	0	0	0	0	0	0	0	0	0	0	0	0	0	0	0	0	0	0	0	0	0	0	0	0
NC_016856	399710	GT	G	0	No	No						0	0	0	0	0	0	0	0	0	0.006791	0	0	0	0	0	0	0	0	0	0	0	0	0	0	0	0	0	0	0	0	0	0	0	0	0	0	0	0
NC_016856	401059	GC	G	0	Yes	No						0	0	0	0	0	0.006885	0	0	0	0	0	0	0	0	0	0	0	0	0	0	0	0	0	0	0	0	0	0	0	0	0	0	0	0	0	0	0	0
NC_016856	401313	A	AGC	0.006568	No	No						0	0	0	0	0	0	0	0	0	0	0	0	0	0	0	0	0	0	0	0	0	0	0	0	0.006568	0	0	0	0	0	0	0	0	0	0	0	0	0
NC_016856	402897	AT	A	0.005839	No	No						0	0	0	0	0	0	0	0	0	0	0	0	0	0	0	0	0	0	0	0	0	0	0	0	0	0	0	0	0	0	0	0	0	0	0	0	0	0
NC_016856	403843	G	A	0	Yes	No						0	0	0	0	0	0	0	0.081395	0	0	0	0	0	0	0	0	0	0	0	0	0	0	0	0	0	0	0	0	0	0	0	0	0	0	0	0	0	0
NC_016856	404200	TA	T	0.006051	No	No						0	0	0	0	0	0	0	0	0	0	0	0	0	0	0	0	0	0	0	0	0	0	0	0	0	0	0	0	0	0	0	0	0	0	0	0	0	0
NC_016856	404452	C	CG	0.006173	No	No						0	0	0	0	0	0	0	0	0	0	0	0	0	0	0	0	0	0	0	0	0	0	0	0	0	0	0	0	0	0	0	0	0	0	0	0	0	0
NC_016856	404506	GT	G	0.004237	No	No						0	0	0	0	0	0	0	0	0	0	0	0	0	0	0	0	0	0	0	0	0	0	0	0	0	0	0.004237	0	0	0	0	0	0	0	0	0	0	0
NC_016856	404616	T	C	0.047138	Yes	Yes	0.033784		0.031802			-	-	0	0	-	-	0	0.028963	0	0	0.02669	0.024931	0	0	-	-	-	0.037764	-	-	0	0	0	0	0	-	-	-	0	0	0	-	-	-	0.036184	0	0.032637	0
NC_016856	404936	AGCG	A	0.004932	No	No						0	0	0	0	0	0	0	0	0	0	0	0	0	0	0	0	0	0	0	0	0	0	0	0	0	0	0	0	0	0	0	0	0	0	0	0	0	0
NC_016856	405328	T	TG	0.009788	No	No						0	0	0	0	0	0	0	0	0	0	0	0	0	0	0	0	0	0	0	0	0	0	0	0	0	0	0	0	0	0	0	0	0	0	0	0	0	0
NC_016856	405391	GA	G	0.011364	No	No						0	0	0	0	0	0	0	0	0	0	0	0	0	0	0	0	0	0.011364	0	0	0	0	0	0	0	0	0	0	0	0	0	0	0	0	0	0	0	0
NC_016856	405457	GA	G	0	Yes	No						0	0	0	0	0	0	0	0.005141	0	0	0	0	0	0	0	0	0	0	0	0	0	0	0	0	0	0	0	0	0	0	0	0	0	0	0	0	0	0
NC_016856	405541	C	CG	0.005548	No	No						0	0	0	0	0	0	0	0	0	0	0	0	0	0	0	0	0	0	0	0	0	0	0	0	0	0	0	0	0	0	0	0	0	0	0	0	0	0
NC_016856	405777	A	G	0.047945	No	No						0	0	0	0	0	0	0	0	0	0	0	0	0	0	0	0	0	0	0	0	0	0	0	0	0	0	0	0	0	0	0	0	0	0	0	0	0	0
NC_016856	406699	TA	T	0.006472	No	No						0	0	0	0	0	0	0	0	0	0	0	0	0	0	0	0	0	0.006472	0	0	0	0	0	0	0	0	0	0	0	0	0	0	0	0	0	0	0	0
NC_016856	408403	C	CA	0.007605	No	Yes				0.006678		0	0	0	0	0	0	-	-	0	0	0	0	0	0	0	0	0	0.007605	0	0	-	-	0	0	0	0	0.005229	0	0	0	0	0	0	0	-	-	-	0
NC_016856	409328	CA	C	0.01105	No	No						0	0	0	0	0	0	0	0	0	0	0	0	0	0.01105	0	0	0	0	0	0	0	0	0	0	0	0	0	0	0	0	0	0	0	0	0	0	0	0
NC_016856	409709	GT	G	0.008292	Yes	No						0	0	0	0	0	0	0	0.006957	0	0	0	0.008292	0	0	0	0	0	0	0	0	0	0	0	0	0	0	0.007952	0	0	0	0	0	0	0	0	0	0	0
NC_016856	410450	TG	T	0.005464	No	No						0	0	0	0	0	0	0	0	0	0	0	0	0	0	0	0	0	0	0	0	0	0	0	0	0	0	0	0	0	0	0	0	0	0	0	0	0.005464	0
NC_016856	411731	TGCC	T	0.005587	No	No						0	0	0	0	0	0	0	0	0	0	0	0	0	0	0	0	0	0	0	0	0	0	0	0	0.005587	0	0	0	0	0	0	0	0	0	0	0	0	0
NC_016856	412096	CT	C	0	No	No						0	0	0	0	0	0	0	0	0	0.004762	0	0	0	0	0	0	0	0	0	0	0	0	0	0	0	0	0	0	0	0	0	0	0	0	0	0	0	0
NC_016856	412204	TA	T	0.003964	No	No						0	0	0	0	0	0	0	0	0	0	0	0	0	0	0	0	0	0	0	0	0	0	0	0	0	0	0	0	0	0	0	0	0.003964	0	0	0	0	0
NC_016856	412514	C	CT	0.005594	No	No						0	0	0	0	0	0	0	0	0	0	0	0	0	0	0	0	0	0	0	0	0	0	0	0	0	0	0	0	0	0	0	0	0	0	0	0	0	0
NC_016856	412920	GA	G	0.007937	No	Yes					0.00738	0	0	0	0	0	0	0	0	-	-	0	0	-	-	0	0	0	0	0	0	0	0	-	-	-	0	0	0	0	0	0	0	0	0	0	0	0	-
NC_016856	413005	GGT	G	0.006061	No	No						0	0	0	0	0	0	0	0	0	0	0	0	0	0	0	0	0	0	0	0	0	0	0	0	0	0	0	0	0	0	0.006061	0	0	0	0	0	0	0
NC_016856	413042	GGC	G	0.012024	No	Yes	0.015766					-	-	0	0	0	0	0	0	0	0	0	0	0	0	-	-	-	0	0	0	0	0.009615	0	0	0.006969	-	-	-	0.012024	0	0	0	0	0	0	0	0	0
NC_016856	413642	C	T	0.036849	No	No						0	0	0	0	0	0	0	0	0	0	0	0	0	0	0	0	0	0	0	0	0	0	0	0	0	0	0	0	0	0	0	0	0	0	0	0	0	0
NC_016856	413675	GT	G	0	Yes	No						0	0	0	0	0	0	0	0.00641	0	0	0	0	0	0	0	0	0	0	0	0	0	0	0	0	0	0	0	0	0	0	0	0	0	0	0	0	0	0
NC_016856	414086	AT	A	0	Yes	No						0.007233	0	0	0	0	0	0	0	0	0	0	0	0	0	0	0	0	0	0	0	0	0	0	0	0	0	0	0	0	0	0	0	0	0	0	0	0	0
NC_016856	414232	G	GA	0.005594	No	No						0	0	0	0	0	0	0	0	0	0	0	0	0	0	0	0	0	0	0	0	0	0	0	0	0	0	0	0	0	0	0	0	0	0	0	0	0	0
NC_016856	414267	C	CG	0.006299	No	No						0	0	0	0	0	0	0	0	0	0	0	0	0	0	0	0	0	0	0	0	0	0	0	0	0	0	0	0	0	0	0	0	0	0	0	0	0	0
NC_016856	414289	CA	C	0.006211	No	No						0	0	0	0	0	0	0	0	0	0	0	0	0	0	0	0	0	0	0	0	0	0	0	0.006211	0	0	0	0	0	0	0	0	0	0	0	0	0	0
NC_016856	414592	GA	G	0.005666	No	No						0	0	0	0	0	0	0	0	0	0	0	0	0	0	0	0	0	0	0.005666	0	0	0	0	0	0	0	0	0	0	0	0	0	0	0	0	0	0	0
NC_016856	414908	CG	C	0	Yes	No						0	0	0	0.06689	0	0	0	0	0	0	0	0	0	0	0	0	0	0	0	0	0	0	0	0	0	0	0	0	0	0	0	0	0	0	0	0	0	0
NC_016856	415038	C	T	0.021713	No	No						0	0	0	0	0	0	0	0	0	0	0	0	0	0	0	0	0	0	0	0	0	0	0	0	0	0	0	0	0	0	0	0	0	0	0	0	0	0
NC_016856	415623	GA	G	0.008493	No	No						0	0	0	0	0	0	0	0	0	0	0	0	0.00578	0	0	0	0	0.008493	0	0	0	0	0	0	0.007184	0	0	0	0	0	0	0	0	0	0	0	0	0
NC_016856	417657	T	TC	0	Yes	No						0	0	0	0.008677	0	0	0	0	0	0	0	0	0	0	0	0	0	0	0	0	0	0	0	0	0	0	0	0	0	0	0	0	0	0	0	0	0	0
NC_016856	418228	GT	G	0.011161	No	No						0	0	0	0	0	0	0	0	0	0	0	0	0	0	0	0	0	0.011161	0	0	0	0	0	0	0	0	0	0	0	0	0	0	0	0	0	0	0	0
NC_016856	418508	GT	G	0.050725	No	No						0	0	0	0	0	0	0	0	0	0	0	0	0	0	0.050725	0	0	0	0	0	0	0	0	0	0	0	0	0	0	0	0	0	0	0	0	0	0	0
NC_016856	419751	C	CAG	0.005525	No	No						0	0	0	0	0	0	0	0	0	0	0	0	0	0	0	0	0	0	0	0	0	0	0	0	0	0	0	0	0	0.005525	0	0	0	0	0	0	0	0
NC_016856	419755	CCT	C	0.005571	No	No						0	0	0	0	0	0	0	0	0	0	0	0	0	0	0	0	0	0	0	0	0	0	0	0	0	0	0	0	0	0.005571	0	0	0	0	0	0	0	0
NC_016856	419786	GA	G	0	Yes	No						0.00817	0	0	0	0	0	0	0	0	0	0	0	0	0	0	0	0	0	0	0	0	0	0	0	0	0	0	0	0	0	0	0	0	0	0	0	0	0
NC_016856	420222	G	GC	0.007491	No	No						0	0	0	0	0	0	0	0	0	0	0	0	0	0	0	0	0	0	0.007491	0	0	0	0	0	0	0	0	0	0	0	0	0	0	0	0	0	0	0
NC_016856	421259	C	CGTTGCG	0.018433	Yes	No						0	0	0	0.009195	0	0	0	0	0	0.007018	0	0	0	0	0	0	0	0	0.008065	0	0.010526	0	0	0.015284	0	0	0.008214	0	0.007767	0.012072	0	0	0	0	0	0	0	0
NC_016856	421272	ACGCAAC	A	0.017544	Yes	No						0	0	0	0.009112	0	0	0	0	0	0.00678	0	0	0	0	0	0	0	0	0.007812	0	0.010444	0	0	0.015217	0	0	0.00813	0	0.007663	0.011858	0	0	0	0	0	0	0	0
NC_016856	421623	C	T	0.758182	No	No						0	0	0	0	0	0	0	0	0	0	0	0	0	0	0	0	0	0	0	0	0	0	0	0	0	0	0	0	0	0	0	0	0	0	0	0	0	0
NC_016856	422083	GA	G	0.008977	No	Yes				0.007117		0	0	0	0	0	0	-	-	0	0	0	0	0	0	0	0	0	0	0	0.007421	-	-	0	0	0	0.008977	0	0	0	0	0	0	0	0	-	-	-	0
NC_016856	423182	AT	A	0.011204	No	No						0	0	0	0	0	0	0	0	0	0	0	0	0	0	0	0	0	0	0	0	0	0	0	0	0	0	0	0	0	0	0	0	0	0	0	0	0	0
NC_016856	423211	CT	C	0.010724	No	No						0	0	0	0	0	0	0	0	0	0	0	0	0.010724	0	0	0	0	0	0	0	0	0	0	0	0	0	0	0	0	0	0	0	0	0	0	0	0	0
NC_016856	423776	TG	T	0.00905	No	No						0	0	0	0	0	0	0	0	0	0	0	0	0	0	0	0	0	0	0	0	0	0	0	0	0	0	0	0	0	0	0	0	0	0	0	0	0	0
NC_016856	424394	C	T	0.025039	No	No						0	0	0	0	0	0	0	0	0	0	0	0	0	0	0	0	0	0	0	0	0	0	0	0	0	0	0	0	0	0	0	0	0	0	0	0	0	0
NC_016856	424706	CT	C	0.007707	No	No						0	0	0	0	0	0	0	0	0	0	0	0	0	0	0	0	0	0	0	0	0	0	0	0	0	0	0	0	0	0	0	0	0	0	0	0	0.0064	0
NC_016856	425798	G	GT	0.004802	No	No						0	0	0	0	0	0	0	0	0	0	0	0	0	0	0	0	0	0	0	0	0	0	0	0	0	0	0	0	0	0	0	0	0	0	0	0.004802	0	0
NC_016856	426659	A	AC	0.004635	No	No						0	0	0	0	0	0	0	0	0	0	0	0	0	0	0	0	0	0	0	0	0	0.004635	0	0	0	0	0	0	0	0	0	0	0	0	0	0	0	0
NC_016856	426676	C	CT	0.003902	No	No						0	0	0	0	0	0	0	0	0	0	0	0	0.003902	0	0	0	0	0	0	0	0	0	0	0	0	0	0	0	0	0	0	0	0	0	0	0	0	0
NC_016856	427298	TC	T	0.005787	No	No						0	0	0	0	0	0	0	0	0	0	0	0	0	0	0	0	0	0	0	0	0	0.005787	0	0	0	0	0	0	0	0	0	0	0	0	0	0	0	0
NC_016856	427709	GT	G	0.003953	No	No						0	0	0	0	0	0	0	0	0	0	0	0	0	0	0	0	0	0	0	0	0	0	0	0	0	0	0	0	0	0	0	0	0	0	0	0	0	0
NC_016856	428528	GC	G	0.006234	No	Yes					0.008	0	0	0	0	0	0	0	0	-	-	0	0	-	-	0	0	0	0	0	0	0	0	-	-	-	0	0	0	0	0	0	0	0	0	0	0.006234	0	-
NC_016856	429636	A	AG	0.006873	No	No						0	0	0	0	0	0	0	0	0	0	0	0	0	0	0	0	0	0	0	0	0	0	0	0	0	0	0	0	0	0	0	0	0	0	0	0	0	0
NC_016856	429837	C	T	0.145379	No	No						0	0	0	0	0	0	0	0	0	0	0	0	0	0	0	0	0	0	0	0	0	0	0	0	0	0	0	0	0	0	0	0	0	0	0	0	0	0
NC_016856	429994	CT	C	0	Yes	Yes	0.006339					-	-	0	0	0	0	0.004944	0	0	0	0	0	0	0	-	-	-	0	0	0	0	0	0	0	0	-	-	-	0	0	0	0	0	0	0	0	0	0
NC_016856	430032	GA	G	0.007267	No	No						0	0	0	0	0	0	0	0	0	0	0	0	0	0	0	0	0	0	0	0	0	0	0	0	0	0	0	0	0	0	0	0	0	0	0	0.007267	0	0
NC_016856	430615	CA	C	0.005533	No	No						0	0	0	0	0	0	0	0	0	0	0	0.005533	0	0	0	0	0	0	0	0	0	0	0	0	0	0	0	0	0	0	0	0	0	0	0	0	0	0
NC_016856	430961	T	TG	0.005935	No	No						0	0	0	0	0	0	0	0	0	0	0	0	0	0	0	0	0	0	0	0	0	0	0	0	0	0	0	0	0	0.005935	0	0	0	0	0	0	0	0
NC_016856	431654	A	G	0.016652	No	No						0	0	0	0	0	0	0	0	0	0	0	0	0	0	0	0	0	0	0	0	0	0	0	0	0	0	0	0	0	0	0	0	0	0	0	0	0	0
NC_016856	432716	GA	G	0.009862	No	No						0	0	0	0	0	0	0	0	0	0	0	0	0	0	0	0	0	0	0	0	0	0	0	0	0	0	0	0	0	0	0	0	0	0	0	0	0	0
NC_016856	432734	AT	A	0.010221	No	No						0	0	0	0	0	0	0	0	0	0	0	0	0	0	0	0	0	0	0	0	0	0	0	0	0	0	0	0	0	0	0	0	0	0	0	0	0	0
NC_016856	434228	GT	G	0.005348	No	No						0	0	0	0	0	0	0	0	0	0	0	0	0	0	0	0	0	0	0	0	0	0	0	0	0	0	0	0	0	0	0	0	0	0	0	0	0	0
NC_016856	435952	GA	G	0.006667	No	Yes		0.007692				0	0	-	-	0	0	0	0	0	0	-	-	0	0	0	0	0	-	0	0	0	0	0	0	0	0	0	0	-	-	-	0	0	0	0	0	0	0
NC_016856	436208	GTA	G	0.005376	Yes	No						0	0	0	0.007366	0	0	0	0	0	0	0	0	0	0	0	0	0	0	0	0	0	0	0	0	0	0	0	0	0	0	0	0	0	0	0	0	0.005376	0
NC_016856	437209	TG	T	0	Yes	No						0	0	0.008949	0	0	0	0	0	0	0	0	0	0	0	0	0	0	0	0	0	0	0	0	0	0	0	0	0	0	0	0	0	0	0	0	0	0	0
NC_016856	437310	AT	A	0	No	No						0	0	0	0	0	0	0	0	0	0.00607	0	0	0	0	0	0	0	0	0	0	0	0	0	0	0	0	0	0	0	0	0	0	0	0	0	0	0	0
NC_016856	439263	CT	C	0.007299	No	No						0	0	0	0	0	0	0	0	0	0	0	0	0	0	0	0	0	0	0	0	0	0	0	0	0	0	0	0	0	0	0	0	0.007299	0	0	0	0	0
NC_016856	440152	AT	A	0.010714	No	No						0	0	0	0	0	0	0	0	0	0	0	0	0	0	0	0	0	0	0	0	0	0.010714	0	0	0	0	0	0	0	0	0	0	0	0	0	0	0	0
NC_016856	440647	AG	A	0	Yes	No						0	0	0	0	0	0	0	0	0.005682	0	0	0	0	0	0	0	0	0	0	0	0	0	0	0	0	0	0	0	0	0	0	0	0	0	0	0	0	0
NC_016856	441147	GA	G	0.008913	No	Yes					0.009132	0	0	0	0	0	0	0	0	-	-	0	0.008913	-	-	0	0	0	0	0	0	0	0	-	-	-	0	0	0	0	0	0	0	0	0	0	0	0	-
NC_016856	441262	C	CG	0.15	No	No						0	0	0	0	0	0	0	0	0	0	0	0	0	0	0	0	0	0	0	0	0	0	0	0	0	0	0	0	0	0	0	0	0	0	0	0	0	0
NC_016856	441322	A	AGT	0.009281	No	No						0	0	0	0	0	0	0	0	0	0	0.009281	0	0	0	0	0	0	0	0	0	0	0	0	0	0	0	0	0	0	0	0	0	0	0	0	0	0	0
NC_016856	441583	A	AC	0	Yes	No						0	0	0	0	0	0	0.004571	0	0	0	0	0	0	0	0	0	0	0	0	0	0	0	0	0	0	0	0	0	0	0	0	0	0	0	0	0	0	0
NC_016856	441617	GT	G	0.007678	No	No						0	0	0	0	0	0	0	0	0	0	0	0	0	0	0	0	0	0	0	0	0	0.007678	0	0	0	0	0	0	0	0	0	0	0	0	0	0	0	0
NC_016856	442158	GA	G	0.00722	No	No						0	0	0	0	0	0	0	0	0	0	0	0	0	0	0	0	0	0	0	0	0	0	0	0	0	0	0	0	0	0	0	0	0	0	0	0	0	0
NC_016856	442268	GA	G	0.009346	No	No						0	0	0	0	0	0	0	0	0	0	0	0	0	0	0	0	0	0	0	0	0	0.009346	0	0.007062	0	0	0	0	0	0	0	0	0	0	0	0	0.007722	0
NC_016856	442960	C	T	0	Yes	No						0	0	0	0.223448	0	0	0	0	0	0	0	0	0	0	0	0	0	0	0	0	0	0	0	0	0	0	0	0	0	0	0	0	0	0	0	0	0	0
NC_016856	443126	GT	G	0.004695	No	No						0	0	0	0	0	0	0	0	0	0	0	0	0	0	0	0	0	0	0	0	0	0	0	0	0	0	0	0	0	0	0	0	0	0	0	0	0	0
NC_016856	443176	GT	G	0.00565	No	No						0	0	0	0	0	0	0	0	0	0	0	0	0	0	0	0	0	0	0	0	0	0	0	0	0	0	0	0	0	0	0	0	0	0	0	0	0	0
NC_016856	443603	G	C	0.02924	No	No						0	0	0	0	0	0	0	0	0	0	0	0	0	0	0	0	0	0	0	0	0	0	0	0	0	0	0.022727	0	0	0	0	0	0	0	0	0	0	0
NC_016856	444221	CT	C	0.00627	No	No						0	0	0	0	0	0	0	0	0	0	0	0	0	0	0	0	0	0	0	0	0	0	0	0	0.00627	0	0	0	0	0	0	0	0	0	0	0	0	0
NC_016856	444271	AT	A	0.005988	No	No						0	0	0	0	0	0	0	0	0	0	0	0	0	0	0	0	0	0	0	0	0	0	0	0	0	0	0	0	0	0	0	0	0	0	0	0	0	0
NC_016856	445584	G	A	0	No	Yes	0.027864					-	-	0	0	0	0	0	0	0	0	0	0	0	0	-	-	-	0	0	0	0	0	0	0	0	-	-	-	0	0	0	0	0	0	0	0	0	0
NC_016856	445597	C	CT	0	No	Yes					0.013405	0	0	0	0	0	0	0	0	-	-	0	0	-	-	0	0	0	0	0	0	0	0	-	-	-	0	0	0	0	0	0	0	0	0	0	0	0	-
NC_016856	446064	GA	G	0.010714	No	Yes			0.006849			0	0	0	0	-	-	0	0	0	0	0	0.010714	0	0	0	0	0	0	-	-	0	0	0	0	0	0	0	0	0	0.00708	0	-	-	-	0	0	0.010033	0
NC_016856	446147	GA	G	0.007394	No	No						0	0	0	0	0	0	0	0	0	0	0	0	0	0	0	0	0	0	0	0	0	0	0	0	0	0	0	0.007394	0	0	0	0	0	0	0	0	0	0
NC_016856	446434	CA	C	0.025097	Yes	Yes		0.012903	0.011161	0.011364		0	0	-	-	-	-	-	-	0.013158	0.009294	-	-	0	0	0	0	0	-	-	-	-	-	0	0	0.009843	0.025097	0	0	-	-	-	-	-	-	-	-	-	0
NC_016856	446772	GA	G	0	Yes	No						0	0.005579	0	0	0	0	0	0	0	0	0	0	0	0	0	0	0	0	0	0	0	0	0	0	0	0	0	0	0	0	0	0	0	0	0	0	0	0
NC_016856	447014	GT	G	0	Yes	No						0	0	0	0	0	0.005031	0	0	0	0	0	0	0	0	0	0	0	0	0	0	0	0	0	0	0	0	0	0	0	0	0	0	0	0	0	0	0	0
NC_016856	448434	C	T	0.133452	No	No						0	0	0	0	0	0	0	0	0	0	0	0	0	0	0	0	0	0	0	0	0	0	0	0	0	0	0	0	0	0	0	0	0	0	0	0	0	0
NC_016856	449944	GT	G	0.008032	No	No						0	0	0	0	0	0	0	0	0	0	0	0	0	0	0	0	0	0	0	0	0	0	0	0	0	0	0	0	0	0	0	0	0	0	0	0	0	0
NC_016856	450175	CA	C	0.006849	No	No						0	0	0	0	0	0	0	0	0	0	0	0	0	0	0	0	0	0	0	0	0	0	0	0	0	0	0	0	0	0	0	0	0	0	0	0	0	0
NC_016856	450361	C	CG	0.00885	No	No						0	0	0	0	0	0	0	0	0	0	0	0	0	0	0	0	0	0	0	0	0	0	0	0	0	0	0	0	0	0	0	0	0	0	0	0	0	0
NC_016856	450406	TA	T	0	No	Yes		0.007168				0	0	-	-	0	0	0	0	0	0	-	-	0	0	0	0	0	-	0	0	0	0	0	0	0	0	0	0	-	-	-	0	0	0	0	0	0	0
NC_016856	450631	C	CG	0.136637	Yes	No						0	0	0	0	0	0	0	0.017921	0	0	0	0	0	0	0	0	0	0	0	0	0	0	0	0	0	0	0	0	0	0	0	0	0	0	0	0	0	0
NC_016856	451363	CA	C	0	Yes	No						0	0	0	0	0	0	0	0.006515	0	0	0	0	0	0	0	0	0	0	0	0	0	0	0	0	0	0	0	0	0	0	0	0	0	0	0	0	0	0
NC_016856	451410	C	CT	0.024164	No	No						0	0	0	0	0	0	0	0	0	0	0	0	0	0	0	0	0	0	0	0	0	0	0	0	0	0	0.018325	0	0	0	0	0	0	0	0	0	0	0
NC_016856	451584	GA	G	0.004219	No	No						0	0	0	0	0	0	0	0	0	0	0	0	0	0	0	0	0	0	0	0	0	0	0	0	0	0	0.004219	0	0	0	0	0	0	0	0	0	0	0
NC_016856	451793	CA	C	0.00551	No	No						0	0	0	0	0	0	0	0	0	0	0	0	0	0	0	0	0	0	0	0	0	0	0	0	0	0	0	0	0	0	0	0	0	0	0	0	0	0
NC_016856	451805	GT	G	0.00659	No	No						0	0	0	0	0	0	0	0	0	0	0	0	0	0	0	0	0.005988	0	0	0	0	0	0	0	0	0	0	0	0	0	0	0	0	0	0	0	0	0
NC_016856	451809	T	TC	0.00664	No	No						0	0	0	0	0	0	0	0	0	0	0	0	0	0	0	0	0	0	0	0	0	0	0	0	0	0	0	0	0	0	0	0	0	0	0	0	0	0
NC_016856	452158	GT	G	0.010163	Yes	No						0	0	0	0	0	0.007267	0	0	0	0	0	0.005096	0	0	0	0.009456	0	0.010163	0	0	0	0	0	0	0	0	0	0	0	0.0096	0	0	0	0	0	0	0	0
NC_016856	452251	T	C	0	Yes	No						0	0	0	0	0	0	0	0.118182	0	0	0	0	0	0	0	0	0	0	0	0	0	0	0	0	0	0	0	0	0	0	0	0	0	0	0	0	0	0
NC_016856	452323	CT	C	0.016216	No	Yes				0.015873		0	0	0	0	0	0	-	-	0	0	0	0	0	0	0.016216	0	0	0	0	0	-	-	0	0	0	0	0	0	0	0	0	0	0	0	-	-	-	0
NC_016856	453042	AT	A	0.005355	Yes	No						0	0	0	0.006359	0	0	0	0	0	0	0	0	0	0	0	0	0	0	0	0	0	0	0	0	0	0	0	0	0	0	0	0	0	0	0	0	0	0
NC_016856	453816	GA	G	0.007394	No	No						0	0	0	0	0	0	0	0	0	0	0	0	0	0	0	0	0	0	0	0	0	0.007394	0	0	0	0	0	0	0	0	0	0	0	0	0	0	0	0
NC_016856	454880	T	TC	0.007257	Yes	No						0	0	0	0	0.008977	0	0	0	0	0	0.006814	0	0	0	0	0	0	0	0	0	0	0.006897	0	0	0	0.006116	0	0	0	0	0	0	0	0	0	0	0	0
NC_016856	455585	GA	G	0.004994	No	No						0	0	0	0	0	0	0	0	0	0	0	0	0	0	0	0	0	0	0	0	0	0	0	0	0	0	0	0	0	0	0	0	0	0	0	0	0	0
NC_016856	456404	GA	G	0.008499	No	No						0	0	0	0	0	0	0	0	0	0	0	0	0	0	0	0	0	0	0	0	0	0	0	0	0	0	0	0	0	0	0	0	0	0	0	0	0	0
NC_016856	456718	GT	G	0.006826	No	No						0	0	0	0	0	0	0	0	0	0	0	0	0	0	0	0.006826	0	0	0	0	0	0	0	0	0	0	0	0	0	0	0	0	0	0	0	0	0	0
NC_016856	456802	TA	T	0.005369	No	No						0	0	0	0	0	0	0	0	0	0	0	0	0	0	0	0	0	0	0	0	0	0	0	0	0	0	0	0	0	0	0	0	0	0	0	0	0	0
NC_016856	456905	C	T	0.987934	No	No						0	0	0	0	0	0	0	0	0	0	0	0	0	0	0	0	0	0	0	0	0	0	0	0	0	0	0	0	0	0	0	0	0	0	0	0	0	0
NC_016856	457329	C	T	0.056836	No	No						0	0	0	0	0	0	0	0	0	0	0	0	0	0	0	0	0	0	0	0	0	0	0	0	0	0	0	0	0	0	0	0	0	0	0	0	0	0
NC_016856	458443	A	ACT	0.012	No	No						0	0	0	0	0	0	0	0	0	0	0	0	0	0	0	0.008602	0	0	0	0	0	0	0	0	0	0	0	0	0	0	0	0	0	0	0.012	0	0	0
NC_016856	458445	CAG	C	0.012097	No	No						0	0	0	0	0	0	0	0	0	0	0	0	0	0	0	0.008889	0	0	0	0	0	0	0	0	0	0	0	0	0	0	0	0	0	0	0.012097	0	0	0
NC_016856	458837	CT	C	0.0078	Yes	No						0	0	0	0.009434	0	0	0	0	0	0	0	0	0	0	0	0	0	0	0	0	0	0	0	0	0	0	0	0	0	0	0	0	0	0	0	0	0	0
NC_016856	459618	TA	T	0.007102	No	No						0	0	0	0	0	0	0	0	0	0	0	0	0	0	0	0	0	0	0	0	0	0	0	0	0	0	0	0	0	0.007102	0	0	0	0	0	0	0	0
NC_016856	459871	GA	G	0	Yes	No						0	0	0.009132	0	0	0	0	0	0	0	0	0	0	0	0	0	0	0	0	0	0	0	0	0	0	0	0	0	0	0	0	0	0	0	0	0	0	0
NC_016856	460728	ACGCCGACCGCGAACTGTACCAGACGGTCTACAGTGAAAAACCGGGCGCCGTCGCCG	A	0.007005	No	No						0	0	0	0	0	0	0	0	0	0	0	0	0	0	0	0	0	0	0.007005	0	0	0	0	0	0	0	0	0	0	0	0	0	0	0	0	0	0	0
NC_016856	461715	GA	G	0.007663	No	No						0	0	0	0	0	0	0	0	0	0	0	0	0	0	0.007663	0	0	0	0	0	0	0	0	0	0	0	0	0	0	0	0	0	0	0	0	0	0	0
NC_016856	461886	GA	G	0.007678	No	No						0	0	0	0	0	0	0	0	0	0	0	0	0	0	0	0	0	0.007678	0	0	0	0	0	0	0	0	0	0	0	0	0	0	0	0	0	0	0	0
NC_016856	462028	GT	G	0.005952	No	No						0	0	0	0	0	0	0	0	0	0	0	0	0	0	0	0	0	0	0	0	0	0	0	0	0	0	0	0	0	0	0	0	0	0	0	0	0	0
NC_016856	462480	G	GA	0.007246	No	No						0	0	0	0	0	0	0	0	0	0	0	0	0	0	0	0.006329	0	0	0	0	0	0	0	0	0	0	0	0	0	0	0	0	0	0	0	0	0	0
NC_016856	462541	C	CG	0	Yes	No						0.008163	0	0	0	0	0	0	0	0	0	0	0	0	0	0	0	0	0	0	0	0	0	0	0	0	0	0	0	0	0	0	0	0	0	0	0	0	0
NC_016856	463501	GA	G	0.006126	No	No						0	0	0	0	0	0	0	0	0	0	0	0	0	0	0	0	0	0	0	0	0	0	0	0	0	0	0	0	0	0	0	0	0	0	0	0	0	0
NC_016856	465823	AG	A	0.006601	No	No						0	0	0	0	0	0	0	0	0	0	0.006601	0	0	0	0	0	0	0	0	0	0	0	0	0	0	0	0	0	0	0	0	0	0	0	0	0	0	0
NC_016856	466739	TA	T	0.007233	No	No						0	0	0	0	0	0	0	0	0	0	0	0	0	0	0	0	0	0	0	0	0	0	0	0	0	0	0	0	0	0	0	0	0	0	0	0	0	0.007233
NC_016856	467047	AT	A	0	Yes	No						0	0	0	0.011257	0	0	0	0	0	0	0	0	0	0	0	0	0	0	0	0	0	0	0	0	0	0	0	0	0	0	0	0	0	0	0	0	0	0
NC_016856	467302	GA	G	0.005089	No	Yes	0.006042					-	-	0	0	0	0	0	0	0	0	0	0	0	0	-	-	-	0	0	0	0	0	0	0	0	-	-	-	0	0	0.005089	0	0	0	0	0	0	0
NC_016856	467604	A	G	0.018349	No	No						0	0	0	0	0	0	0	0	0	0	0	0	0	0	0	0	0	0	0	0	0	0	0	0	0	0	0	0	0	0	0	0	0	0	0	0	0	0
NC_016856	468260	GC	G	0	No	Yes		0.011682				0	0	-	-	0	0	0	0	0	0	-	-	0	0	0	0	0	-	0	0	0	0	0	0	0	0	0	0	-	-	-	0	0	0	0	0	0	0
NC_016856	468572	GT	G	0	Yes	No						0	0	0.00625	0	0	0	0	0	0	0	0	0	0	0	0	0	0	0	0	0	0	0	0	0	0	0	0	0	0	0	0	0	0	0	0	0	0	0
NC_016856	468655	A	AC	0.005333	No	No						0	0	0	0	0	0	0	0	0	0	0	0	0	0	0	0	0	0	0	0	0	0	0	0	0	0	0	0	0	0	0	0	0	0	0	0	0	0
NC_016856	470807	G	C	0.023585	No	No						0	0	0	0	0	0	0	0	0	0	0	0	0	0	0	0	0	0	0	0	0	0	0	0	0	0	0	0	0	0	0	0	0	0	0	0	0	0
NC_016856	471250	A	AAG	0.005202	No	No						0	0	0	0	0	0	0	0	0	0	0	0	0	0	0	0	0	0	0	0	0	0	0	0	0	0	0	0	0	0	0	0	0	0	0	0	0	0
NC_016856	471257	GC	G	0.006981	No	No						0	0	0	0	0	0	0	0	0	0	0	0	0	0	0	0	0	0	0	0	0	0	0	0	0	0	0	0	0	0	0	0	0	0	0	0	0	0
NC_016856	472546	A	G	0.044619	No	No						0	0	0	0	0	0	0	0	0	0	0	0	0	0	0	0	0	0	0	0	0	0	0	0	0	0	0	0	0	0	0	0	0	0	0	0	0	0
NC_016856	472974	TA	T	0.006299	No	No						0	0	0	0	0	0	0	0	0	0	0	0	0	0	0	0	0	0	0	0	0	0	0	0	0	0	0	0	0.006299	0	0	0	0	0	0	0	0	0
NC_016856	473518	G	A	0.018293	No	No						0	0	0	0	0	0	0	0	0	0	0	0	0	0	0	0	0	0	0	0	0	0	0	0	0	0	0	0	0	0	0	0	0	0	0	0	0	0
NC_016856	473902	A	G	0.019284	No	No						0	0	0	0	0	0	0	0	0	0	0	0	0	0	0	0	0	0	0	0	0	0	0	0	0	0	0	0	0	0	0	0	0	0	0	0	0	0
NC_016856	474418	A	T	0.023364	No	No						0	0	0	0	0	0	0	0	0	0	0	0	0	0	0	0	0	0	0	0	0	0	0	0	0	0	0	0	0	0	0	0	0	0.023364	0	0	0	0
NC_016856	475217	CA	C	0.007042	No	No						0	0	0	0	0	0	0	0	0	0	0	0	0	0	0	0	0	0	0	0	0	0	0	0	0	0	0	0	0	0	0	0	0	0.007042	0	0	0	0
NC_016856	475374	C	T	0	Yes	No						0	0	0	0.020772	0	0	0	0	0	0	0	0	0	0	0	0	0	0	0	0	0	0	0	0	0	0	0	0	0	0	0	0	0	0	0	0	0	0
NC_016856	475670	GT	G	0.007463	No	No						0	0	0	0	0	0	0	0	0	0	0	0	0	0	0	0	0	0	0	0	0	0	0	0.007463	0	0	0	0	0	0	0	0	0	0	0	0	0	0
NC_016856	477159	A	G	0.016746	No	No						0	0	0	0	0	0	0	0	0	0	0	0	0	0	0	0	0	0	0	0	0	0	0	0	0	0	0	0	0	0	0	0	0	0	0	0	0	0
NC_016856	477276	G	A	0.998906	No	No						0	0	0	0	0	0	0	0	0	0	0	0	0	0	0	0	0	0	0	0	0	0	0	0	0	0	0	0	0	0	0	0	0	0	0	0	0	0
NC_016856	477366	CT	C	0	No	Yes					0.005188	0	0	0	0	0	0	0	0	-	-	0	0	-	-	0	0	0	0	0	0	0	0	-	-	-	0	0	0	0	0	0	0	0	0	0	0	0	-
NC_016856	478512	AT	A	0.006289	No	No						0	0	0	0	0	0	0	0	0	0	0	0	0	0.005602	0	0	0	0	0	0	0	0	0	0	0	0	0	0	0.006289	0	0	0	0	0	0	0	0	0
NC_016856	478994	AC	A	0.006838	No	No						0	0	0	0	0	0	0	0	0	0	0	0	0	0	0	0	0	0	0	0	0	0	0	0	0	0	0	0	0	0	0	0.006838	0	0	0	0	0	0
NC_016856	479564	AT	A	0	No	Yes	0.007477					-	-	0	0	0	0	0	0	0	0	0	0	0	0	-	-	-	0	0	0	0	0	0	0	0	-	-	-	0	0	0	0	0	0	0	0	0	0
NC_016856	479749	GA	G	0	Yes	No						0	0	0	0	0	0	0.010121	0	0	0	0	0	0	0	0	0	0	0	0	0	0	0	0	0	0	0	0	0	0	0	0	0	0	0	0	0	0	0
NC_016856	479864	CT	C	0.006557	No	No						0	0	0	0	0	0	0	0	0	0	0	0	0	0	0	0	0	0	0	0	0	0	0	0	0	0	0	0	0	0	0	0	0	0	0	0	0	0
NC_016856	481099	C	CG	0.00569	No	No						0	0	0	0	0	0	0	0	0	0	0	0	0	0	0	0	0	0	0	0	0	0	0	0.00569	0	0	0	0	0	0	0	0	0	0	0	0	0	0
NC_016856	481136	GC	G	0.005602	No	No						0	0	0	0	0	0	0	0	0	0	0	0	0	0	0	0	0	0	0	0	0	0	0	0	0	0	0	0	0	0	0	0	0	0	0	0	0	0
NC_016856	481220	A	AAC	0.007707	No	No						0	0	0	0	0	0	0	0	0	0	0	0	0	0	0	0	0	0	0	0	0	0	0	0	0	0	0	0	0	0	0	0	0	0	0	0	0	0
NC_016856	481686	GT	G	0.00813	No	No						0	0	0	0	0	0	0	0	0	0	0	0	0	0	0	0	0	0	0	0	0	0	0	0	0	0	0	0	0	0	0	0	0	0	0	0	0	0
NC_016856	484460	GT	G	0.013123	No	Yes					0.00947	0	0	0	0	0	0	0	0	-	-	0	0	-	-	0	0.013123	0	0	0.007273	0	0	0.009592	-	-	-	0.006711	0.008333	0	0	0.006689	0	0	0	0	0	0	0	-
NC_016856	484755	AT	A	0.00713	No	No						0	0	0	0	0	0	0	0	0	0	0	0	0	0	0	0	0	0	0	0	0	0	0.00713	0	0	0	0	0	0	0	0	0	0	0	0	0	0	0
NC_016856	485082	T	C	0.111278	No	No						0	0	0	0	0	0	0	0	0	0	0	0	0	0	0	0	0	0	0	0	0	0	0	0	0	0	0	0	0	0	0	0	0	0	0	0	0	0
NC_016856	485528	CA	C	0	Yes	Yes		0.005874			0.005602	0	0	-	-	0.007911	0	0	0	-	-	-	-	-	-	0	0	0	-	0	0	0	0	-	-	-	0	0	0	-	-	-	0	0	0	0	0	0	-
NC_016856	485794	GC	G	0.005594	No	No						0	0	0	0	0	0	0	0	0	0	0	0	0	0	0	0	0	0	0	0	0	0	0	0	0	0	0	0	0	0	0	0	0	0	0	0	0	0
NC_016856	486063	AT	A	0.006885	No	No						0	0	0	0	0	0	0	0	0	0	0	0	0	0	0	0	0	0	0	0	0	0	0	0	0	0	0	0	0	0	0	0	0	0	0	0.006885	0	0
NC_016856	486420	TC	T	0.006231	No	No						0	0	0	0	0	0	0	0	0	0	0	0	0	0	0	0	0	0	0	0	0	0	0	0	0	0	0	0	0	0	0	0	0	0	0	0	0	0
NC_016856	486979	CT	C	0.007704	No	No						0	0	0	0	0	0	0	0	0	0	0	0	0	0	0	0	0	0	0	0	0	0	0	0	0	0	0	0	0	0	0	0	0	0	0	0	0	0
NC_016856	487502	A	G	0.12945	No	No						0	0	0	0	0	0	0	0	0	0	0	0	0	0	0	0	0	0	0	0	0	0	0	0	0	0	0	0	0	0	0	0	0	0	0	0	0	0
NC_016856	487833	GT	G	0	No	Yes					0.004981	0	0	0	0	0	0	0	0	-	-	0	0	-	-	0	0	0	0	0	0	0	0	-	-	-	0	0	0	0	0	0	0	0	0	0	0	0	-
NC_016856	487909	AC	A	0	No	Yes				0.005312		0	0	0	0	0	0	-	-	0	0	0	0	0	0	0	0	0	0	0	0	-	-	0	0	0	0	0	0	0	0	0	0	0	0	-	-	-	0
NC_016856	488098	AT	A	0.00641	No	No						0	0	0	0	0	0	0	0	0	0	0	0	0	0	0	0	0	0	0	0	0	0	0	0	0	0	0	0	0	0	0	0	0	0	0	0	0	0
NC_016856	490801	AT	A	0	No	No						0	0	0	0	0	0	0	0	0	0	0	0	0	0	0	0	0	0	0	0	0	0	0	0	0	0	0	0	0	0	0	0	0	0	0	0	0	0
NC_016856	491453	C	CT	0.012384	Yes	No						0	0	0	0	0	0	0	0.015762	0	0	0	0	0	0	0	0	0	0	0	0	0	0	0	0	0	0	0	0	0	0	0	0	0	0	0	0	0	0
NC_016856	491642	GA	G	0.016529	Yes	Yes		0.01084				0	0	-	-	0	0.012285	0	0	0	0	-	-	0.013369	0	0	0	0	-	0	0.016529	0	0	0	0.012618	0	0	0	0	-	-	-	0	0	0	0.01227	0.01087	0	0
NC_016856	491673	T	TG	0.089552	No	No						0	0	0	0	0	0	0	0	0	0	0	0	0	0	0	0	0	0	0	0	0	0	0	0	0	0	0	0	0	0	0	0	0	0	0	0	0	0
NC_016856	493169	GA	G	0.008493	No	No						0	0	0	0	0	0	0	0	0	0	0	0	0	0	0	0	0	0	0	0.008493	0	0	0	0	0	0	0	0	0	0	0	0	0	0	0	0	0	0
NC_016856	493184	A	AG	0.005571	No	No						0	0	0	0	0	0	0	0	0	0	0	0	0	0	0	0	0	0	0	0	0	0	0	0	0	0	0	0	0	0	0	0	0	0	0	0	0	0
NC_016856	493436	A	G	0.021302	No	No						0	0	0	0	0	0	0	0	0	0	0	0	0	0	0	0	0	0	0	0	0	0	0	0	0	0	0	0	0	0	0	0	0	0	0	0	0	0
NC_016856	493442	AT	A	0.005525	No	No						0	0	0	0	0	0	0	0	0	0	0	0	0	0	0	0	0	0	0.004914	0	0	0	0	0	0	0	0	0	0	0	0	0	0	0	0	0	0	0
NC_016856	493620	A	AT	0.005362	No	No						0	0	0	0	0	0	0	0	0	0	0	0	0	0	0	0	0	0	0	0	0	0	0	0	0	0	0.005362	0	0	0	0	0	0	0	0	0	0	0
NC_016856	494597	A	AC	0.006932	No	Yes		0.006192				0	0	-	-	0	0	0	0	0	0	-	-	0	0	0	0	0	-	0	0	0	0	0	0.006932	0	0	0	0	-	-	-	0	0	0	0	0	0	0
NC_016856	495036	GA	G	0	Yes	No						0	0	0	0	0	0	0	0	0.006462	0	0	0	0	0	0	0	0	0	0	0	0	0	0	0	0	0	0	0	0	0	0	0	0	0	0	0	0	0
NC_016856	495760	CA	C	0.008949	No	No						0	0	0	0	0	0	0	0	0	0	0	0	0	0	0	0	0	0	0	0.008949	0	0	0	0	0	0	0	0	0	0	0	0	0	0	0	0	0	0
NC_016856	495938	GT	G	0.008565	No	No						0	0	0	0	0	0	0	0	0	0	0	0.008535	0	0	0	0.008565	0	0	0	0	0	0	0	0	0.006964	0	0	0	0	0	0	0	0.007828	0	0	0	0	0
NC_016856	496163	CT	C	0.005908	No	No						0	0	0	0	0	0	0	0	0	0	0	0	0	0	0	0	0	0	0	0	0	0	0	0	0	0	0	0	0	0	0	0	0	0	0	0	0	0
NC_016856	497032	GC	G	0	Yes	No						0	0	0	0	0.006126	0	0	0	0	0	0	0	0	0	0	0	0	0	0	0	0	0	0	0	0	0	0	0	0	0	0	0	0	0	0	0	0	0
NC_016856	498465	GT	G	0.009836	No	No						0	0	0	0	0	0	0	0	0	0	0	0	0	0	0	0	0	0	0	0	0	0	0	0	0	0	0	0	0	0	0	0	0	0	0	0.005502	0	0.006515
NC_016856	499884	GA	G	0.007874	No	No						0	0	0	0	0	0	0	0	0	0	0	0	0	0	0	0	0	0	0	0	0	0	0	0	0	0	0	0	0	0	0	0	0	0	0	0	0	0
NC_016856	502225	TA	T	0	No	No						0	0	0	0	0	0	0	0	0	0.00565	0	0	0	0	0	0	0	0	0	0	0	0	0	0	0	0	0	0	0	0	0	0	0	0	0	0	0	0
NC_016856	502833	AT	A	0.006116	No	No						0	0	0	0	0	0	0	0	0	0	0	0	0	0	0	0	0	0	0	0	0	0	0	0	0	0	0	0	0	0	0	0	0	0	0	0	0	0
NC_016856	504101	GA	G	0.005531	No	Yes	0.006494					-	-	0	0	0	0	0	0	0	0	0	0	0	0	-	-	-	0	0	0	0	0	0	0	0	-	-	-	0	0	0	0	0	0	0	0	0	0
NC_016856	504170	AT	A	0.005874	No	Yes	0.005658					-	-	0	0	0	0	0	0	0	0	0	0	0	0	-	-	-	0	0	0	0	0	0	0	0	-	-	-	0	0	0	0	0	0	0	0	0	0
NC_016856	504792	CA	C	0.006745	No	No						0	0	0	0	0	0	0	0	0	0	0	0	0	0	0	0	0	0	0	0	0	0	0	0	0	0	0	0	0	0	0	0	0	0	0	0	0	0
NC_016856	504824	C	CT	0.007849	No	No						0	0	0	0	0	0	0	0	0	0	0	0	0	0	0	0	0	0	0	0	0	0	0	0	0	0	0	0	0	0	0	0	0	0	0	0	0	0
NC_016856	504834	CA	C	0	Yes	No						0	0	0	0	0	0	0.007092	0	0	0	0	0	0	0	0	0	0	0	0	0	0	0	0	0	0	0	0	0	0	0	0	0	0	0	0	0	0	0
NC_016856	505297	CA	C	0.015748	No	No						0	0	0	0	0	0	0	0	0	0	0	0	0	0	0	0	0	0.015748	0	0	0	0	0	0	0	0	0	0	0	0	0	0	0	0	0	0	0	0
NC_016856	505817	AT	A	0	Yes	No						0	0	0	0	0	0.00641	0	0	0	0	0	0	0	0	0	0	0	0	0	0	0	0	0	0	0	0	0	0	0	0	0	0	0	0	0	0	0	0
NC_016856	506216	TA	T	0.00626	No	No						0	0	0	0	0	0	0	0	0	0	0	0	0	0	0	0	0	0	0	0	0	0.00626	0	0	0	0	0	0	0	0	0	0	0	0	0	0	0	0
NC_016856	506321	A	AT	0.004334	No	No						0	0	0	0	0	0	0	0	0	0	0	0	0	0	0	0	0	0	0	0	0	0	0	0	0	0	0	0	0	0	0	0	0	0	0	0	0	0
NC_016856	508833	AG	A	0.005102	No	No						0	0	0	0	0	0	0	0	0	0	0	0	0	0	0	0	0	0	0	0	0	0	0	0	0	0	0	0	0	0	0	0	0	0	0	0	0	0
NC_016856	509721	AT	A	0	No	Yes		0.0064				0	0	-	-	0	0	0	0	0	0	-	-	0	0	0	0	0	-	0	0	0	0	0	0	0	0	0	0	-	-	-	0	0	0	0	0	0	0
NC_016856	511965	GA	G	0.00432	No	No						0	0	0	0	0	0	0	0	0	0	0	0	0	0	0	0	0	0	0	0	0	0	0	0	0	0	0	0	0	0	0	0	0	0	0	0	0	0
NC_016856	512199	CA	C	0.007657	No	No						0	0	0	0	0	0	0	0	0	0	0	0	0	0	0	0	0	0	0	0	0	0	0	0	0	0	0	0	0	0	0	0	0	0	0	0.007657	0	0
NC_016856	512287	G	A	0.027907	No	No						0	0	0	0	0	0	0	0	0	0	0	0	0	0	0	0	0	0	0	0	0	0	0	0	0	0	0	0.018727	0	0	0	0	0	0	0	0	0	0
NC_016856	512305	G	C	0.044776	Yes	Yes				0.039813		0	0	0	0.029536	0	0	-	-	0	0	0	0	0.027027	0.017794	0	0.044776	0	0	0	0	-	-	0	0.043478	0	0	0.031674	0	0	0	0	0	0	0	-	-	-	0
NC_016856	512314	G	C	0.043269	Yes	Yes				0.033937	0.028513	0	0.017094	0	0.028	0	0	-	-	-	-	0	0	-	-	0	0.043269	0	0	0	0.02407	-	-	-	-	-	0	0	0	0	0	0	0	0	0	-	-	-	-
NC_016856	512328	CG	C	0.013514	No	No						0	0	0	0	0	0	0	0	0	0	0.013514	0	0	0	0	0	0	0	0	0	0	0	0	0	0	0	0	0	0	0	0	0	0	0	0	0	0	0
NC_016856	512564	CT	C	0.007576	No	No						0	0	0	0	0	0	0	0	0	0	0	0	0	0	0	0	0	0	0	0	0	0	0	0	0	0	0	0	0	0	0.007576	0	0	0	0	0	0	0
NC_016856	512575	CA	C	0.007921	No	No						0	0	0	0	0	0	0	0	0	0	0	0	0	0	0	0	0	0	0	0	0	0	0	0	0	0.007921	0	0	0	0	0	0	0	0	0	0	0	0
NC_016856	512960	CA	C	0.006144	Yes	No						0	0	0	0.006319	0	0	0	0	0	0	0	0	0	0	0	0	0	0	0	0.006144	0	0	0	0	0	0	0	0	0	0	0	0	0	0	0	0	0	0
NC_016856	513490	GT	G	0.0064	No	No						0	0	0	0	0	0	0	0	0	0	0	0	0	0	0	0	0	0	0	0	0	0	0	0	0	0	0	0	0	0	0	0	0	0	0	0	0	0
NC_016856	515597	CG	C	0	Yes	No						0	0	0	0.010899	0	0	0	0	0	0	0	0	0	0	0	0	0	0	0	0	0	0	0	0	0	0	0	0	0	0	0	0	0	0	0	0	0	0
NC_016856	517013	C	CCT	0.006462	No	No						0	0	0	0	0	0	0	0	0	0	0	0.006462	0	0	0	0	0	0	0	0	0	0	0	0	0	0	0	0	0	0	0	0	0	0	0	0	0	0
NC_016856	517131	GA	G	0.009615	No	No						0	0	0	0	0	0	0	0	0	0	0	0	0	0	0	0	0	0	0	0	0	0	0	0	0	0	0	0	0	0	0	0	0	0	0	0	0	0
NC_016856	517258	CG	C	0.006452	No	No						0	0	0	0	0	0	0	0	0	0	0	0	0	0	0	0	0	0	0	0	0	0	0	0	0	0.006452	0	0	0	0	0	0	0	0	0	0	0	0
NC_016856	517447	A	AG	0.006838	No	No						0	0	0	0	0	0	0	0	0	0	0	0	0	0	0	0.006838	0	0	0	0	0	0	0	0	0	0	0	0	0	0	0	0	0	0	0	0	0	0
NC_016856	517678	C	T	0.127758	No	No						0	0	0	0	0	0	0	0	0	0	0	0	0	0	0	0	0	0	0	0	0	0	0	0	0	0	0	0	0	0	0	0	0	0	0	0	0	0
NC_016856	517802	AT	A	0.006536	No	No						0	0	0	0	0	0	0	0	0	0	0	0	0	0	0	0	0	0	0	0	0	0	0	0	0	0	0	0	0	0	0	0	0	0	0	0	0	0
NC_016856	518887	CA	C	0.010955	No	Yes	0.007921					-	-	0	0	0	0	0	0	0	0	0	0	0	0	-	-	-	0	0	0	0	0	0	0	0	-	-	-	0	0	0	0.00678	0	0	0	0.005722	0	0
NC_016856	519045	T	TAAA	0.009225	No	No						0	0	0	0	0	0	0	0	0	0	0	0	0	0	0	0	0	0	0	0	0	0	0	0	0	0	0	0	0	0	0	0	0.009225	0	0	0	0	0
NC_016856	519047	GTTT	G	0.009107	No	No						0	0	0	0	0	0	0	0	0	0	0	0	0	0	0	0	0	0	0	0	0	0	0	0	0	0	0	0	0	0	0	0	0.009107	0	0	0	0	0
NC_016856	519325	TGCG	T	0.009901	No	No						0	0	0	0	0	0	0	0	0	0	0	0	0	0	0	0	0	0	0	0	0	0	0	0	0	0	0	0	0	0	0	0	0	0	0	0	0	0
NC_016856	519484	A	AT	0	Yes	No						0	0.007326	0	0	0	0	0	0	0	0	0	0	0	0	0	0	0	0	0	0	0	0	0	0	0	0	0	0	0	0	0	0	0	0	0	0	0	0
NC_016856	520347	A	G	0.041284	No	No						0	0	0	0	0	0	0	0	0	0	0	0	0	0	0	0	0	0	0	0	0	0	0	0	0	0	0	0	0	0	0	0	0	0	0	0	0	0
NC_016856	520641	A	AG	0.009639	No	No						0	0	0	0	0	0	0	0	0	0	0	0	0	0	0	0	0	0	0	0	0	0	0	0	0	0	0	0	0	0	0	0	0	0	0	0	0	0
NC_016856	521002	G	GCCAAACCT	0	No	Yes	0.00939					-	-	0	0	0	0	0	0	0	0	0	0	0	0	-	-	-	0	0	0	0	0	0	0	0	-	-	-	0	0	0	0	0	0	0	0	0	0
NC_016856	521004	AAGGTTTGG	A	0	No	Yes	0.009368					-	-	0	0	0	0	0	0	0	0	0	0	0	0	-	-	-	0	0	0	0	0	0	0	0	-	-	-	0	0	0	0	0	0	0	0	0	0
NC_016856	521091	A	T	0.029748	No	No						0	0	0	0	0	0	0	0	0	0	0.029748	0	0	0	0	0	0	0.023758	0	0	0	0	0	0	0	0	0	0	0	0.026643	0	0	0	0	0.02947	0	0	0
NC_016856	521092	A	T	0.026408	No	Yes					0.0192	0	0	0	0	0	0	0	0	-	-	0.026052	0	-	-	0	0	0	0.022814	0	0	0	0	-	-	-	0	0	0	0	0.024194	0	0	0	0	0.026408	0	0	-
NC_016856	521097	A	T	0.028866	No	No						0	0	0	0	0	0	0	0	0	0	0.028866	0	0	0	0	0	0	0	0	0	0	0	0	0	0	0	0	0	0	0.02439	0	0	0	0	0.026087	0	0	0
NC_016856	521098	A	T	0.026915	No	No						0	0	0	0	0	0	0	0	0	0	0.026915	0	0	0	0	0	0	0	0	0	0	0	0	0	0	0	0	0	0	0.022913	0	0	0	0	0.026224	0	0	0
NC_016856	522095	TG	T	0.006192	No	No						0	0	0	0	0	0	0	0	0	0	0	0	0	0	0	0	0	0	0	0	0	0	0	0	0	0	0	0	0	0	0	0	0	0	0	0	0	0
NC_016856	522343	CT	C	0	No	Yes		0.008114				0	0	-	-	0	0	0	0	0	0	-	-	0	0	0	0	0	-	0	0	0	0	0	0	0	0	0	0	-	-	-	0	0	0	0	0	0	0
NC_016856	522644	GT	G	0.007707	Yes	No						0	0	0	0	0.008475	0	0	0	0	0	0	0	0	0	0	0	0	0	0	0	0	0	0	0	0	0	0	0	0.007707	0	0.006211	0	0	0	0	0	0	0
NC_016856	522909	A	G	0.020498	Yes	Yes		0.021309	0.032012		0.02289	0	0	-	-	-	-	0.019925	0	-	-	-	-	-	-	0	0	0	-	-	-	0	0	-	-	-	0	0.020498	0	-	-	-	-	-	-	0	0	0	-
NC_016856	522911	T	C	0.026616	No	Yes			0.031019		0.021008	0	0	0	0	-	-	0	0	-	-	0.026616	0	-	-	0	0	0	0	-	-	0	0	-	-	-	0	0.02346	0	0	0	0	-	-	-	0	0	0	-
NC_016856	522912	T	C	0.019608	No	Yes			0.031157		0.021008	0	0	0	0	-	-	0	0	-	-	0	0	-	-	0	0	0	0	-	-	0	0	-	-	-	0	0	0	0	0	0.014157	-	-	-	0	0	0	-
NC_016856	522916	C	G	0.024482	No	Yes			0.033675		0.02069	0	0	0	0	-	-	0	0	-	-	0.024482	0	-	-	0	0	0	0	-	-	0	0	-	-	-	0	0.02149	0	0	0	0.014103	-	-	-	0	0	0	-
NC_016856	522920	G	A	0.027027	No	Yes			0.032061		0.02149	0	0	0	0	-	-	0	0	-	-	0.027027	0	-	-	0	0	0	0	-	-	0	0	-	-	-	0	0	0	0	0	0.01436	-	-	-	0	0	0	-
NC_016856	522921	G	A	0.017426	No	Yes			0.032159		0.021552	0	0	0	0	-	-	0	0	-	-	0	0	-	-	0	0	0	0	-	-	0	0	-	-	-	0	0	0	0	0	0.014455	-	-	-	0	0	0	-
NC_016856	522923	C	T	0.021277	No	Yes			0.032508		0.023256	0	0	0	0	-	-	0	0	-	-	0	0	-	-	0	0	0	0	-	-	0	0	-	-	-	0	0.021277	0	0	0	0.015894	-	-	-	0	0	0	-
NC_016856	523254	A	G	0.020654	No	No						0	0	0	0	0	0	0	0	0	0	0	0	0	0	0	0	0	0	0	0	0	0	0	0	0	0	0	0	0	0	0	0	0	0	0	0	0	0
NC_016856	523906	G	A	0	Yes	No						0	0	0	0	0	0	0	0.700288	0	0	0	0	0	0	0	0	0	0	0	0	0	0	0	0	0	0	0	0	0	0	0	0	0	0	0	0	0	0
NC_016856	524012	A	G	0.019016	No	No						0	0	0	0	0	0	0	0	0	0	0	0	0	0	0	0	0	0	0	0	0	0	0	0	0	0	0	0	0	0	0	0	0	0	0	0	0	0
NC_016856	526667	GT	G	0.004944	No	No						0	0	0	0	0	0	0	0	0	0	0	0	0	0	0	0	0	0	0	0	0	0	0	0	0	0	0	0	0	0	0	0	0	0	0	0	0	0
NC_016856	527918	GT	G	0.010331	No	No						0	0	0	0	0	0	0	0	0	0	0	0	0	0	0	0.010331	0	0	0	0	0	0	0	0	0	0	0	0	0	0	0	0	0	0	0	0	0	0
NC_016856	528599	C	CG	0.006719	No	No						0	0	0	0	0	0	0	0	0	0	0	0	0	0	0	0	0	0	0	0	0	0	0	0	0	0	0	0	0	0.00495	0	0	0.004926	0	0	0	0	0
NC_016856	530016	G	T	0.581044	No	No						0	0	0	0	0	0	0	0	0	0	0	0.581044	0	0	0	0	0	0	0	0	0	0	0	0	0	0	0	0	0	0	0	0	0	0	0	0	0	0
NC_016856	530071	A	T	0.996564	No	No						0	0	0	0	0	0	0	0	0	0	0	0	0.996491	0.996564	0	0	0	0	0	0	0	0	0.149573	0	0	0	0	0	0	0	0	0	0	0	0	0	0	0
NC_016856	530125	A	T	0.998457	No	No						0	0	0	0	0	0	0	0	0	0	0.994764	0.998457	0	0	0	0	0	0	0	0	0	0	0	0	0	0	0	0	0	0	0	0	0	0	0	0	0	0
NC_016856	530134	A	C	0.974138	No	No						0	0	0	0	0	0	0	0	0	0	0	0	0	0	0	0	0	0	0.974138	0.079332	0	0	0	0	0	0	0	0	0	0	0	0	0	0	0	0	0	0
NC_016856	530380	A	G	0.395161	No	No						0	0	0	0	0	0	0	0	0	0	0	0	0	0	0	0	0	0	0	0	0	0	0	0	0	0	0	0	0.395161	0	0	0	0	0	0	0	0	0
NC_016856	530510	C	T	0.084625	No	No						0	0	0	0	0	0	0	0	0	0	0	0	0	0	0	0	0	0	0	0	0	0	0	0	0	0	0	0	0	0	0	0	0	0	0	0	0	0
NC_016856	531189	C	A	1	No	No						0	0	0	0	0	0	0	0	0	0	0	0	0	0	0	0	0.975359	0	0	0.928412	0	0	0	0	0	0.673806	0.944162	0.966851	0	0	0	0	0	0	0	0	0	0
NC_016856	531191	A	T	0.991736	No	No						0	0	0	0	0	0	0	0	0	0	0	0	0	0	0	0	0	0	0	0	0	0	0	0	0	0.205042	0.028319	0.034351	0	0.742972	0	0.911765	0.991736	0.96837	0	0	0	0
NC_016856	531382	C	T	0.996727	No	No						0	0	0	0	0	0	0	0	0	0	0	0	0	0	0	0	0	0.996727	0	0	0	0	0	0	0	0	0	0	0	0	0	0	0	0	0	0	0	0
NC_016856	531383	C	T	0.379261	No	No						0	0	0	0	0	0	0	0	0	0	0	0	0	0	0	0	0	0	0	0	0	0	0	0	0	0	0	0	0	0	0	0	0	0	0	0	0	0.036866
NC_016856	531385	T	A	0.813953	No	No						0	0	0	0	0	0	0	0	0	0	0	0	0	0	0.455538	0.813953	0	0	0	0	0	0	0	0	0	0	0	0	0	0	0	0	0	0	0	0	0	0
NC_016856	531397	G	T	0.934186	No	No						0	0	0	0	0	0	0	0	0	0	0	0	0	0	0	0	0	0	0	0	0.934186	0.495238	0	0	0	0	0	0	0	0	0	0	0	0	0	0	0	0
NC_016856	531673	G	A	0.903077	No	No						0	0	0	0	0	0	0	0	0	0	0	0	0	0	0	0	0	0	0	0	0	0	0	0	0	0	0	0	0	0	0	0	0	0	0	0	0	0
NC_016856	531884	C	T	1	No	No						0	0	0	0	0	0	0	0	0	0	0	0	0	0	0	0	0	0	0	0	0	0	0	0	0	0	0	0	0	0	0	0	0	0	0	0	0	0
NC_016856	531895	A	T	0.995098	No	No						0	0	0	0	0	0	0	0	0	0	0	0	0	0	0	0	0	0	0	0	0	0	0.139651	0.979592	0.994837	0	0	0	0	0	0	0	0	0	0	0	0	0
NC_016856	531956	T	G	0.027923	No	No						0	0	0	0	0	0	0	0	0	0	0	0	0	0	0	0	0	0	0	0	0	0	0	0	0	0.027923	0	0	0	0	0	0	0	0	0	0	0	0
NC_016856	531965	A	C	0.998435	No	No						0	0	0	0	0	0	0	0	0	0	0	0	0	0	0	0	0	0	0	0	0	0	0	0	0	0	0	0	0	0	0	0	0	0	0	0	0	0
NC_016856	532106	T	C	0.732955	No	No						0	0	0	0	0	0	0	0	0	0	0	0	0	0	0	0	0	0	0	0	0	0	0	0	0	0	0	0	0	0	0	0	0	0	0	0	0	0
NC_016856	532375	C	T	0.044818	No	No						0	0	0	0	0	0	0	0	0	0	0	0	0	0	0	0	0	0	0	0	0	0	0	0	0	0	0	0	0	0	0	0	0	0	0	0	0	0
NC_016856	532453	T	A	0.995984	No	No						0	0	0	0	0	0	0	0	0	0	0	0	0	0	0.509284	0.141538	0.035242	0	0	0	0	0	0	0	0	0	0	0	0	0.24558	0.995984	0	0	0	0	0	0	0
NC_016856	532564	T	C	1	No	No						0	0	0	0	0	0	0	0	0	0	0	0	0	0	0	0	0	0	0	0	0	0	0	0	0	0	0	0	0	0	0	0	0	0	0	1	0.998471	0
NC_016856	532571	C	T	0.015936	No	No						0	0	0	0	0	0	0	0	0	0	0	0	0	0	0	0	0	0	0	0	0	0	0	0	0	0	0	0	0	0	0	0	0	0	0	0	0	0
NC_016856	532585	GT	G	0.008403	No	No						0	0	0	0	0	0	0	0	0	0	0.008403	0	0	0	0	0	0	0	0	0	0	0	0	0	0	0	0	0	0	0	0	0	0	0	0	0	0	0
NC_016856	532600	T	G	0.998544	No	No						0	0	0	0	0	0	0	0	0	0	0	0	0	0	0	0	0	0	0	0	0	0	0	0	0	0	0	0	0	0	0	0	0	0	0	0	0	0
NC_016856	532668	G	A	0.334149	No	No						0	0	0	0	0	0	0	0	0	0	0	0	0	0	0	0	0	0	0	0	0	0	0	0	0	0	0	0	0	0	0	0	0	0	0	0	0	0
NC_016856	532669	C	A	0.998815	No	No						0	0	0	0	0	0	0	0	0	0	0	0	0	0	0	0	0	0	0	0	0	0	0.703934	0	0	0	0	0	0	0	0	0	0	0	0	0	0	0
NC_016856	532703	C	T	0.832972	No	No						0	0	0	0	0	0	0	0	0	0	0	0	0	0	0	0	0	0	0	0	0	0	0	0	0	0	0	0	0	0	0	0	0	0	0	0	0	0
NC_016856	532945	T	G	0.503618	No	No						0	0	0	0	0	0	0	0	0	0	0	0	0	0	0	0	0	0	0	0	0	0.503618	0	0	0	0	0	0	0.062419	0	0	0	0	0	0	0	0	0
NC_016856	532946	A	T	0.020962	No	No						0	0	0	0	0	0	0	0	0	0	0	0	0	0	0	0	0	0	0	0	0	0	0	0	0	0	0	0	0	0	0	0	0	0	0.020962	0	0	0
NC_016856	533018	G	GC	0	Yes	No						0	0	0	0.008969	0	0	0	0	0	0	0	0	0	0	0	0	0	0	0	0	0	0	0	0	0	0	0	0	0	0	0	0	0	0	0	0	0	0
NC_016856	533031	CATG	C	0.005195	No	No						0	0	0	0	0	0	0	0	0	0	0	0	0	0	0	0	0	0	0	0	0	0	0	0	0	0	0	0	0	0	0	0	0	0	0	0	0	0
NC_016856	533545	GA	G	0.006612	No	No						0	0	0	0	0	0	0	0	0	0	0	0	0	0	0	0	0	0	0	0	0	0	0	0	0	0	0	0	0	0	0	0	0	0	0	0	0	0
NC_016856	534167	GT	G	0.005242	No	No						0	0	0	0	0	0	0	0	0	0	0	0	0	0	0	0	0	0	0	0	0	0	0	0	0	0	0	0	0	0	0	0	0	0	0	0	0	0
NC_016856	534360	A	AC	0.005772	No	No						0	0	0	0	0	0	0	0	0	0	0	0	0	0	0	0	0	0	0	0	0	0.005772	0	0	0	0	0	0	0	0	0	0	0	0	0	0	0	0
NC_016856	534400	T	C	0.035253	No	No						0	0	0	0	0	0	0	0	0	0	0	0	0	0	0	0	0	0	0	0	0	0	0	0	0	0	0	0	0	0	0	0	0	0	0	0	0	0
NC_016856	534610	A	C	0.112925	No	No						0	0	0	0	0	0	0	0	0	0	0	0	0	0	0	0	0	0	0	0	0	0	0	0	0	0	0	0	0	0	0	0	0	0	0	0	0	0
NC_016856	534632	T	G	0.049285	No	No						0	0	0	0	0	0	0	0	0	0	0	0	0	0	0	0	0	0	0	0.049285	0	0	0	0	0	0	0	0	0	0	0	0	0	0	0	0	0	0
NC_016856	534664	C	CTTGAGA	0.015649	No	No						0	0	0	0	0	0	0	0	0	0	0	0	0	0	0	0	0	0	0	0	0	0	0	0	0	0	0	0.015649	0	0	0	0	0	0	0	0	0	0
NC_016856	534696	C	CA	0.02983	No	No						0	0	0	0	0	0	0	0	0	0	0	0	0	0	0	0	0	0	0	0.01085	0	0	0	0	0	0	0	0	0	0	0	0	0	0	0	0	0	0
NC_016856	535240	TA	T	0.005698	No	No						0	0	0	0	0	0	0	0	0	0	0	0	0	0	0	0	0	0	0	0	0	0	0	0	0	0	0	0.005698	0	0	0	0	0	0	0	0	0	0
NC_016856	538228	G	GGT	0.006319	No	No						0	0	0	0	0	0	0	0	0	0	0	0	0	0	0	0	0	0.006319	0	0	0	0	0	0	0	0	0	0	0	0	0	0	0	0	0	0	0	0
NC_016856	538602	T	A	0.031046	No	No						0	0	0	0	0	0	0	0	0	0	0	0	0	0	0	0	0	0	0	0	0	0	0	0.0299	0	0	0	0	0.025316	0	0	0	0	0	0	0	0	0
NC_016856	538603	T	C	0.031746	No	No						0	0	0	0	0	0	0	0	0	0	0	0	0	0	0	0	0	0	0	0	0	0	0	0.031746	0	0	0	0	0	0	0	0	0	0	0	0	0	0
NC_016856	538605	A	C	0.030581	No	Yes		0.027287	0.025806			0	0	-	-	-	-	0	0	0	0	-	-	0	0	0	0	0	-	-	-	0	0	0	0.027735	0	0	0	0	-	-	-	-	-	-	0	0	0	0
NC_016856	538606	T	A	0.032258	No	Yes		0.025682	0.024155			0	0	-	-	-	-	0	0	0	0	-	-	0	0	0	0	0	-	-	-	0	0	0	0.032258	0	0	0	0	-	-	-	-	-	-	0	0.022796	0	0
NC_016856	538607	G	T	0.025836	No	Yes		0.025559	0.024155		0.022727	0	0	-	-	-	-	0	0	-	-	-	-	-	-	0	0	0	-	-	-	0	0	-	-	-	0	0.017926	0	-	-	-	-	-	-	0	0.025836	0	-
NC_016856	538609	G	A	0.022945	No	Yes		0.02911	0.025907		0.027157	0	0	-	-	-	-	0	0	-	-	-	-	-	-	0	0	0	-	-	-	0	0	-	-	-	0	0	0	-	-	-	-	-	-	0	0	0	-
NC_016856	538610	T	A	0.034234	No	Yes		0.032505	0.03071			0	0	-	-	-	-	0	0	0	0	-	-	0	0	0	0	0	-	-	-	0	0	0	0.034234	0	0	0	0	-	-	-	-	-	-	0	0	0	0
NC_016856	538803	CT	C	0.008446	No	No						0	0	0	0	0	0	0	0	0	0	0	0	0	0	0	0	0	0	0	0	0	0	0	0	0	0	0	0	0	0	0	0	0	0	0	0	0	0
NC_016856	539337	A	G	0.048889	No	No						0	0	0	0	0	0	0	0	0	0	0	0	0	0	0	0	0	0	0	0	0	0	0	0	0	0	0	0	0	0	0	0	0	0	0	0	0	0
NC_016856	539782	AT	A	0.007117	No	No						0	0	0	0	0	0	0	0	0	0	0	0	0.007117	0	0	0	0	0	0	0	0	0	0	0	0	0	0	0	0	0	0	0	0	0	0	0	0	0
NC_016856	540330	GT	G	0	Yes	No						0	0.00625	0	0	0	0	0	0	0	0	0	0	0	0	0	0	0	0	0	0	0	0	0	0	0	0	0	0	0	0	0	0	0	0	0	0	0	0
NC_016856	540681	G	GA	0.006309	No	No						0	0	0	0	0	0	0	0	0	0	0	0	0.005083	0	0	0	0	0	0	0	0	0	0	0	0	0	0	0	0	0	0	0	0	0	0	0	0	0
NC_016856	540715	AT	A	0.00626	No	No						0	0	0	0	0	0	0	0	0	0	0	0	0	0	0	0	0	0	0	0	0	0	0	0	0	0	0	0	0	0	0	0	0	0	0	0	0	0
NC_016856	541455	T	TG	0.009828	No	No						0	0	0	0	0	0	0	0	0	0	0	0	0	0	0	0	0	0	0	0	0	0	0	0	0	0	0	0	0.009828	0	0	0	0	0	0	0	0	0
NC_016856	541929	A	G	0	Yes	No						0	0	0	0.033126	0	0	0	0	0	0	0	0	0	0	0	0	0	0	0	0	0	0	0	0	0	0	0	0	0	0	0	0	0	0	0	0	0	0
NC_016856	543107	GA	G	0.012531	No	No						0	0	0	0	0	0	0	0	0	0	0	0	0	0	0	0	0	0	0	0	0	0	0	0	0	0	0	0	0	0	0	0	0	0.012531	0	0	0	0
NC_016856	543806	AACG	A	0.007117	No	Yes				0.008197		0	0	0	0	0	0	-	-	0	0	0	0	0	0	0	0	0	0	0	0	-	-	0	0	0	0	0	0	0	0	0	0	0	0	-	-	-	0
NC_016856	544580	AT	A	0.007207	No	No						0	0	0	0	0	0	0	0	0	0	0	0	0	0	0	0	0	0	0	0	0	0	0	0	0	0	0	0.007207	0	0	0	0	0	0	0	0	0	0
NC_016856	545064	G	A	0.023364	No	No						0	0	0	0	0	0	0	0	0	0	0	0	0	0	0	0	0	0	0	0	0	0	0	0	0	0	0	0	0	0	0	0	0	0	0	0	0	0
NC_016856	545942	GA	G	0.008584	No	Yes					0.007353	0	0	0	0	0	0	0	0	-	-	0	0	-	-	0	0	0	0	0	0	0	0	-	-	-	0	0	0	0	0	0	0	0	0.008584	0	0	0.008237	-
NC_016856	546531	GT	G	0	No	Yes		0.006579				0	0	-	-	0	0	0	0	0	0	-	-	0	0	0	0	0	-	0	0	0	0	0	0	0	0	0	0	-	-	-	0	0	0	0	0	0	0
NC_016856	546574	G	GA	0.014085	No	Yes				0.010989		0	0	0	0	0	0	-	-	0	0.009452	0	0	0	0	0	0	0	0.014085	0	0	-	-	0	0	0	0	0	0	0	0	0.01087	0	0	0	-	-	-	0
NC_016856	547246	A	AT	0.005764	No	No						0	0	0	0	0	0	0	0	0	0	0	0	0.005764	0	0	0	0	0	0	0	0	0	0	0	0	0	0	0	0	0	0	0	0	0	0	0	0	0
NC_016856	547764	AT	A	0.006981	No	No						0	0	0	0	0	0	0	0	0	0	0	0	0.006231	0	0	0	0	0	0	0	0	0	0	0	0	0	0	0	0	0	0	0	0	0	0	0	0	0
NC_016856	547772	G	A	0.034483	No	No						0	0	0	0	0	0	0	0	0	0	0	0	0	0	0	0	0.034483	0	0	0	0	0	0	0	0	0	0	0	0	0	0	0	0	0	0	0	0	0
NC_016856	548865	T	TC	0.005398	No	No						0	0	0	0	0	0	0	0	0	0	0	0	0	0	0	0	0	0	0	0	0	0	0	0	0	0	0	0	0	0	0	0	0	0	0	0	0	0
NC_016856	549336	G	GGC	0.008197	No	No						0	0	0	0	0	0	0	0	0	0	0	0	0	0	0	0	0	0	0	0	0	0	0	0	0	0	0	0	0	0	0	0	0	0	0	0	0	0
NC_016856	550162	GA	G	0.00624	No	No						0	0	0	0	0	0	0	0	0	0	0	0	0	0.00624	0	0	0	0	0	0	0	0	0	0	0	0	0	0	0	0	0	0	0	0	0	0	0	0
NC_016856	551011	G	GC	0.02454	Yes	Yes		0.014519	0.011686	0.011799	0.012121	0	0.007463	-	-	-	-	-	-	-	-	-	-	-	-	0	0.02454	0.0067	-	-	-	-	-	-	-	-	0.007289	0.005457	0	-	-	-	-	-	-	-	-	-	-
NC_016856	551020	CG	C	0.021216	No	Yes		0.014599	0.006768	0.011679	0.012327	0	0	-	-	-	-	-	-	-	-	-	-	-	-	0	0.020408	0.006568	-	-	-	-	-	-	-	-	0.007299	0	0	-	-	-	-	-	-	-	-	-	-
NC_016856	551445	CA	C	0.014286	No	Yes			0.007843			0	0	0	0	-	-	0	0	0	0	0	0.007937	0	0	0	0	0.008368	0	-	-	0	0	0	0	0	0	0	0	0	0	0	-	-	-	0	0	0	0
NC_016856	553088	GA	G	0.00597	No	No						0	0	0	0	0	0	0	0	0	0	0	0	0	0	0	0	0	0	0	0	0	0	0	0	0	0	0	0	0	0	0	0	0	0	0	0	0	0
NC_016856	553765	GA	G	0.006299	No	No						0	0	0	0	0	0	0	0	0	0	0	0	0	0	0	0	0	0	0	0	0	0	0	0	0	0	0	0	0	0	0	0	0	0	0	0	0	0
NC_016856	554502	CA	C	0.010142	No	No						0	0	0	0	0	0	0	0	0	0	0	0	0	0	0	0	0	0	0.010142	0	0	0	0	0	0	0	0	0	0	0	0	0	0	0	0	0	0	0
NC_016856	555526	AT	A	0.006221	No	No						0	0	0	0	0	0	0	0	0	0	0	0	0	0	0	0	0	0	0	0	0	0	0	0	0.005472	0	0	0.006221	0	0	0	0	0	0	0	0	0	0
NC_016856	556178	G	GCA	0.009124	No	Yes			0.008081			0	0	0	0	-	-	0	0	0	0	0	0	0	0	0	0	0	0	-	-	0	0	0	0.009124	0	0	0	0	0	0	0	-	-	-	0	0	0	0
NC_016856	556211	CGT	C	0.009901	No	No						0	0	0	0	0	0	0	0	0	0	0	0	0	0	0	0	0	0	0	0	0	0	0	0.009901	0	0	0	0	0	0	0	0	0	0	0	0	0	0
NC_016856	556328	CT	C	0.010309	No	No						0	0	0	0	0	0	0	0	0	0	0	0	0	0	0	0	0	0	0	0	0	0	0	0	0	0	0	0	0	0	0	0	0	0	0.009639	0	0.007782	0
NC_016856	557272	GT	G	0.006861	No	No						0	0	0	0	0	0	0	0	0	0	0	0	0	0	0	0	0	0	0	0	0	0	0	0	0	0	0	0	0	0	0	0	0	0	0	0	0	0
NC_016856	557519	T	TG	0.005	No	No						0	0	0	0	0	0	0	0	0	0	0	0	0	0	0	0	0	0	0	0	0	0	0	0	0	0	0	0	0	0	0	0	0	0	0	0	0	0
NC_016856	557919	A	AT	0.013333	No	No						0	0	0	0	0	0	0	0	0	0	0	0	0	0	0	0	0	0	0	0	0	0	0	0	0	0	0	0	0	0	0	0	0	0	0	0	0	0
NC_016856	558689	TA	T	0	No	Yes			0.004981			0	0	0	0	-	-	0	0	0	0	0	0	0	0	0	0	0	0	-	-	0	0	0	0	0	0	0	0	0	0	0	-	-	-	0	0	0	0
NC_016856	559577	CA	C	0.010309	No	No						0	0	0	0	0	0	0	0	0	0	0	0	0	0	0	0	0	0	0	0	0	0	0	0	0	0	0	0	0	0	0	0	0	0	0	0	0	0
NC_016856	561082	C	CG	0.00713	No	No						0	0	0	0	0	0	0	0	0	0	0	0	0	0	0	0	0	0	0	0	0	0.00713	0	0	0	0	0	0	0	0	0	0	0	0	0	0	0	0
NC_016856	561246	A	G	0	Yes	No						0	0	0	0.076135	0	0	0	0	0	0	0	0	0	0	0	0	0	0	0	0	0	0	0	0	0	0	0	0	0	0	0	0	0	0	0	0	0	0
NC_016856	561270	GA	G	0.015129	No	Yes		0.012103			0.009459	0	0	-	-	0	0	0	0	-	-	-	-	-	-	0	0	0	-	0	0	0	0	-	-	-	0	0	0	-	-	-	0	0.01039	0	0	0.009032	0	-
NC_016856	562150	AC	A	0.007782	No	No						0	0	0	0	0	0	0	0	0	0	0	0	0	0	0	0	0	0	0	0	0	0	0	0	0	0	0	0	0	0	0	0	0	0	0	0	0	0
NC_016856	562421	GT	G	0.010989	No	No						0	0	0	0	0	0	0	0	0	0	0	0	0	0	0	0	0	0	0	0	0	0	0	0	0	0	0	0	0	0	0	0	0	0	0	0	0	0
NC_016856	562915	GT	G	0.006024	No	No						0	0	0	0	0	0	0	0	0	0	0	0	0	0	0	0	0	0	0	0	0	0	0	0	0	0	0	0	0	0	0	0	0	0	0	0	0	0
NC_016856	563259	GT	G	0.004171	No	No						0	0	0	0	0	0	0	0	0	0	0	0	0	0	0	0	0	0	0	0	0	0	0	0	0	0	0	0	0	0	0	0	0	0	0	0	0	0
NC_016856	563284	TA	T	0.005618	No	No						0	0	0	0	0	0	0	0	0	0	0	0	0	0	0	0	0	0	0.005618	0	0	0	0	0	0	0	0	0	0	0	0	0	0	0	0	0	0	0
NC_016856	563665	C	CG	0.012821	Yes	No						0	0	0	0	0	0	0	0.007181	0	0	0	0.006359	0	0	0	0.012821	0	0	0	0	0	0	0	0	0	0	0	0	0	0	0	0	0	0	0	0	0	0
NC_016856	565494	TG	T	0.00703	No	No						0	0	0	0	0	0	0	0	0	0	0	0	0	0	0	0	0	0	0	0	0	0	0	0	0	0	0	0	0	0	0	0	0	0.00703	0	0	0	0
NC_016856	565844	TA	T	0.008658	No	No						0	0	0	0	0	0	0	0	0	0	0	0	0	0	0	0	0	0	0	0	0.008658	0	0	0	0	0	0	0	0	0	0	0	0	0	0	0	0	0
NC_016856	566125	A	AG	0.00542	No	No						0	0	0	0	0	0	0	0	0	0	0	0	0	0	0	0	0	0	0	0	0	0	0	0	0	0	0	0	0	0.00542	0	0.005083	0	0	0	0	0	0
NC_016856	566453	CT	C	0.005208	No	No						0	0	0	0	0	0	0	0	0	0	0	0	0	0.005208	0	0	0	0	0	0	0	0	0	0	0	0	0	0	0	0	0	0	0	0	0	0	0	0
NC_016856	567542	GA	G	0.007921	No	No						0	0	0	0	0	0	0	0	0	0	0	0	0	0	0	0	0	0	0	0	0	0	0	0	0	0	0	0	0	0	0	0	0	0	0	0	0	0
NC_016856	568360	CA	C	0.015748	Yes	Yes		0.011211				0.009569	0	-	-	0	0.011091	0.011342	0	0.010152	0	-	-	0.008489	0	0.010283	0	0	-	0	0	0	0	0	0.010121	0.008562	0	0	0	-	-	-	0.009141	0	0.008658	0	0	0.007194	0
NC_016856	570619	A	AC	0.005587	No	No						0	0	0	0	0	0	0	0	0	0	0	0	0	0	0	0	0	0	0	0	0	0	0	0	0	0	0	0	0	0.005587	0	0	0	0	0	0	0	0
NC_016856	570867	TA	T	0	Yes	No						0	0	0	0	0	0.005	0	0	0	0	0	0	0	0	0	0	0	0	0	0	0	0	0	0	0	0	0	0	0	0	0	0	0	0	0	0	0	0
NC_016856	570973	GA	G	0.005202	No	No						0	0	0	0	0	0	0	0	0	0	0	0	0	0	0	0	0	0	0	0	0	0	0	0	0	0	0	0	0	0	0	0	0	0	0	0	0	0
NC_016856	571121	TG	T	0.005355	No	No						0	0	0	0	0	0	0	0	0	0	0	0	0	0	0	0	0	0	0	0	0	0	0	0	0	0	0	0	0	0	0	0	0	0	0	0	0	0
NC_016856	571370	TA	T	0.005666	No	No						0	0	0	0	0	0	0	0	0	0	0	0	0	0.005666	0	0	0	0	0	0	0	0	0	0	0	0	0	0	0	0	0	0	0	0	0	0	0	0
NC_016856	572074	AT	A	0.005988	No	No						0	0	0	0	0	0	0	0	0	0	0	0	0	0	0	0	0	0	0	0	0	0	0	0	0	0	0	0	0	0	0	0	0	0	0	0	0	0.005988
NC_016856	572159	T	TA	0.005384	No	No						0	0	0	0	0	0	0	0	0	0	0	0	0	0.005384	0	0	0	0	0	0	0	0	0	0	0	0	0	0	0	0	0	0	0	0	0	0	0	0
NC_016856	572896	GA	G	0	Yes	No						0	0.010638	0	0	0	0	0	0	0	0	0	0	0	0	0	0	0	0	0	0	0	0	0	0	0	0	0	0	0	0	0	0	0	0	0	0	0	0
NC_016856	573108	CA	C	0.007663	No	Yes					0.009843	0	0	0	0	0	0	0	0	-	-	0	0	-	-	0	0	0	0	0	0	0	0	-	-	-	0	0	0	0	0	0	0	0	0	0	0	0	-
NC_016856	574424	GA	G	0.011218	No	Yes					0.007273	0	0	0	0	0	0	0	0	-	-	0	0	-	-	0	0	0	0	0	0	0	0	-	-	-	0	0	0	0	0	0	0.011218	0	0	0	0	0	-
NC_016856	575540	AT	A	0.007576	No	No						0	0	0	0	0	0	0	0	0	0	0	0	0	0	0	0	0	0	0	0	0	0	0	0	0	0	0	0	0.007576	0	0	0	0	0	0	0	0	0
NC_016856	576342	AT	A	0.00597	No	No						0	0	0	0	0	0	0	0	0	0	0	0	0	0	0	0	0	0	0	0	0	0	0	0	0	0	0	0	0	0	0	0	0	0	0	0	0	0
NC_016856	577380	AT	A	0.006431	No	No						0	0	0	0	0	0	0	0	0	0	0	0	0	0	0	0	0	0	0	0	0	0	0	0	0	0	0	0	0	0	0	0	0	0	0	0	0	0
NC_016856	577742	A	AC	0.00641	No	No						0	0	0	0	0	0	0	0	0	0	0	0	0	0	0	0	0	0	0	0	0	0	0	0	0	0	0	0	0	0	0	0	0	0	0	0.00641	0	0
NC_016856	578980	GT	G	0.00885	No	No						0	0	0	0	0	0	0	0	0	0	0	0	0	0	0	0	0	0	0	0	0	0	0	0	0	0	0	0	0.00885	0	0	0	0	0	0	0	0	0
NC_016856	579413	CG	C	0.006734	No	No						0	0	0	0	0	0	0	0	0	0	0	0	0	0	0	0	0	0	0	0	0	0	0	0	0	0	0	0	0	0	0	0	0	0	0	0	0.006734	0
NC_016856	580311	C	T	0.031987	No	No						0	0	0	0	0	0	0	0	0	0	0	0	0	0	0	0	0	0	0	0	0	0	0	0	0	0	0	0	0	0	0	0	0	0	0	0	0	0
NC_016856	580324	GA	G	0.006319	No	No						0	0	0	0	0	0	0	0	0	0	0	0	0	0	0	0	0	0	0	0	0	0	0	0	0	0	0	0	0	0	0	0	0	0	0	0	0	0
NC_016856	580755	CT	C	0.984868	No	No						0	0	0	0	0	0	0	0	0	0	0	0	0	0.012295	0	0	0	0	0	0	0	0	0	0	0	0	0	0	0	0	0	0	0.01312	0	0	0	0	0
NC_016856	580953	TG	T	0	Yes	No						0	0.005587	0	0	0	0	0	0	0	0	0	0	0	0	0	0	0	0	0	0	0	0	0	0	0	0	0	0	0	0	0	0	0	0	0	0	0	0
NC_016856	581088	GA	G	0.005571	No	Yes	0.008757					-	-	0	0	0	0	0	0	0	0	0	0	0	0	-	-	-	0	0	0	0	0	0	0	0.005571	-	-	-	0	0	0	0	0	0	0	0	0	0
NC_016856	581857	AT	A	0.004603	Yes	No						0	0	0	0	0	0.007547	0	0	0	0	0	0	0	0	0	0	0	0	0	0	0	0	0	0	0	0	0	0	0	0	0	0	0	0	0	0	0	0
NC_016856	582363	CA	C	0.00463	No	No						0	0	0	0	0	0	0	0	0	0	0	0	0	0	0	0	0	0	0	0	0	0	0	0	0	0	0	0.00463	0	0	0	0	0	0	0	0	0	0
NC_016856	582809	CA	C	0.008143	No	No						0	0	0	0	0	0	0	0	0	0	0	0	0	0	0	0	0	0	0	0	0	0	0	0	0	0	0	0	0	0	0	0	0	0	0	0	0	0
NC_016856	582871	GC	G	0.006421	No	No						0	0	0	0	0	0	0	0	0	0	0	0	0	0	0	0	0	0	0	0	0	0	0	0	0	0	0	0	0	0	0	0	0	0	0	0	0	0
NC_016856	583243	A	AC	0.004872	No	No						0	0	0	0	0	0	0	0	0	0	0	0	0	0	0	0	0	0	0	0	0	0	0	0	0	0	0	0	0	0	0	0	0	0	0.004872	0	0	0
NC_016856	584291	GT	G	0.004454	No	No						0	0	0	0	0	0	0	0	0	0	0	0	0	0	0	0	0	0	0	0	0	0	0	0	0	0	0	0	0	0	0	0	0	0	0	0	0	0
NC_016856	584522	GA	G	0.005391	No	No						0	0	0	0	0	0	0	0	0	0	0	0	0	0	0	0	0	0	0	0	0	0	0	0	0	0	0	0	0	0	0	0	0	0	0	0	0	0
NC_016856	584734	GA	G	0.009524	No	No						0	0	0	0	0	0	0	0	0	0	0	0	0	0	0	0	0	0.009524	0	0	0	0	0	0	0	0	0	0	0	0	0	0	0	0	0	0	0	0
NC_016856	584771	GA	G	0.012448	No	No						0	0	0	0	0	0	0	0	0	0	0	0	0	0	0	0	0	0	0	0	0	0	0	0	0	0	0	0	0	0	0	0	0	0	0	0	0	0
NC_016856	585555	GA	G	0.009009	No	No						0	0	0	0	0	0	0	0	0	0	0	0	0	0	0	0	0	0	0	0	0	0	0	0	0.009009	0	0	0	0	0	0	0	0	0	0	0	0	0
NC_016856	586152	T	TC	0	Yes	No						0	0	0	0.008584	0	0	0	0	0	0	0	0	0	0	0	0	0	0	0	0	0	0	0	0	0	0	0	0	0	0	0	0	0	0	0	0	0	0
NC_016856	586201	A	AT	0.005319	No	No						0	0	0	0	0	0	0	0	0	0	0	0	0.005319	0	0	0	0	0	0	0	0	0	0	0	0	0	0	0	0	0	0	0	0	0	0	0	0	0
NC_016856	586961	CT	C	0.009547	No	No						0	0	0	0	0	0	0	0	0	0	0	0	0	0	0	0	0	0	0	0	0	0	0.009547	0	0	0	0	0	0	0	0	0	0	0	0	0	0	0
NC_016856	587197	A	G	0	Yes	No						0	0	0	0	0	0.019139	0	0	0	0	0	0	0	0	0	0	0	0	0	0	0	0	0	0	0	0	0	0	0	0	0	0	0	0	0	0	0	0
NC_016856	588297	GA	G	0.007547	No	No						0	0	0	0	0	0	0	0	0	0	0	0	0	0	0	0	0	0	0	0	0	0	0	0	0	0	0	0	0	0	0	0	0.007547	0	0	0	0	0
NC_016856	588723	GA	G	0.004608	No	No						0	0	0	0	0	0	0	0	0	0	0	0	0.004608	0	0	0	0	0	0	0	0	0	0	0	0	0	0	0	0	0	0	0	0	0	0	0	0	0
NC_016856	589044	GT	G	0.006135	No	No						0	0	0	0	0	0	0	0	0	0	0	0	0	0	0	0	0	0	0	0	0	0	0	0	0	0	0	0	0	0	0	0	0	0	0	0	0	0
NC_016856	589419	A	AT	0	No	Yes			0.006051			0	0	0	0	-	-	0	0	0	0	0	0	0	0	0	0	0	0	-	-	0	0	0	0	0	0	0	0	0	0	0	-	-	-	0	0	0	0
NC_016856	590034	C	T	0.033926	No	No						0	0	0	0	0	0	0	0	0	0	0	0	0	0	0	0	0	0	0	0	0	0	0	0	0	0	0	0	0	0	0	0	0	0	0	0	0	0
NC_016856	590321	T	TCG	0.009524	Yes	No						0	0	0	0	0	0	0.008865	0	0	0	0	0	0	0	0	0	0	0	0	0	0	0	0	0	0	0	0	0	0	0	0	0	0	0	0	0	0	0
NC_016856	591028	GATC	G	0.006154	No	No						0	0	0	0	0	0	0	0	0	0	0	0	0	0	0	0	0	0	0	0	0	0	0	0.006154	0	0	0	0	0	0	0	0	0	0	0	0	0	0
NC_016856	591533	TC	T	0	Yes	No						0	0	0	0	0	0	0.005495	0	0	0	0	0	0	0	0	0	0	0	0	0	0	0	0	0	0	0	0	0	0	0	0	0	0	0	0	0	0	0
NC_016856	591968	GAT	G	0.005284	No	No						0	0	0	0	0	0	0	0	0	0	0	0	0	0	0	0	0	0	0	0	0	0	0	0	0	0	0	0	0	0	0	0	0	0	0	0	0	0
NC_016856	592001	CGTGCAATTGCAATGG	C	0.00489	No	No						0	0	0	0	0	0	0	0	0	0	0	0	0	0	0	0	0	0	0	0	0	0	0	0	0	0	0	0	0	0	0	0	0	0	0	0	0	0
NC_016856	594593	GT	G	0.010549	No	No						0	0	0	0	0	0	0	0	0	0	0	0	0	0	0	0	0	0	0	0	0	0	0	0	0	0	0	0	0	0	0	0	0	0	0	0	0	0
NC_016856	594900	C	T	0.053968	No	No						0	0	0	0	0	0	0	0	0	0	0	0	0	0	0	0	0	0	0	0	0	0	0	0	0	0	0	0	0	0	0	0	0	0	0	0	0	0
NC_016856	594980	TA	T	0	No	No						0	0	0	0	0	0	0	0	0	0	0	0	0	0	0	0	0	0	0	0	0	0	0	0	0	0	0	0	0	0	0	0	0	0	0	0	0	0
NC_016856	595212	GA	G	0.015748	No	Yes	0.012012					-	-	0	0	0	0	0	0	0	0	0	0	0.015748	0	-	-	-	0	0	0	0	0	0.012158	0	0	-	-	-	0	0	0	0.011013	0	0	0	0.009238	0	0
NC_016856	596469	A	AT	0.006154	No	No						0	0	0	0	0	0	0	0	0	0	0	0	0	0	0	0	0	0	0	0	0	0	0	0	0	0	0	0	0	0	0	0	0	0	0	0	0	0
NC_016856	596892	CT	C	0.008909	No	No						0	0	0	0	0	0	0	0	0	0	0	0	0	0	0	0	0	0	0	0	0	0	0	0	0	0	0	0	0	0	0	0	0	0	0	0	0	0
NC_016856	597338	GA	G	0.007984	No	No						0	0	0	0	0	0	0	0	0	0	0	0	0	0	0	0	0	0	0	0	0	0	0	0	0	0	0	0	0	0	0	0	0	0	0	0	0	0
NC_016856	598822	AT	A	0	Yes	No						0	0	0	0	0	0.00678	0	0	0	0	0	0	0	0	0	0	0	0	0	0	0	0	0	0	0	0	0	0	0	0	0	0	0	0	0	0	0	0
NC_016856	599859	C	CA	0.005602	No	No						0	0	0	0	0	0	0	0	0	0	0	0	0	0	0	0	0	0	0	0.005602	0	0	0	0	0	0	0	0	0	0	0	0	0	0	0	0	0	0
NC_016856	601607	GA	G	0.01138	Yes	No						0	0	0.009693	0	0	0	0.006219	0	0	0.007371	0	0.008219	0	0	0	0.010033	0	0	0	0.01138	0.007859	0.007874	0	0.007005	0	0	0.006502	0.006079	0	0.007052	0	0	0.005464	0.007496	0	0.008219	0	0
NC_016856	601630	AT	A	0.004603	No	No						0	0	0	0	0	0	0	0	0	0	0	0	0	0	0	0	0	0	0	0	0	0	0	0	0	0	0.004603	0	0	0	0	0	0	0	0	0	0	0
NC_016856	601770	G	GTA	0.004831	No	No						0	0	0	0	0	0	0	0	0	0	0	0	0	0	0	0	0	0	0.004831	0	0	0	0	0	0	0	0	0	0	0	0	0	0	0	0	0	0	0
NC_016856	601878	GT	G	0.005731	No	No						0	0	0	0	0	0	0	0	0	0	0	0	0	0	0	0	0	0	0	0	0	0	0	0	0	0	0	0	0	0	0	0	0	0	0	0	0	0
NC_016856	602310	CT	C	0	No	Yes					0.008114	0	0	0	0	0	0	0	0	-	-	0	0	-	-	0	0	0	0	0	0	0	0	-	-	-	0	0	0	0	0	0	0	0	0	0	0	0	-
NC_016856	602840	AG	A	0.007707	No	No						0	0	0	0	0	0	0	0	0	0	0	0	0	0	0	0	0	0	0	0	0	0	0	0	0	0	0	0	0	0	0	0	0	0	0	0	0	0
NC_016856	602947	C	T	0.964158	No	No						0	0	0	0	0	0	0	0	0	0	0	0	0	0	0	0	0	0	0	0	0	0	0	0	0	0	0	0	0	0	0	0	0	0	0	0	0	0
NC_016856	603318	CT	C	0.007782	No	No						0	0	0	0	0	0	0	0	0	0	0	0	0	0	0	0	0	0	0	0	0	0	0	0	0	0	0	0	0	0	0	0	0	0	0	0	0	0
NC_016856	603743	G	GC	0.008143	No	Yes			0.005882			0	0	0	0	-	-	0	0	0	0	0	0	0	0.006729	0	0	0	0.008143	-	-	0	0	0	0	0	0	0	0	0	0	0	-	-	-	0	0	0.005298	0
NC_016856	603764	CG	C	0.007802	Yes	Yes	0.006601					-	-	0	0	0	0	0	0.005814	0	0	0	0	0	0	-	-	-	0	0	0	0	0	0	0	0	-	-	-	0	0	0.006925	0	0	0	0	0	0	0
NC_016856	605131	A	AT	0.006814	No	No						0	0	0	0	0	0	0	0	0	0	0	0	0	0	0	0	0	0	0	0	0	0	0	0	0	0	0	0	0	0	0	0	0	0	0	0	0	0
NC_016856	605968	A	AC	0.006981	No	No						0	0	0	0	0	0	0	0	0	0	0	0	0	0	0	0	0	0	0	0	0	0.006981	0	0	0	0	0	0	0	0	0	0	0	0	0	0	0	0
NC_016856	606089	C	CG	0.133519	No	No						0	0	0	0	0	0	0	0	0	0	0	0	0	0	0	0	0	0	0	0	0	0	0	0	0	0	0	0	0	0	0	0	0	0	0	0	0	0
NC_016856	606205	GA	G	0.008316	No	No						0	0	0	0	0	0	0	0	0	0	0	0.00607	0	0.006309	0	0	0	0	0	0	0	0	0	0	0	0	0	0	0	0	0	0	0	0	0	0	0	0
NC_016856	606389	GA	G	0.01073	No	No						0	0	0	0	0	0	0	0	0	0	0	0	0	0	0	0	0	0	0	0	0	0	0	0	0	0	0	0	0	0	0	0	0	0	0	0	0	0
NC_016856	606599	CA	C	0.012255	No	No						0	0	0	0	0	0	0	0	0	0	0	0	0	0	0	0	0	0	0	0	0	0	0	0	0	0	0	0	0	0	0	0	0	0	0	0	0	0.012255
NC_016856	608268	CAA	C	0.00569	No	No						0	0	0	0	0	0	0	0	0	0	0	0	0.00569	0	0	0	0	0	0	0	0	0	0	0	0	0	0	0	0	0	0	0	0	0	0	0	0	0
NC_016856	608283	CA	C	0.007092	No	No						0	0	0	0	0	0	0	0	0	0	0	0	0	0	0	0	0	0	0	0	0	0	0	0	0.007092	0	0	0	0	0	0	0	0	0	0	0	0	0
NC_016856	608344	CT	C	0.007326	No	No						0	0	0	0	0	0	0	0	0	0	0	0	0	0	0	0.007326	0	0	0	0	0	0	0	0	0	0	0	0	0	0	0	0	0	0	0	0	0	0
NC_016856	608832	GT	G	0.004315	No	No						0	0	0	0	0	0	0	0	0	0	0	0	0	0	0	0	0	0	0	0	0	0	0	0	0	0	0	0	0	0	0	0	0	0	0	0	0	0
NC_016856	609255	GA	G	0.007181	No	No						0	0	0	0	0	0	0	0	0	0	0	0	0	0	0	0	0	0	0	0	0	0	0	0	0	0	0	0	0	0	0	0	0	0	0	0	0	0
NC_016856	609734	TA	T	0.004592	No	No						0	0	0	0	0	0	0	0	0	0	0	0	0	0	0	0	0	0	0	0	0	0	0	0	0	0	0	0	0	0	0	0	0	0	0	0	0	0
NC_016856	609837	A	T	0.998647	No	Yes	0.935045		0.996743			-	-	0	0	-	-	0	0	0	0	0.997925	0.998647	0	0	-	-	-	0	-	-	0	0	0	0	0	-	-	-	0	0	0	-	-	-	0	0	0	0
NC_016856	610033	C	CG	0.053691	No	No						0	0	0	0	0	0	0	0	0	0	0	0	0	0	0	0	0	0	0	0	0	0	0	0	0	0	0	0	0	0	0	0	0	0	0	0	0	0
NC_016856	610120	TA	T	0.00561	No	No						0	0	0	0	0	0	0	0	0	0	0	0	0	0	0	0	0	0	0	0	0	0	0	0	0	0	0	0	0	0	0	0	0	0	0	0	0	0
NC_016856	610140	GA	G	0.006791	No	No						0	0	0	0	0	0	0	0	0	0	0	0	0	0	0	0	0	0	0	0	0	0	0	0	0	0	0	0	0	0	0	0	0	0	0	0	0	0
NC_016856	610388	GA	G	0.005587	No	No						0	0	0	0	0	0	0	0	0	0	0	0	0	0	0	0	0	0	0	0	0	0	0	0	0	0	0	0	0	0	0	0	0	0	0	0	0	0
NC_016856	610401	GT	G	0	No	Yes					0.008869	0	0	0	0	0	0	0	0	-	-	0	0	-	-	0	0	0	0	0	0	0	0	-	-	-	0	0	0	0	0	0	0	0	0	0	0	0	-
NC_016856	610457	TCTG	T	0	Yes	No						0	0	0	0	0	0.012069	0	0	0	0	0	0	0	0	0	0	0	0	0	0	0	0	0	0	0	0	0	0	0	0	0	0	0	0	0	0	0	0
NC_016856	610749	C	T	0.026726	No	No						0	0	0	0	0	0	0	0	0	0	0	0	0	0	0	0	0	0	0	0	0	0	0	0	0	0	0	0	0	0	0	0	0	0	0	0	0	0
NC_016856	611616	T	C	0.020743	No	No						0	0	0	0	0	0	0	0	0	0	0	0	0	0	0	0	0	0	0	0	0	0	0	0	0	0	0	0	0	0	0	0	0	0	0	0	0	0
NC_016856	611678	TG	T	0.004695	No	No						0	0	0	0	0	0	0	0	0	0	0	0	0	0	0	0	0	0	0	0	0	0	0	0	0	0	0	0	0	0	0	0	0	0	0	0	0	0
NC_016856	612100	A	G	0.237288	No	No						0	0	0	0	0	0	0	0	0	0.029046	0	0	0	0	0	0	0	0	0	0	0	0	0	0	0	0	0	0	0	0	0	0	0	0	0	0	0	0
NC_016856	612486	GA	G	0	No	No						0	0	0	0	0	0	0	0	0	0	0	0	0	0	0	0	0	0	0	0	0	0	0	0	0	0	0	0	0	0	0	0	0	0	0	0	0	0
NC_016856	613194	T	TG	0.00495	No	No						0	0	0	0	0	0	0	0	0	0	0	0	0	0	0	0	0	0	0	0	0	0	0	0	0	0	0	0	0	0	0	0	0	0	0	0	0	0
NC_016856	613218	C	CA	0	Yes	No						0	0	0	0	0	0	0	0.005739	0	0	0	0	0	0	0	0	0	0	0	0	0	0	0	0	0	0	0	0	0	0	0	0	0	0	0	0	0	0
NC_016856	613308	AT	A	0.005038	No	No						0	0	0	0	0	0	0	0	0	0	0	0	0	0	0	0	0	0	0	0	0	0	0	0	0.005038	0	0	0	0	0	0	0	0	0	0	0	0	0
NC_016856	614106	C	T	0.017647	No	No						0	0	0	0	0	0	0	0	0	0	0	0	0	0	0	0	0	0	0	0	0	0	0	0	0	0	0	0	0	0	0	0	0	0	0	0	0	0
NC_016856	614296	G	C	0.035294	No	No						0	0	0	0	0	0	0	0	0	0	0	0	0	0	0	0	0	0.035294	0	0	0	0	0	0	0	0	0	0	0	0	0	0	0	0	0	0	0	0
NC_016856	615870	GA	G	0	No	Yes					0.008606	0	0	0	0	0	0	0	0	-	-	0	0	-	-	0	0	0	0	0	0	0	0	-	-	-	0	0	0	0	0	0	0	0	0	0	0	0	-
NC_016856	615889	AT	A	0.00368	No	No						0	0	0	0	0	0	0	0	0	0	0	0	0	0	0	0	0	0	0	0	0	0	0	0	0	0	0	0	0	0	0	0	0	0	0	0	0	0
NC_016856	616030	AT	A	0.00391	No	No						0	0	0	0	0	0	0	0	0	0	0	0	0	0	0	0	0	0	0	0	0	0	0	0	0	0	0	0	0	0.003842	0	0	0	0	0.00391	0	0	0
NC_016856	616485	GT	G	0.006633	No	No						0	0	0	0	0	0	0	0	0	0	0	0	0	0	0	0	0	0	0	0	0	0.006633	0	0	0	0	0	0	0	0	0	0	0	0	0	0	0	0
NC_016856	616836	C	CG	0.005739	No	No						0	0	0	0	0	0	0	0	0	0	0	0	0	0	0	0	0	0	0	0	0	0	0	0	0	0	0	0	0	0.005739	0	0	0	0	0	0	0	0
NC_016856	617171	C	CT	0.011682	No	No						0	0	0	0	0	0	0	0	0	0	0	0	0	0	0	0	0	0	0	0	0	0	0	0	0	0	0	0	0	0	0	0	0	0	0	0	0	0
NC_016856	618991	T	TG	0.006678	No	No						0	0	0	0	0	0	0	0	0	0	0	0	0.006678	0	0	0	0	0	0	0	0	0	0	0	0	0	0	0	0	0	0	0	0	0	0	0	0	0
NC_016856	619384	AT	A	0.006678	No	No						0	0	0	0	0	0	0	0	0	0	0	0	0	0	0	0	0	0	0	0	0	0	0	0	0	0	0	0	0	0	0	0	0	0	0	0	0	0
NC_016856	619920	G	A	0	No	No						0	0	0	0	0	0	0	0	0	0	0	0	0	0	0	0	0	0	0	0	0	0	0	0	0	0	0	0	0	0	0	0	0	0	0	0	0	0
NC_016856	619922	C	T	0	No	No						0	0	0	0	0	0	0	0	0	0	0	0	0	0	0	0	0	0	0	0	0	0	0	0	0	0	0	0	0	0	0	0	0	0	0	0	0	0
NC_016856	619923	G	T	0.031746	No	No						0	0	0	0	0	0	0	0	0	0	0	0	0	0	0	0.031746	0	0.02849	0	0	0	0	0	0	0	0	0	0	0	0	0	0	0	0	0	0	0	0
NC_016856	619925	C	G	0	No	No						0	0	0	0	0	0	0	0	0	0	0	0	0	0	0	0	0	0	0	0	0	0	0	0	0	0	0	0	0	0	0	0	0	0	0	0	0	0
NC_016856	619927	A	C	0.028902	No	No						0	0	0	0	0	0	0	0	0	0	0	0	0	0	0	0	0	0.028902	0	0	0	0	0	0	0	0	0	0	0	0	0	0	0	0	0	0	0	0
NC_016856	619928	A	G	0	No	No						0	0	0	0	0	0	0	0	0	0	0	0	0	0	0	0	0	0	0	0	0	0	0	0	0	0	0	0	0	0	0	0	0	0	0	0	0	0
NC_016856	619930	T	C	0.02907	No	No						0	0	0	0	0	0	0	0	0	0	0	0	0	0	0	0	0	0.02907	0	0	0	0	0	0	0	0	0	0	0	0	0	0	0	0	0	0	0	0
NC_016856	621065	GA	G	0.012146	Yes	No						0	0	0	0.00638	0	0	0	0	0	0	0	0	0	0	0	0	0	0	0	0	0	0.012146	0	0	0	0	0	0	0	0	0	0	0	0	0	0	0	0
NC_016856	622793	T	TG	0	Yes	No						0	0	0	0.005882	0	0	0	0	0	0	0	0	0	0	0	0	0	0	0	0	0	0	0	0	0	0	0	0	0	0	0	0	0	0	0	0	0	0
NC_016856	623142	G	GT	0.006969	No	No						0	0	0	0	0	0	0	0	0	0	0	0	0	0	0	0	0	0	0	0	0	0	0	0	0	0	0	0	0	0	0	0	0	0	0	0	0	0
NC_016856	624895	GA	G	0	No	Yes					0.009501	0	0	0	0	0	0	0	0	-	-	0	0	-	-	0	0	0	0	0	0	0	0	-	-	-	0	0	0	0	0	0	0	0	0	0	0	0	-
NC_016856	625994	CA	C	0	Yes	No						0	0	0	0	0	0	0.00565	0	0	0	0	0	0	0	0	0	0	0	0	0	0	0	0	0	0	0	0	0	0	0	0	0	0	0	0	0	0	0
NC_016856	626134	T	TC	0.005626	No	No						0	0	0	0	0	0	0	0	0	0	0	0	0	0	0	0	0	0	0	0	0	0	0	0	0	0	0	0	0	0	0	0	0	0	0	0	0	0
NC_016856	627426	GT	G	0.006873	No	No						0	0	0	0	0	0	0	0	0	0	0	0	0	0	0	0	0	0	0	0	0	0	0	0	0	0	0	0	0	0	0	0	0	0	0	0	0	0
NC_016856	627702	CTA	C	0.00542	Yes	No						0	0	0	0.005376	0	0	0	0	0	0	0	0	0	0	0	0	0	0	0	0.00542	0	0	0	0	0	0	0	0	0	0	0	0	0	0	0	0	0	0
NC_016856	627706	A	AT	0	No	Yes		0.006122				0	0	-	-	0	0	0	0	0	0	-	-	0	0	0	0	0	-	0	0	0	0	0	0	0	0	0	0	-	-	-	0	0	0	0	0	0	0
NC_016856	627893	CA	C	0	Yes	No						0	0	0	0	0	0	0	0	0.005797	0	0	0	0	0	0	0	0	0	0	0	0	0	0	0	0	0	0	0	0	0	0	0	0	0	0	0	0	0
NC_016856	627945	CA	C	0.006231	No	No						0	0	0	0	0	0	0	0	0	0	0	0	0	0	0	0	0	0	0	0	0	0	0	0	0	0	0	0	0	0	0	0	0	0	0	0	0	0
NC_016856	628206	GA	G	0.011583	Yes	No						0	0	0	0.01006	0	0	0	0.006723	0	0	0	0	0	0	0	0	0	0	0	0	0	0	0	0	0	0	0	0.009058	0	0.009191	0	0	0	0	0	0	0	0
NC_016856	628447	GC	G	0.013158	No	No						0	0	0	0	0	0	0	0	0	0	0	0	0	0	0	0	0	0	0	0	0	0	0	0	0	0	0	0	0	0	0	0	0	0	0	0	0	0
NC_016856	628693	CA	C	0	No	Yes	0.008264					-	-	0	0	0	0	0	0	0	0	0	0	0	0	-	-	-	0	0	0	0	0	0	0	0	-	-	-	0	0	0	0	0	0	0	0	0	0
NC_016856	630004	GT	G	0.009615	No	No						0	0	0	0	0	0	0	0	0	0	0	0	0	0	0	0	0	0	0	0	0	0	0	0	0	0	0	0	0	0	0	0	0	0	0	0	0	0
NC_016856	630687	GA	G	0.006088	No	No						0	0	0	0	0	0	0	0	0	0	0	0	0	0	0	0	0	0	0	0	0	0	0	0	0	0	0	0	0	0	0	0	0	0	0	0	0	0
NC_016856	630898	AT	A	0.014344	No	No						0	0	0	0	0	0	0	0	0	0	0	0	0	0	0	0	0	0	0	0	0	0	0	0	0	0	0	0	0	0	0	0	0	0	0	0	0	0
NC_016856	631005	GA	G	0.009615	No	No						0	0	0	0	0	0	0	0	0	0	0	0	0	0	0	0	0	0	0	0	0	0	0	0.009615	0	0	0	0	0	0	0	0	0	0	0	0	0	0
NC_016856	631067	A	G	0.023256	No	No						0	0	0	0	0	0	0	0	0	0	0	0	0	0	0	0	0	0	0	0	0	0	0	0	0	0	0	0	0	0	0	0	0	0	0	0	0	0
NC_016856	631170	GT	G	0.011396	No	No						0	0	0	0	0	0	0	0	0	0	0	0	0	0	0	0	0	0	0	0	0	0	0.011396	0	0	0	0	0	0	0	0	0	0	0	0	0	0	0
NC_016856	631769	G	GC	0.005109	No	No						0	0	0	0	0	0	0	0	0	0	0	0	0	0	0	0	0	0	0	0	0	0	0	0	0	0	0	0	0	0	0	0	0	0	0	0	0	0
NC_016856	632063	AGC	A	0.105181	No	No						0	0	0	0	0	0	0	0	0	0	0	0	0	0	0	0	0	0	0	0	0	0	0	0	0	0	0	0	0	0	0	0	0	0	0	0	0	0
NC_016856	632968	A	G	0.012896	No	No						0	0	0	0	0	0	0	0	0	0	0	0	0	0	0	0	0	0	0	0	0	0	0	0	0	0	0	0	0	0	0	0	0	0	0	0	0	0
NC_016856	633252	C	T	0	Yes	No						0	0	0	0.030435	0	0	0	0	0	0	0	0	0	0	0	0	0	0	0	0	0	0	0	0	0	0	0	0	0	0	0	0	0	0	0	0	0	0
NC_016856	633393	CAT	C	0.005076	No	No						0	0	0	0	0	0	0	0	0	0	0	0	0	0	0	0	0	0	0	0	0	0	0	0	0	0	0	0	0	0	0	0	0	0	0	0	0.005076	0
NC_016856	634020	T	TC	0	No	No						0	0	0	0	0	0	0	0	0	0.007005	0	0	0	0	0	0	0	0	0	0	0	0	0	0	0	0	0	0	0	0	0	0	0	0	0	0	0	0
NC_016856	635005	TC	T	0.005997	No	No						0	0	0	0	0	0	0	0	0	0	0	0	0	0	0	0	0	0	0	0	0	0	0	0	0	0	0.005997	0	0	0	0	0	0	0	0	0	0	0
NC_016856	636169	GA	G	0.006814	No	No						0	0	0	0	0	0	0	0	0	0	0	0	0	0	0	0	0	0	0	0	0	0	0	0	0	0	0	0	0	0	0	0	0	0	0	0	0	0
NC_016856	636462	AT	A	0	Yes	No						0	0	0	0	0	0.006791	0	0	0	0	0	0	0	0	0	0	0	0	0	0	0	0	0	0	0	0	0	0	0	0	0	0	0	0	0	0	0	0
NC_016856	636894	GT	G	0.010638	No	Yes		0.01171			0.008621	0	0	-	-	0	0	0	0	-	-	-	-	-	-	0	0	0	-	0	0	0	0.010638	-	-	-	0	0	0	-	-	-	0	0	0	0	0	0	-
NC_016856	637505	T	C	0	Yes	No						0	0	0	0	0	0	0	0.906314	0	0	0	0	0	0	0	0	0	0	0	0	0	0	0	0	0	0	0	0	0	0	0	0	0	0	0	0	0	0
NC_016856	638661	CT	C	0.005988	No	No						0	0	0	0	0	0	0	0	0	0	0	0	0	0	0	0	0	0	0	0	0	0	0	0	0	0.005988	0	0	0	0	0	0	0	0	0	0	0	0
NC_016856	638780	C	CG	0.006431	No	No						0	0	0	0	0	0	0	0	0	0	0	0	0	0	0	0	0	0	0	0	0	0	0	0	0	0	0	0	0	0	0	0	0	0	0	0	0	0
NC_016856	638859	A	G	0.084112	No	No						0	0	0	0	0	0	0	0	0	0	0	0	0	0	0	0	0	0	0	0	0	0	0	0	0	0	0	0	0	0	0	0	0	0	0	0	0	0
NC_016856	638867	C	T	0.053597	No	No						0	0	0	0	0	0	0	0	0	0	0	0	0	0	0	0	0	0	0	0	0	0	0	0	0	0	0	0	0	0	0	0.053597	0	0	0	0	0	0
NC_016856	638883	C	A	0.029577	No	No						0	0	0	0	0	0	0	0	0	0	0	0	0	0	0	0	0	0	0	0	0	0	0	0	0	0	0	0	0	0	0	0	0	0.028777	0	0	0	0
NC_016856	638886	A	G	0.418182	No	No						0	0	0	0	0	0	0	0	0	0	0	0	0	0	0.418182	0.135628	0.037209	0	0	0	0	0	0	0	0	0	0	0	0	0	0	0	0	0	0	0	0	0
NC_016856	638891	AAT	A	0.006144	No	No						0	0	0	0	0	0	0	0	0	0	0	0	0	0	0	0	0	0	0	0	0	0	0	0	0	0	0	0	0	0	0	0	0	0	0	0	0	0
NC_016856	638927	G	T	0.239936	No	No						0	0	0	0	0	0	0	0	0	0	0	0	0	0	0	0	0	0	0	0	0	0	0	0	0	0	0	0	0	0	0	0	0	0	0	0	0	0
NC_016856	638947	C	G	0.043605	No	No						0	0	0	0	0	0	0	0	0	0	0	0	0	0	0	0	0	0	0	0	0	0	0	0	0	0	0	0	0	0	0	0	0	0	0	0	0	0
NC_016856	638949	A	C	0.1121	No	No						0	0	0	0	0	0	0	0	0	0	0	0	0	0	0	0	0	0	0	0	0	0	0	0	0	0	0	0	0	0	0	0	0	0	0	0	0	0.1121
NC_016856	639064	C	A	0.123308	No	No						0	0	0	0	0	0	0	0	0	0	0	0	0	0	0	0	0	0	0	0	0	0	0	0	0	0	0	0	0	0	0	0	0	0	0	0	0	0
NC_016856	639073	T	TG	0.009585	No	No						0	0	0	0	0	0	0	0	0	0	0	0	0	0	0	0	0	0	0	0	0	0	0	0	0	0	0	0	0	0	0	0	0	0	0	0	0	0
NC_016856	639087	CTGACGGCCAGT	C	0.016694	No	No						0	0	0	0	0	0	0	0	0	0	0	0	0	0	0	0	0	0	0	0	0	0	0	0	0	0	0	0	0	0	0	0	0	0	0	0	0	0
NC_016856	639096	A	C	0.966412	No	No						0	0	0	0	0	0	0	0	0	0	0	0	0	0	0	0	0	0	0.966412	0.066421	0	0	0	0	0	0	0	0	0	0	0	0	0	0	0	0	0	0
NC_016856	639130	T	TCA	0.347165	No	No						0	0	0	0	0	0	0	0	0	0	0	0	0	0	0	0	0	0	0	0	0	0	0	0	0	0	0	0	0	0	0	0	0	0	0	0	0	0
NC_016856	639132	A	G	0.227401	No	No						0	0	0	0	0	0	0	0	0	0	0	0	0	0	0	0	0	0	0	0	0	0	0	0	0	0	0	0	0	0	0	0	0	0	0	0	0	0
NC_016856	639135	C	T	0.998943	No	No						0	0	0	0	0	0	0	0	0	0	0	0	0	0	0	0	0	0	0	0	0	0	0	0	0	0	0	0	0	0	0	0	0	0	0	0	0	0
NC_016856	639138	C	T	0.988889	No	No						0	0	0	0	0	0	0	0	0	0	0	0	0	0	0	0	0	0	0	0	0	0	0	0	0	0	0	0	0	0	0	0	0	0	0	0	0	0
NC_016856	639141	CT	C	0.005806	No	No						0	0	0	0	0	0	0	0	0	0	0	0	0	0	0	0	0	0	0	0	0	0	0	0	0	0	0	0	0	0	0	0	0	0	0	0	0	0
NC_016856	639148	A	C	0.052219	No	No						0	0	0	0	0	0	0	0	0	0	0	0	0	0	0	0	0	0	0	0	0	0	0	0	0	0	0	0	0	0	0	0	0	0	0	0	0	0
NC_016856	639155	C	A	0.798137	No	No						0	0	0	0	0	0	0	0	0	0	0	0	0	0	0	0	0	0	0	0	0	0	0	0	0	0	0	0	0	0	0	0	0	0	0	0	0	0
NC_016856	639157	A	T	0.116618	No	No						0	0	0	0	0	0	0	0	0	0	0	0	0.116618	0	0	0	0	0	0	0	0	0	0	0	0	0	0	0	0	0	0	0	0	0	0	0	0	0
NC_016856	639194	TC	T	0.998339	No	No						0	0	0	0	0	0	0	0	0	0	0	0	0	0	0	0	0	0	0	0	0	0	0	0.971039	0.998339	0	0	0	0	0	0	0	0	0	0	0	0	0
NC_016856	639198	T	G	0.073016	No	No						0	0	0	0	0	0	0	0	0	0	0	0	0	0	0	0	0	0	0	0	0	0	0	0	0	0	0	0	0.073016	0	0	0	0	0	0	0	0	0
NC_016856	639220	G	A	0.033058	No	No						0	0	0	0	0	0	0	0	0	0	0	0	0	0	0	0	0	0	0	0	0	0	0	0	0	0	0	0	0	0	0	0	0	0	0	0	0	0
NC_016856	639261	A	C	0.03125	No	No						0	0	0	0	0	0	0	0	0	0	0	0	0	0	0	0	0	0	0	0	0	0	0	0	0	0	0	0	0	0	0	0	0	0	0	0	0	0
NC_016856	639271	TG	T	0.038462	No	No						0	0	0	0	0	0	0	0	0	0	0	0	0	0	0	0	0	0	0	0	0	0	0	0	0	0	0	0	0	0	0	0	0	0	0	0	0	0
NC_016856	639274	T	G	0.964392	No	No						0	0	0	0	0	0	0	0	0	0	0	0	0	0	0.508197	0.826	0.964392	0	0	0	0	0	0	0	0	0	0	0	0	0	0	0	0	0.025295	0	0	0	0
NC_016856	639282	T	G	0.928675	No	No						0	0	0	0	0	0	0	0	0	0	0	0	0.413386	0.928675	0	0	0	0	0	0	0	0	0	0	0	0	0	0	0	0	0	0	0	0.024116	0	0	0	0
NC_016856	639284	G	GC	0.015625	No	No						0	0	0	0	0	0	0	0	0	0	0	0	0	0	0	0	0	0	0	0	0	0	0	0	0	0.015625	0	0	0	0	0	0	0	0	0	0	0	0
NC_016856	639285	C	CA	0.444867	No	No						0	0	0	0	0	0	0	0	0	0	0	0	0	0	0	0	0	0	0	0	0	0	0	0	0	0	0	0	0	0	0	0	0	0	0	0	0	0
NC_016856	639288	A	C	0.02585	No	No						0	0	0	0	0	0	0	0	0	0	0	0	0	0	0	0	0	0	0	0	0	0	0	0	0	0.02585	0	0	0	0	0	0	0	0	0	0	0	0
NC_016856	639289	A	G	0.925295	No	No						0	0	0	0	0	0	0	0	0	0	0	0	0	0	0	0	0	0	0	0	0	0	0	0	0	0	0	0	0	0	0	0	0	0	0	0	0	0
NC_016856	639291	A	T	0.252101	No	No						0	0	0	0	0	0	0	0	0	0	0	0	0	0	0	0	0	0	0	0	0	0	0	0	0	0	0	0	0	0	0	0	0	0	0	0	0	0
NC_016856	639294	G	A	0.998611	No	No						0	0	0	0	0	0	0	0	0	0	0	0	0	0	0	0	0	0	0	0	0	0	0	0	0	0	0	0	0	0	0	0	0	0	0	0	0	0
NC_016856	639295	T	C	0.038674	No	No						0	0	0	0	0	0	0	0	0	0	0	0	0	0	0	0	0	0	0	0	0	0	0	0	0	0	0	0	0	0	0	0	0	0	0	0	0	0
NC_016856	639297	C	T	0.036697	No	No						0	0	0	0	0	0	0	0	0	0	0	0	0	0	0	0	0	0	0	0	0	0	0	0	0	0	0	0	0	0	0	0	0	0	0	0	0	0
NC_016856	639298	C	T	0.099881	No	No						0	0	0	0	0	0	0	0	0	0	0	0	0	0	0	0	0	0	0	0	0	0	0	0	0	0	0	0	0	0	0	0	0	0	0	0	0	0
NC_016856	639301	C	A	1	No	No						0	0	0	0	0	0	0	0	0	0	0	0	0	0	0	0	0	0	0	0	0	0	0	0	0	0	0	0	0	0	0	0	0	0	0	0	0	0
NC_016856	639304	C	T	0.019676	No	No						0	0	0	0	0	0	0	0	0	0	0	0	0	0	0	0	0	0	0	0	0	0	0	0	0	0	0	0	0	0	0	0	0	0	0	0	0	0
NC_016856	639323	A	AATCCGGT	0.00646	No	No						0	0	0	0	0	0	0	0	0	0	0	0	0	0	0	0	0	0	0	0	0	0	0	0	0	0	0	0	0	0	0	0	0	0	0	0	0	0
NC_016856	639330	G	T	0.029716	No	No						0	0	0	0	0	0	0	0	0	0	0	0	0	0	0	0	0	0	0	0	0	0	0	0	0	0	0	0	0	0	0	0	0	0	0	0	0	0
NC_016856	639348	C	T	0.998824	No	No						0	0	0	0	0	0	0	0	0	0	0	0	0	0	0	0	0	0	0	0	0	0	0	0	0	0	0.932515	0.967066	0	0	0	0	0	0	0	0	0	0
NC_016856	639349	C	A	0.317391	No	No						0	0	0	0	0	0	0	0	0	0	0	0	0	0	0	0	0	0	0	0	0	0	0	0	0	0	0	0	0	0	0	0	0	0	0	0	0	0
NC_016856	639357	G	T	0.086022	No	No						0	0	0	0	0	0	0	0	0	0	0	0	0	0	0	0	0	0	0	0	0	0	0	0	0	0	0	0	0	0	0	0	0	0	0	0	0	0
NC_016856	639366	T	G	0.01849	No	No						0	0	0	0	0	0	0	0	0	0	0	0	0	0	0	0	0	0	0	0	0	0	0	0	0	0	0	0	0	0	0	0	0	0	0	0	0	0
NC_016856	639367	G	A	1	No	No						0	0	0	0	0	0	0	0	0	0	0	0	0	0	0	0	0	0	0	0	0	0.292052	0	0	0	0.036697	0	0	0.85567	1	0.997279	0	0	0	0	0	0	0
NC_016856	639370	T	G	0.990812	No	No						0	0	0	0	0	0	0	0	0	0	0	0	0	0	0	0	0	0.990812	0	0	0	0.036122	0	0	0	0	0.044416	0.031157	0.045994	0	0	0	0	0	0	0	0	0.86246
NC_016856	639372	G	A	0.96594	No	No						0	0	0	0	0	0	0	0	0	0	0	0	0	0	0	0	0	0	0	0	0	0	0	0	0	0	0	0	0	0	0	0	0	0	0	0	0	0
NC_016856	639376	C	T	0.85034	No	No						0	0	0	0	0	0	0	0	0	0	0	0	0	0	0	0	0	0	0	0	0	0	0	0	0	0	0	0	0	0	0	0	0	0.85034	0	0	0	0
NC_016856	639381	A	T	0.51487	No	No						0	0	0	0	0	0	0	0	0	0	0	0	0	0	0	0	0	0	0	0	0	0.51487	0	0	0	0	0	0	0	0	0	0	0	0	0	0	0	0
NC_016856	639384	A	G	0.381872	No	No						0	0	0	0	0	0	0	0	0	0	0	0	0	0	0	0	0	0	0	0	0	0	0	0	0	0	0	0	0	0	0	0	0	0	0	0	0	0
NC_016856	639391	GT	G	0.828571	No	No						0	0	0	0	0	0	0	0	0	0	0	0	0.449925	0.045045	0	0	0	0	0.017915	0.828571	0	0	0	0	0	0	0	0	0	0	0	0	0	0	0.364469	0	0	0
NC_016856	639397	TG	T	0.047473	No	No						0	0	0	0	0	0	0	0	0	0	0	0	0	0	0	0	0	0	0	0	0	0	0	0	0	0	0	0	0	0	0	0	0	0	0	0	0	0
NC_016856	639408	T	TTC	0.127955	No	No						0	0	0	0	0	0	0	0	0	0	0	0	0	0	0	0	0	0	0	0	0	0	0	0	0	0	0	0	0	0	0	0	0	0	0	0	0	0
NC_016856	639419	C	A	0.053793	No	No						0	0	0	0	0	0	0	0	0	0	0	0	0	0	0	0	0	0	0	0	0	0	0	0	0	0	0	0	0	0	0	0	0	0	0	0	0	0
NC_016856	639540	GT	G	0.030831	No	No						0	0	0	0	0	0	0	0	0	0	0	0	0	0	0	0	0	0	0	0	0	0	0	0	0	0	0	0	0	0	0	0	0	0	0	0	0	0
NC_016856	639543	CT	C	0.005208	No	No						0	0	0	0	0	0	0	0	0	0	0	0	0	0	0	0	0	0	0	0	0	0	0	0	0	0	0	0	0	0	0	0	0	0	0	0	0	0
NC_016856	639548	T	G	0.091575	No	No						0	0	0	0	0	0	0	0	0	0	0	0	0	0	0	0	0	0	0	0	0	0	0	0	0	0	0	0	0	0	0	0	0	0	0	0	0	0
NC_016856	639553	C	T	0	No	No						0	0	0	0	0	0	0	0	0	0	0	0	0	0	0	0	0	0	0	0	0	0	0	0	0	0	0	0	0	0	0	0	0	0	0	0	0	0
NC_016856	640462	G	A	0.042746	No	No						0	0	0	0	0	0	0	0	0	0	0	0	0	0	0	0	0	0	0	0	0	0	0	0	0	0	0	0	0	0	0	0	0	0	0	0	0	0
NC_016856	640470	CT	C	0.00994	No	No						0	0	0	0	0	0	0	0	0	0	0	0	0	0	0	0	0	0	0	0	0	0	0.00994	0	0	0	0	0	0	0	0	0	0	0	0	0	0	0
NC_016856	640848	TG	T	0.00627	No	No						0	0	0	0	0	0	0	0	0	0	0	0	0	0	0	0	0	0	0	0	0	0	0	0	0	0	0	0	0	0	0	0	0	0	0	0	0	0
NC_016856	642609	C	T	0.070539	No	No						0	0	0	0	0	0	0	0	0	0	0	0	0	0	0	0	0	0	0	0	0	0	0	0	0	0	0	0	0	0	0	0	0	0	0	0	0	0
NC_016856	643080	AT	A	0.00432	No	No						0	0	0	0	0	0	0	0	0	0	0	0	0	0	0	0	0	0	0	0	0	0	0	0	0	0	0	0	0	0	0	0	0	0	0	0	0	0
NC_016856	643421	AT	A	0.00561	No	No						0	0	0	0	0	0	0	0	0	0	0	0	0	0	0	0	0	0	0	0	0	0	0	0	0	0	0	0	0	0.00561	0	0	0	0	0	0	0	0
NC_016856	643805	G	GC	0.007055	No	No						0	0	0	0	0	0	0	0	0	0	0	0	0	0	0	0	0	0	0	0	0	0	0	0	0	0	0	0	0	0	0	0.007055	0	0	0	0	0	0
NC_016856	644608	C	T	0	Yes	No						0	0.336134	0	0	0	0	0	0	0	0	0	0	0	0	0	0	0	0	0	0	0	0	0	0	0	0	0	0	0	0	0	0	0	0	0	0	0	0
NC_016856	644609	G	A	0.166189	No	No						0	0	0	0	0	0	0	0	0	0	0	0	0	0	0	0	0	0	0	0	0	0	0	0	0	0	0	0	0	0	0	0	0	0	0	0	0	0
NC_016856	644614	T	C	0	Yes	No						0	0.017713	0	0	0	0	0	0	0	0	0	0	0	0	0	0	0	0	0	0	0	0	0	0	0	0	0	0	0	0	0	0	0	0	0	0	0	0
NC_016856	644631	A	G	0	Yes	No						0	0.02381	0	0.060172	0	0	0	0.096774	0	0	0	0	0	0	0	0	0	0	0	0	0	0	0	0	0	0	0	0	0	0	0	0	0	0	0	0	0	0
NC_016856	644740	GA	G	0.006472	No	No						0	0	0	0	0	0	0	0	0	0	0	0	0.006472	0	0	0	0	0	0	0	0	0	0	0	0	0	0	0	0	0	0	0	0	0	0	0	0	0
NC_016856	644949	G	GC	0	Yes	No						0.010724	0	0	0	0	0	0	0	0	0	0	0	0	0	0	0	0	0	0	0	0	0	0	0	0	0	0	0	0	0	0	0	0	0	0	0	0	0
NC_016856	645329	GA	G	0	Yes	No						0	0	0	0	0	0	0	0.006932	0	0	0	0	0	0	0	0	0	0	0	0	0	0	0	0	0	0	0	0	0	0	0	0	0	0	0	0	0	0
NC_016856	645465	TG	T	0.010811	No	No						0	0	0	0	0	0	0	0	0	0	0	0	0	0	0	0	0	0	0	0	0	0	0	0.009747	0	0	0	0	0	0	0	0	0	0	0	0	0	0
NC_016856	646207	GA	G	0	Yes	No						0	0	0	0.008386	0	0	0	0	0	0	0	0	0	0	0	0	0	0	0	0	0	0	0	0	0	0	0	0	0	0	0	0	0	0	0	0	0	0
NC_016856	646664	CT	C	0.009346	No	No						0	0	0	0	0	0	0	0	0	0	0	0	0	0	0	0	0	0	0	0	0	0	0	0	0	0	0	0	0	0	0	0	0	0	0	0	0	0
NC_016856	647107	AAGAAG	A	0.012931	No	Yes	0.014463	0.009311	0.011364	0.011429		-	-	-	-	-	-	-	-	0	0.008865	-	-	0.012346	0	-	-	-	-	-	-	-	-	0	0.012327	0	-	-	-	-	-	-	-	-	-	-	-	-	0.009208
NC_016856	647701	GT	G	0.007678	No	No						0	0	0	0	0	0	0	0	0	0	0	0	0	0	0	0	0	0	0	0	0	0	0	0	0	0	0	0	0	0	0	0	0	0	0	0	0	0
NC_016856	647934	A	AC	0.007366	No	No						0	0	0	0	0	0	0	0	0	0	0	0	0	0	0	0	0	0	0	0	0	0	0	0	0	0	0	0	0	0	0	0	0	0	0	0	0	0
NC_016856	648416	A	ATG	0.008197	No	No						0	0	0	0	0	0	0	0	0	0	0	0	0	0	0	0	0	0	0.008197	0	0	0	0	0	0	0	0	0	0	0	0	0	0	0	0	0	0	0
NC_016856	649069	C	G	0.061728	Yes	Yes			0.039088			0	0	0	0	-	-	0	0	0.047619	0	0.053254	0	0	0	0.047393	0.048544	0	0	-	-	0	0	0	0.032847	0	0	0	0	0	0	0	-	-	-	0	0	0	0
NC_016856	649104	GT	G	0.015198	No	No						0	0	0	0	0	0	0	0	0	0	0	0.015198	0	0	0	0	0	0	0	0	0	0	0	0	0	0	0	0	0	0	0	0	0	0	0	0	0	0
NC_016856	649610	TGC	T	0.020833	No	No						0	0	0	0	0	0	0	0	0	0.011038	0.01145	0	0	0	0	0	0	0	0	0	0	0	0.010033	0	0	0	0	0	0	0	0	0	0	0	0	0	0	0
NC_016856	649634	C	CG	0.008032	No	No						0	0	0	0	0	0	0	0	0	0	0	0	0	0	0	0	0	0	0	0	0	0	0	0	0	0	0.008032	0	0	0	0	0	0	0	0	0	0	0
NC_016856	651121	T	TC	0.006079	No	No						0	0	0	0	0	0	0	0	0	0	0	0	0	0	0	0	0	0	0	0	0	0	0	0	0	0	0	0	0	0	0	0	0	0	0	0	0	0
NC_016856	651694	CT	C	0.008016	No	No						0	0	0	0	0	0	0	0	0	0	0	0	0	0	0	0	0	0	0	0	0	0.008016	0	0	0	0	0	0	0	0	0	0	0	0	0	0	0	0
NC_016856	651814	TC	T	0.004994	No	No						0	0	0	0	0	0	0	0	0	0	0	0	0	0	0	0	0	0	0	0	0	0	0	0	0	0	0	0	0	0	0	0	0	0	0	0	0	0
NC_016856	651934	TA	T	0.005789	No	No						0	0	0	0	0	0	0	0	0	0	0	0	0	0	0	0	0	0	0	0	0	0	0	0	0	0	0	0	0	0	0	0	0	0	0	0	0	0
NC_016856	652427	G	GGA	0.014113	No	Yes	0.01087		0.012195			-	-	0	0	-	-	0	0	0	0	0	0	0	0	-	-	-	0.007547	-	-	0	0.014113	0	0	0	-	-	-	0.007692	0	0	-	-	-	0.00738	0.006667	0	0
NC_016856	652431	ATC	A	0.014141	No	Yes	0.010753		0.012289			-	-	0	0	-	-	0	0	0	0	0	0	0	0	-	-	-	0.007435	-	-	0	0.014141	0	0	0	-	-	-	0.007505	0	0	-	-	-	0.007273	0.006494	0	0
NC_016856	652720	GT	G	0.005457	No	No						0	0	0	0	0	0	0	0	0	0	0	0	0	0	0	0	0	0	0	0	0	0	0	0	0	0	0	0	0	0	0	0	0	0	0	0	0	0
NC_016856	652756	C	T	0.18707	No	No						0	0	0	0	0	0	0	0	0	0	0	0	0	0	0	0	0	0	0	0	0	0	0	0	0	0	0	0	0	0	0	0	0	0	0	0	0	0
NC_016856	652773	AG	A	0	No	Yes			0.009238			0	0	0	0	-	-	0	0	0	0	0	0	0	0	0	0	0	0	-	-	0	0	0	0	0	0	0	0	0	0	0	-	-	-	0	0	0	0
NC_016856	654739	CT	C	0.014493	No	No						0	0	0	0	0	0	0	0	0	0	0	0	0	0	0	0	0	0	0	0	0	0	0.014493	0	0	0	0	0	0	0	0	0	0	0	0	0	0	0.010121
NC_016856	655774	AT	A	0.007246	No	No						0	0	0	0	0	0	0	0	0	0	0	0	0.007246	0	0	0	0	0	0	0	0	0	0	0	0	0	0	0	0	0	0	0	0	0	0	0	0	0
NC_016856	656038	AG	A	0.008282	No	No						0	0	0	0	0	0	0	0	0	0	0	0.008282	0	0	0	0	0	0	0	0	0	0	0	0	0	0	0	0	0	0	0	0	0	0	0	0	0	0
NC_016856	656881	GA	G	0.00672	No	No						0	0	0	0	0	0	0	0	0	0	0	0	0	0	0	0	0	0	0	0	0	0	0	0	0	0	0	0	0	0	0	0	0	0	0	0	0	0
NC_016856	658107	GT	G	0.009112	No	No						0	0	0	0	0	0	0	0	0	0	0	0	0	0	0	0	0	0	0	0	0	0	0	0	0	0	0	0	0	0	0	0	0	0	0	0	0	0
NC_016856	658124	A	AG	0.008114	No	No						0	0	0	0	0	0	0	0	0	0	0	0	0	0	0	0	0	0	0	0	0	0	0	0	0	0	0	0	0	0	0	0	0	0	0	0	0	0
NC_016856	658257	GT	G	0.005926	No	No						0	0	0	0	0	0	0	0	0	0	0	0	0	0	0	0	0	0	0	0	0	0	0	0	0	0	0	0	0	0	0	0	0	0	0	0	0	0
NC_016856	658284	TA	T	0.006061	No	No						0	0	0	0	0	0	0	0	0	0	0	0	0	0	0	0	0	0	0	0	0	0	0	0	0.006061	0	0	0	0	0	0	0	0	0	0	0	0	0
NC_016856	660561	GA	G	0.008639	No	No						0	0	0	0	0	0	0	0	0	0	0	0	0	0	0	0	0	0	0	0	0	0	0	0	0	0	0	0	0	0	0	0	0	0	0	0	0	0
NC_016856	663785	GA	G	0.007067	No	Yes					0.007117	0	0	0	0	0	0	0	0	-	-	0	0	-	-	0	0	0	0	0	0	0	0	-	-	-	0	0	0	0	0.007067	0	0.006667	0	0	0	0	0	-
NC_016856	664183	CA	C	0.005935	No	No						0	0	0	0	0	0	0	0	0	0	0	0	0	0	0	0	0	0	0	0	0	0	0	0	0	0	0	0	0	0	0	0.005935	0	0	0	0	0	0
NC_016856	664309	GA	G	0.009804	No	No						0	0	0	0	0	0	0	0	0	0	0	0	0	0	0	0	0	0	0	0	0	0	0	0	0	0	0	0	0	0	0	0	0	0	0	0	0	0
NC_016856	664645	AT	A	0.006568	No	No						0	0	0	0	0	0	0	0	0	0	0	0	0	0	0	0	0	0	0	0	0	0	0	0	0	0	0	0	0	0	0	0	0	0	0	0	0	0
NC_016856	665409	GA	G	0	No	Yes		0.008666				0	0	-	-	0	0	0	0	0	0	-	-	0	0	0	0	0	-	0	0	0	0	0	0	0	0	0	0	-	-	-	0	0	0	0	0	0	0
NC_016856	665828	GA	G	0.008389	No	No						0	0	0	0	0	0	0	0	0	0	0	0	0	0	0	0	0	0	0	0	0	0	0	0	0	0	0	0	0	0	0	0.006983	0	0	0.006814	0	0	0
NC_016856	666004	A	G	0.043643	Yes	Yes		0.034926				0.031068	0	-	-	0	0	0	0	0	0	-	-	0	0	0	0.039535	0	-	0.043643	0	0	0	0	0	0	0	0	0	-	-	-	0	0	0	0	0	0	0
NC_016856	666008	A	T	0.044402	Yes	Yes		0.035363				0.035088	0	-	-	0	0	0	0	0	0	-	-	0	0	0	0.041363	0.021978	-	0.044402	0	0	0	0	0	0	0	0	0	-	-	-	0	0	0	0	0	0	0
NC_016856	666009	T	A	0.048544	Yes	Yes		0.035433				0.031621	0	-	-	0	0	0	0	0	0	-	-	0	0	0	0.041363	0.02214	-	0.048544	0	0	0	0	0	0	0	0	0	-	-	-	0	0	0	0	0	0	0
NC_016856	666010	A	T	0.045545	Yes	Yes		0.036072				0.033865	0	-	-	0	0	0	0	0	0	-	-	0	0	0	0.042394	0.024299	-	0.045545	0	0	0	0	0	0	0	0	0	-	-	-	0	0	0	0	0	0	0
NC_016856	666014	C	T	0.042226	Yes	Yes		0.032443				0.033932	0	-	-	0	0	0	0	0	0	-	-	0	0	0	0.041872	0.022018	-	0.042226	0	0.026128	0	0	0	0	0	0.018678	0	-	-	-	0	0	0.018832	0	0.025773	0	0
NC_016856	666472	GA	G	0.014019	Yes	No						0	0	0.010776	0	0	0	0	0	0	0	0	0	0	0	0	0	0.014019	0	0	0	0.013587	0	0	0	0.010101	0	0	0	0	0	0	0	0	0	0	0	0	0
NC_016856	667096	C	T	0.132022	No	No						0	0	0	0	0	0	0	0	0	0	0	0	0	0	0	0	0.132022	0	0	0	0	0	0	0	0	0	0	0	0	0	0	0	0	0	0	0	0	0
NC_016856	667211	GT	G	0.00554	No	No						0	0	0	0	0	0	0	0	0	0	0	0	0	0	0	0	0	0	0	0	0	0	0	0	0	0	0	0	0	0	0	0	0	0	0	0	0	0
NC_016856	667249	GA	G	0.005674	No	No						0	0	0	0	0	0	0	0	0	0	0	0	0	0	0	0	0	0	0	0	0	0	0	0.005674	0	0	0	0	0	0	0	0	0	0	0	0	0	0
NC_016856	667368	T	TC	0.005525	No	No						0	0	0	0	0	0	0	0	0	0	0	0	0	0	0	0	0	0	0	0	0	0	0	0	0	0	0	0	0.005525	0	0	0	0	0	0	0	0	0
NC_016856	667535	GT	G	0.004932	No	No						0	0	0	0	0	0	0	0	0	0	0	0	0	0	0	0	0	0	0	0	0	0	0	0	0	0.004932	0	0	0	0	0	0	0	0	0	0	0	0
NC_016856	668529	CT	C	0.004711	No	No						0	0	0	0	0	0	0	0	0	0	0	0	0	0	0	0	0	0	0	0	0	0	0	0	0	0	0	0	0	0	0	0	0	0	0	0	0	0
NC_016856	669206	G	A	0.970297	No	No						0	0	0	0	0	0	0	0	0	0	0	0	0	0	0	0	0	0	0	0	0	0	0	0	0	0	0	0	0	0	0	0	0	0	0	0	0	0
NC_016856	669832	TA	T	0.006107	No	No						0	0	0	0	0	0	0	0	0	0	0	0	0	0	0	0	0	0	0	0	0	0	0	0	0	0	0	0	0	0	0	0	0	0	0	0	0	0
NC_016856	670077	AT	A	0.008368	No	No						0	0	0	0	0	0	0	0	0	0	0	0	0	0	0	0	0	0	0	0	0	0	0	0	0	0.008368	0	0	0	0	0	0	0	0	0	0	0	0
NC_016856	671245	GTCT	G	0.014706	No	No						0	0	0	0	0	0	0	0	0	0	0	0	0	0	0	0	0	0	0	0	0	0	0	0	0	0.006908	0	0	0.008081	0	0	0	0.014706	0	0	0	0	0
NC_016856	672487	GT	G	0.006221	No	No						0	0	0	0	0	0	0	0	0	0	0	0	0.006221	0	0	0	0	0	0	0	0	0	0	0	0	0	0	0	0	0	0	0	0	0	0	0	0	0
NC_016856	672545	GA	G	0.00885	No	No						0	0	0	0	0	0	0	0	0	0	0	0	0	0	0	0	0	0	0	0	0	0	0	0	0	0	0	0	0	0	0	0	0	0	0	0	0	0
NC_016856	673679	AT	A	0.00639	No	No						0	0	0	0	0	0	0	0	0	0	0	0	0	0	0	0	0	0	0	0	0	0	0	0	0	0	0	0	0	0	0	0	0	0	0	0	0	0
NC_016856	674039	CA	C	0.006431	No	No						0	0	0	0	0	0	0	0	0	0	0	0	0	0	0	0	0	0	0	0	0	0	0	0	0	0	0	0	0	0	0	0	0	0	0.006431	0	0	0
NC_016856	674176	AT	A	0.005675	No	No						0	0	0	0	0	0	0	0	0	0	0	0	0	0	0	0	0	0	0	0	0	0	0	0.005675	0	0	0	0.005298	0	0	0	0	0	0	0	0	0	0
NC_016856	675968	CA	C	0.006536	No	No						0	0	0	0	0	0	0	0	0	0	0	0	0	0	0	0	0	0	0	0	0	0	0	0.006536	0	0	0	0	0	0	0	0	0	0	0	0	0	0
NC_016856	676093	A	G	0.069767	No	No						0	0	0	0	0	0	0	0	0	0	0	0	0	0	0	0	0	0	0	0	0	0	0	0	0	0	0	0	0	0	0	0	0	0	0	0	0	0
NC_016856	676581	T	TGA	0.005102	No	No						0	0	0	0	0	0	0	0	0	0	0	0	0	0	0	0	0	0	0	0	0	0	0	0	0	0	0	0	0	0	0	0	0	0	0	0	0	0
NC_016856	678747	C	CG	0.008214	No	No						0	0	0	0	0	0	0	0	0	0	0	0	0	0	0	0	0	0	0	0	0	0	0	0	0	0	0	0	0	0	0	0	0	0	0	0	0	0
NC_016856	679092	GT	G	0.019565	Yes	Yes	0.014164			0.020913	0.014625	-	-	0.010504	0.009662	0	0	-	-	-	-	0	0	-	-	-	-	-	0.019277	0.008909	0.015584	-	-	-	-	-	-	-	-	0	0.008264	0	0.012821	0.010142	0.012165	-	-	-	-
NC_016856	679957	CA	C	0	No	No						0	0	0	0	0	0	0	0	0	0	0	0	0	0	0	0	0	0	0	0	0	0	0	0	0	0	0	0	0	0	0	0	0	0	0	0	0	0
NC_016856	680570	G	GC	0.005326	No	No						0	0	0	0	0	0	0	0	0	0	0	0	0	0	0	0	0	0	0	0	0	0	0	0	0	0	0	0	0	0	0	0	0	0	0	0	0	0
NC_016856	680859	T	TC	0.026144	No	No						0	0	0	0	0	0	0	0	0	0	0	0	0	0	0	0	0	0	0	0.014451	0	0	0	0	0	0	0	0	0	0	0	0	0	0	0	0	0	0
NC_016856	681375	AT	A	0.006144	No	No						0	0	0	0	0	0	0	0	0	0	0	0	0	0	0	0	0	0	0	0	0	0	0	0	0	0	0	0	0	0	0	0	0	0	0	0	0	0
NC_016856	682124	TA	T	0.005865	No	No						0	0	0	0	0	0	0	0	0	0	0	0	0	0	0	0	0	0	0	0	0	0	0	0	0	0	0	0	0	0	0.005865	0	0	0	0	0	0	0
NC_016856	682541	GA	G	0.008811	No	No						0	0	0	0	0	0	0	0	0	0	0	0	0	0	0	0	0	0	0	0	0	0	0	0	0	0	0	0	0	0	0	0	0	0	0.008811	0	0	0
NC_016856	683095	GC	G	0.008811	No	No						0	0	0	0	0	0	0	0	0	0	0	0	0	0	0	0	0	0.008811	0	0	0	0	0	0	0	0	0	0	0	0	0	0	0	0	0	0	0	0
NC_016856	683510	T	TC	0.008969	No	No						0	0	0	0	0	0	0	0	0	0	0	0	0	0	0	0	0	0	0	0	0	0.008969	0	0	0	0	0	0	0	0	0	0	0	0	0	0	0	0
NC_016856	683621	GA	G	0.007156	No	No						0	0	0	0	0	0	0	0	0	0	0	0	0.007156	0	0	0	0	0	0	0	0	0	0	0	0	0	0	0	0	0	0	0	0	0	0	0	0	0
NC_016856	684201	C	G	0.019182	No	No						0	0	0	0	0	0	0	0	0	0	0	0	0	0	0	0	0	0	0	0	0	0	0	0	0	0	0	0	0	0	0	0	0	0	0	0	0	0
NC_016856	685737	GT	G	0.012987	No	No						0	0	0	0	0	0	0	0	0	0	0	0	0	0	0	0	0	0	0	0	0	0	0	0.011331	0	0	0	0	0	0	0	0	0	0	0	0	0.010549	0
NC_016856	686459	GT	G	0.007105	No	No						0	0	0	0	0	0	0	0	0	0	0	0	0	0	0	0	0	0	0	0	0	0	0	0.007105	0	0	0	0	0	0	0	0	0	0	0	0	0	0
NC_016856	686716	GA	G	0.00597	No	No						0	0	0	0	0	0	0	0	0	0	0	0	0	0	0	0	0	0	0	0	0	0	0	0.00597	0	0	0	0	0	0	0	0	0	0	0	0	0	0
NC_016856	687274	T	TG	0	No	Yes			0.007449			0	0	0	0	-	-	0	0	0	0	0	0	0	0	0	0	0	0	-	-	0	0	0	0	0	0	0	0	0	0	0	-	-	-	0	0	0	0
NC_016856	687807	GA	G	0.009174	No	No						0	0	0	0	0	0	0	0	0	0	0	0	0	0	0	0	0	0	0	0	0	0.009174	0	0	0	0	0	0	0	0	0	0	0	0	0	0	0	0.007678
NC_016856	688966	CA	C	0.007207	No	Yes					0.007921	0	0	0	0	0	0	0	0	-	-	0	0	-	-	0	0	0	0	0	0	0	0	-	-	-	0	0	0	0	0	0	0	0	0	0	0	0	-
NC_016856	689032	TA	T	0.006826	No	No						0	0	0	0	0	0	0	0	0	0	0	0	0	0	0	0	0	0	0	0	0	0	0	0	0	0	0	0	0	0	0	0	0	0	0	0	0	0
NC_016856	689119	GT	G	0.009788	No	No						0	0	0	0	0	0	0	0	0	0	0	0	0	0	0	0	0	0	0	0	0	0	0	0	0	0	0	0	0	0	0	0	0	0	0	0	0	0
NC_016856	690142	GA	G	0.015332	No	No						0	0	0	0	0	0	0	0	0	0	0	0	0	0	0	0	0	0	0	0	0	0	0	0	0	0	0	0	0	0	0	0	0	0	0	0	0	0
NC_016856	690712	TA	T	0.008565	No	No						0	0	0	0	0	0	0	0	0	0	0	0	0	0	0	0	0	0	0	0	0.008565	0	0	0	0	0	0	0	0	0	0	0	0	0	0	0	0	0
NC_016856	690748	AAT	A	0.006349	No	No						0	0	0	0	0	0	0	0	0	0	0	0	0	0	0	0	0	0	0	0	0	0	0	0	0	0	0	0	0	0	0	0	0	0	0	0	0	0
NC_016856	690859	GT	G	0.010373	No	No						0	0	0	0	0	0	0	0	0	0	0	0	0	0	0	0	0	0	0	0	0	0	0	0	0	0	0	0	0	0	0	0	0.010373	0	0	0	0	0
NC_016856	691005	AT	A	0.005435	No	No						0	0	0	0	0	0	0	0	0	0	0	0	0	0	0	0	0	0	0	0	0	0	0	0	0	0	0	0	0	0	0	0	0	0	0	0	0	0
NC_016856	691526	CA	C	0.008475	No	No						0	0	0	0	0	0	0	0	0	0	0	0	0	0	0	0	0	0	0	0	0	0	0	0.008475	0	0	0	0	0	0	0	0	0	0	0	0	0	0
NC_016856	692657	GT	G	0.004957	No	No						0	0	0	0	0	0	0	0	0	0	0	0	0	0	0	0	0	0	0	0	0	0	0	0	0	0	0	0	0	0	0	0	0	0	0	0	0	0
NC_016856	692817	T	TC	0	Yes	No						0	0	0	0	0	0	0	0.005698	0	0	0	0	0	0	0	0	0	0	0	0	0	0	0	0	0	0	0	0	0	0	0	0	0	0	0	0	0	0
NC_016856	693665	G	GT	0	Yes	No						0	0	0	0	0	0.014706	0	0	0	0	0	0	0	0	0	0	0	0	0	0	0	0	0	0	0	0	0	0	0	0	0	0	0	0	0	0	0	0
NC_016856	698077	CA	C	0.004454	No	No						0	0	0	0	0	0	0	0	0	0	0	0	0	0	0	0	0	0	0	0	0	0	0	0	0	0	0	0	0	0	0	0	0	0	0	0	0	0
NC_016856	698295	TA	T	0	No	Yes		0.00442				0	0	-	-	0	0	0	0	0	0	-	-	0	0	0	0	0	-	0	0	0	0	0	0	0	0	0	0	-	-	-	0	0	0	0	0	0	0
NC_016856	698552	AT	A	0.006452	No	No						0	0	0	0	0	0	0	0	0	0	0	0	0	0	0	0	0	0	0	0	0.006452	0	0	0	0	0	0	0	0	0	0	0	0	0	0	0	0	0
NC_016856	698607	GT	G	0.0064	No	No						0	0	0	0	0	0	0	0	0	0	0	0	0	0	0	0	0	0	0	0	0.0064	0	0	0	0	0	0	0	0	0	0	0	0	0	0	0	0	0
NC_016856	699013	C	T	0.013378	No	No						0	0	0	0	0	0	0	0	0	0	0	0	0	0	0	0	0	0	0	0	0	0	0	0	0	0	0	0	0	0	0	0	0	0	0	0	0	0
NC_016856	699090	CT	C	0.008333	No	No						0	0	0	0	0	0	0	0	0	0	0	0	0	0	0	0	0	0	0	0	0	0.008333	0	0	0	0	0	0	0	0	0	0	0	0	0	0	0	0
NC_016856	700970	AG	A	0	No	Yes				0.00534		0	0	0	0	0	0	-	-	0	0	0	0	0	0	0	0	0	0	0	0	-	-	0	0	0	0	0	0	0	0	0	0	0	0	-	-	-	0
NC_016856	701399	A	AC	0.006588	No	No						0	0	0	0	0	0	0	0	0	0	0	0	0	0	0	0	0	0	0	0	0	0	0	0	0	0	0	0	0	0	0	0	0	0	0	0	0	0
NC_016856	701659	C	CA	0.006612	No	No						0	0	0	0	0	0	0	0	0	0	0	0	0	0	0	0	0	0	0	0	0	0	0	0	0	0	0	0	0.006612	0	0	0	0	0	0	0	0	0
NC_016856	701749	TA	T	0.006525	No	No						0	0	0	0	0	0	0	0	0	0	0	0	0	0	0	0	0	0	0	0	0	0	0	0	0	0	0	0.006525	0	0	0	0	0	0	0	0	0	0
NC_016856	701866	C	CG	0.005917	No	No						0	0	0	0	0	0	0	0	0	0	0	0	0	0	0	0	0	0	0	0	0	0	0	0	0	0	0	0	0	0	0	0	0	0	0	0	0	0
NC_016856	703091	AC	A	0.005285	No	No						0	0	0	0	0	0	0	0	0	0	0	0	0	0	0	0	0	0	0	0	0	0	0	0	0	0	0	0	0	0	0	0	0	0	0	0	0	0
NC_016856	703477	G	A	0.206434	No	No						0	0	0	0	0	0	0	0	0	0	0	0	0	0	0	0	0	0	0	0	0	0	0	0	0	0	0	0	0	0	0	0	0	0	0	0	0	0
NC_016856	704529	CG	C	0.008969	No	No						0	0	0	0	0	0	0	0	0	0	0	0	0	0	0	0	0	0	0	0	0	0	0	0	0	0	0	0	0	0	0	0	0	0	0	0	0	0
NC_016856	704822	A	AG	0.006557	No	No						0	0	0	0	0	0	0	0	0	0	0	0	0	0	0	0	0	0	0	0	0	0	0	0	0	0	0	0	0	0	0	0	0	0	0	0	0	0
NC_016856	705021	AT	A	0.010135	No	No						0	0	0	0	0	0	0	0	0	0	0	0	0	0	0	0	0	0	0	0	0	0	0	0	0	0	0	0	0	0	0	0	0	0	0	0	0	0
NC_016856	705813	GA	G	0.006319	No	No						0	0	0	0	0	0	0	0	0	0	0	0	0	0	0	0	0	0	0	0	0	0	0	0	0	0	0	0	0	0	0	0	0	0	0	0	0	0
NC_016856	705993	C	CG	0.006421	No	No						0	0	0	0	0	0	0	0	0	0	0	0	0	0	0	0.006421	0	0	0	0	0	0	0	0	0	0	0	0	0	0	0	0	0	0	0	0	0	0
NC_016856	705999	GGC	G	0.005714	No	No						0	0	0	0	0	0	0	0	0	0	0	0	0	0	0	0	0	0	0	0	0	0	0	0	0	0	0	0	0	0	0	0	0	0	0	0	0	0
NC_016856	706086	CT	C	0.006906	Yes	No						0	0	0	0	0	0	0.004994	0	0	0	0	0	0	0	0	0	0	0	0	0	0	0	0	0	0	0	0	0	0	0	0.006906	0	0	0	0	0	0	0
NC_016856	706233	GT	G	0.011194	No	No						0	0	0	0	0	0	0	0	0	0	0	0	0	0	0	0	0	0	0	0	0	0	0	0	0	0	0	0	0	0	0	0	0	0	0	0	0	0.011194
NC_016856	706253	GT	G	0.010142	No	No						0	0	0	0	0	0	0	0	0	0	0.010142	0	0	0	0	0	0	0	0	0	0	0	0	0	0	0	0	0	0	0	0	0	0	0	0	0	0	0
NC_016856	707413	CT	C	0.007067	No	No						0	0	0	0	0	0	0	0	0	0	0	0	0	0	0	0	0	0	0	0	0	0	0	0	0	0	0	0	0	0	0	0	0	0	0	0	0	0
NC_016856	710246	T	TC	0.00823	No	No						0	0	0	0	0	0	0	0	0	0	0	0	0	0	0	0	0	0	0	0	0	0	0	0	0	0	0.00823	0	0	0	0	0	0	0	0	0	0	0
NC_016856	710344	C	CA	0.006579	No	No						0	0	0	0	0	0	0	0	0	0	0	0	0	0	0	0	0	0	0	0	0	0	0	0	0	0	0	0.006579	0	0	0	0	0	0	0	0	0	0
NC_016856	710985	CT	C	0	No	Yes					0.020339	0	0	0	0	0	0	0	0	-	-	0	0	-	-	0	0	0	0	0	0	0	0	-	-	-	0	0	0	0	0	0	0	0	0	0	0	0	-
NC_016856	711069	CT	C	0.014388	No	No						0	0	0	0	0	0	0	0	0	0	0	0	0	0	0	0	0	0	0	0	0	0	0	0	0	0	0	0	0	0	0	0	0	0	0	0	0	0
NC_016856	711526	G	A	0.02439	No	No						0	0	0	0	0	0	0	0	0	0	0	0	0	0	0	0	0	0.02439	0	0	0	0	0	0	0	0	0	0	0	0	0	0	0	0	0	0	0	0
NC_016856	711529	G	T	0.032946	No	No						0	0	0	0	0	0	0	0	0	0	0	0	0	0	0	0	0	0.032946	0	0	0	0	0	0	0	0	0	0	0	0	0	0	0	0	0	0	0	0
NC_016856	711551	GT	G	0.006667	No	No						0	0	0	0	0	0	0	0	0	0	0	0	0	0	0	0	0	0	0	0	0	0	0	0	0	0	0	0	0	0	0	0	0	0	0	0	0	0
NC_016856	711765	CT	C	0.011327	No	No						0	0	0	0	0	0	0	0	0	0	0	0	0	0	0	0	0	0	0	0	0	0	0	0	0	0	0	0	0	0	0	0	0	0	0	0	0	0
NC_016856	712847	GT	G	0.009852	No	No						0	0	0	0	0	0	0	0	0	0	0	0	0	0	0	0	0	0	0	0	0	0	0	0	0	0	0	0	0	0	0	0	0	0	0	0	0	0
NC_016856	712970	AG	A	0	Yes	No						0.010899	0	0	0	0	0	0	0	0	0	0	0	0	0	0	0	0	0	0	0	0	0	0	0	0	0	0	0	0	0	0	0	0	0	0	0	0	0
NC_016856	713051	TG	T	0.009412	No	No						0	0	0	0	0	0	0	0	0	0	0.009412	0	0	0	0	0	0	0	0	0	0	0	0	0	0	0	0	0	0	0	0	0	0	0	0	0	0	0
NC_016856	713215	CA	C	0.007519	No	No						0	0	0	0	0	0	0	0	0	0	0	0	0	0.007519	0	0	0	0	0	0	0	0	0	0	0	0	0	0	0	0	0	0	0	0	0	0	0	0
NC_016856	713707	AT	A	0.00495	No	No						0	0	0	0	0	0	0	0	0	0	0	0	0	0.00495	0	0	0	0	0	0	0	0	0	0	0	0	0	0	0	0	0	0	0	0	0	0	0	0
NC_016856	714613	CT	C	0.010695	No	No						0	0	0	0	0	0	0	0	0	0	0	0	0	0	0	0	0	0	0	0	0	0	0	0	0	0	0	0	0	0	0	0	0	0	0	0	0	0
NC_016856	715528	AT	A	0.006098	No	No						0	0	0	0	0	0	0	0	0	0	0	0	0	0	0	0	0	0	0	0	0	0	0	0	0.006098	0	0	0	0	0	0	0	0	0	0	0	0	0
NC_016856	715831	GA	G	0.014041	Yes	Yes	0.006579		0.012694			-	-	0	0	-	-	0	0	0.008726	0	0	0	0	0	-	-	-	0	-	-	0.011136	0	0.009921	0.014041	0	-	-	-	0	0	0	-	-	-	0.01	0.006369	0.005682	0
NC_016856	716322	AT	A	0.008333	No	No						0	0	0	0	0	0	0	0	0	0	0	0	0	0	0	0	0	0.008333	0	0	0	0	0	0	0	0	0	0	0	0	0	0	0	0	0	0	0	0
NC_016856	717997	AT	A	0.00554	No	No						0	0	0	0	0	0	0	0	0	0	0	0	0	0	0	0	0	0	0	0	0	0	0	0	0	0	0	0	0	0	0	0	0	0	0	0	0	0
NC_016856	718195	G	A	0.04281	No	No						0	0	0	0	0	0	0	0	0	0	0	0	0	0	0	0	0.04281	0	0	0	0	0	0	0	0	0	0	0	0	0	0	0	0	0	0	0	0	0
NC_016856	718835	GA	G	0.004474	No	No						0	0	0	0	0	0	0	0	0	0	0	0	0	0	0	0	0	0	0	0	0	0	0	0	0	0	0	0	0	0	0	0	0	0	0	0	0	0
NC_016856	719183	GC	G	0.00597	No	No						0	0	0	0	0	0	0	0	0	0	0	0	0	0	0	0	0	0	0	0	0	0	0	0	0	0	0	0	0	0	0	0	0	0	0	0	0	0
NC_016856	719722	GA	G	0.006339	Yes	No						0	0	0	0	0	0	0	0	0.007605	0	0	0	0	0	0	0	0	0	0	0	0	0	0	0	0	0	0	0	0	0	0	0	0	0	0	0.006339	0	0
NC_016856	720162	TTAC	T	0.005202	No	No						0	0	0	0	0	0	0	0	0	0	0	0	0.005202	0	0	0	0	0	0	0	0	0	0	0	0	0	0	0	0	0	0	0	0	0	0	0	0	0
NC_016856	722418	C	CGGGAAGAA	0.013857	Yes	Yes				0.010395		0	0	0	0	0	0	-	-	0.007968	0	0	0	0	0.006745	0	0	0	0	0.00969	0	-	-	0	0	0.008741	0	0	0	0	0	0	0	0	0	-	-	-	0
NC_016856	722429	TTTCTTCCC	T	0.013274	Yes	Yes				0.011928		0	0	0	0	0	0	-	-	0.008	0	0	0	0	0.006494	0	0	0	0	0.009709	0	-	-	0	0	0.008547	0	0	0	0	0	0	0	0	0	-	-	-	0
NC_016856	722817	A	G	0.054614	No	No						0	0	0	0	0	0	0	0	0	0	0	0	0	0	0	0	0	0	0	0	0	0	0	0	0	0	0	0	0	0	0	0	0	0	0	0	0	0
NC_016856	725230	AT	A	0.006192	No	No						0	0	0	0	0	0	0	0	0	0	0	0	0	0	0	0	0	0	0	0	0	0	0	0	0	0	0	0	0	0	0.006192	0	0	0	0	0	0	0
NC_016856	725939	CT	C	0.007737	No	No						0	0	0	0	0	0	0	0	0	0	0	0	0	0	0	0	0	0	0	0.007737	0	0	0	0	0	0	0	0	0	0	0	0	0	0	0	0	0	0
NC_016856	726864	C	T	0.047256	No	No						0	0	0	0	0	0	0	0	0	0	0	0	0	0	0	0	0	0	0	0	0	0	0	0	0	0	0	0	0	0	0	0	0	0	0	0	0	0
NC_016856	726972	TA	T	0.0064	No	No						0	0	0	0	0	0	0	0	0	0	0	0	0	0	0	0	0	0	0	0	0	0	0	0	0	0	0	0	0	0	0	0	0	0	0	0	0	0
NC_016856	727624	GT	G	0.013834	No	No						0	0	0	0	0	0	0	0	0	0	0	0	0	0	0	0	0	0	0	0	0	0	0	0	0	0	0	0	0	0	0	0	0	0	0	0	0	0
NC_016856	727916	C	T	0.02	No	No						0	0	0	0	0	0	0	0	0	0	0	0	0	0	0	0	0	0	0	0	0	0	0	0	0	0	0	0	0	0	0	0	0	0	0	0	0	0
NC_016856	728111	CA	C	0.009804	No	Yes		0.011364				0	0	-	-	0	0	0	0	0	0.005908	-	-	0	0	0	0	0	-	0	0	0	0	0	0	0	0	0	0	-	-	-	0	0	0	0	0	0	0
NC_016856	728116	C	CT	0.009901	No	Yes		0.01145				0	0	-	-	0	0	0	0	0	0.005865	-	-	0	0	0	0	0	-	0	0	0	0	0	0	0	0	0	0	-	-	-	0	0	0	0	0	0	0
NC_016856	728818	G	GA	0.023669	No	Yes	0.018667					-	-	0	0	0	0	0	0	0	0	0	0	0.016241	0	-	-	-	0	0	0	0	0	0	0	0	-	-	-	0	0.015217	0	0	0	0	0	0	0	0
NC_016856	728828	C	CT	0.009881	Yes	Yes	0.018817	0.010331	0.008529		0.013043	-	-	-	-	-	-	0.007194	0	-	-	-	-	-	-	-	-	-	-	-	-	0	0	-	-	-	-	-	-	-	-	-	-	-	-	0	0	0	-
NC_016856	728832	GA	G	0.01002	Yes	Yes	0.018817	0.010163	0.008511		0.013129	-	-	-	-	-	-	0.007233	0	-	-	-	-	-	-	-	-	-	-	-	-	0	0	-	-	-	-	-	-	-	-	-	-	-	-	0	0	0	-
NC_016856	728846	AT	A	0.021918	No	Yes	0.017199		0.011881			-	-	0	0	-	-	0	0	0	0	0	0	0.014614	0	-	-	-	0	-	-	0	0	0.018817	0.012245	0	-	-	-	0	0	0	-	-	-	0	0	0	0
NC_016856	728914	GA	G	0.005979	No	No						0	0	0	0	0	0	0	0	0	0	0	0	0	0	0	0	0	0	0	0	0	0	0	0	0	0	0	0	0	0	0	0	0	0	0	0	0.005979	0
NC_016856	729097	GA	G	0.006024	No	No						0	0	0	0	0	0	0	0	0	0	0	0	0	0	0	0	0	0	0	0	0	0	0	0	0	0	0	0	0	0	0	0	0	0	0	0.006024	0	0
NC_016856	729109	T	C	0.23662	No	No						0	0	0	0	0	0	0	0	0	0	0	0	0	0	0	0	0	0	0	0	0	0	0	0	0	0	0	0	0	0	0	0	0	0	0	0	0	0
NC_016856	729258	GA	G	0.016575	No	No						0	0	0	0	0	0	0	0	0	0	0	0	0	0	0	0	0	0	0	0	0	0	0	0	0	0	0	0	0	0	0	0.016575	0	0	0	0	0	0
NC_016856	731332	AT	A	0.013473	Yes	No						0	0	0	0.009317	0	0	0	0	0	0	0	0	0	0	0	0	0.013473	0	0	0	0	0	0	0	0	0	0	0	0	0	0	0	0	0	0	0	0	0
NC_016856	731794	TA	T	0	No	Yes		0.01023				0	0	-	-	0	0	0	0	0	0	-	-	0	0	0	0	0	-	0	0	0	0	0	0	0	0	0	0	-	-	-	0	0	0	0	0	0	0
NC_016856	732448	TC	T	0.006547	No	No						0	0	0	0	0	0	0	0	0	0	0	0.006547	0	0	0	0	0	0	0	0	0	0	0	0	0	0	0	0	0	0	0	0	0	0	0	0	0	0
NC_016856	732796	GA	G	0.008237	No	No						0	0	0	0	0	0	0	0	0	0	0	0	0	0	0	0	0	0	0	0	0	0	0	0.008237	0	0	0	0	0	0	0	0	0	0	0	0	0	0
NC_016856	733208	CA	C	0.003914	No	No						0	0	0	0	0	0	0	0	0	0	0	0	0	0	0	0	0	0	0	0	0	0	0	0	0	0	0	0	0	0	0	0	0	0	0	0	0	0
NC_016856	734071	C	T	0.059066	No	No						0	0	0	0	0	0	0	0	0	0	0	0	0	0	0	0	0	0	0	0	0	0	0	0	0	0	0	0	0	0	0	0	0	0	0	0	0	0
NC_016856	734239	GT	G	0.007782	No	No						0	0	0	0	0	0	0	0	0	0	0	0	0	0	0	0	0	0	0.007782	0	0	0	0	0	0	0	0	0	0	0	0	0	0	0	0	0	0	0
NC_016856	735775	C	T	0.223699	No	No						0	0	0	0	0	0	0	0	0	0	0	0	0	0	0	0	0	0	0	0	0	0	0	0	0	0	0	0	0	0	0	0	0	0	0	0	0	0
NC_016856	736099	CA	C	0.009901	No	No						0	0	0	0	0	0	0	0	0	0	0	0	0	0	0	0	0	0	0	0	0	0	0	0	0	0	0	0	0	0	0	0.009901	0	0	0	0	0	0
NC_016856	736804	A	G	0.021195	No	No						0	0	0	0	0	0	0	0	0	0	0	0	0	0	0	0	0.021195	0	0	0	0	0	0	0	0	0	0	0	0	0	0	0	0	0	0	0	0	0
NC_016856	737805	CA	C	0.005326	No	No						0	0	0	0	0	0	0	0	0	0	0	0	0	0	0	0	0	0	0	0	0	0	0	0	0	0	0	0	0	0	0	0	0	0	0	0	0	0
NC_016856	738095	GA	G	0.005083	No	No						0	0	0	0	0	0	0	0	0	0	0	0	0	0	0	0	0	0	0	0	0	0	0	0	0	0.005083	0	0	0	0	0	0	0	0	0	0	0	0
NC_016856	738193	CT	C	0	No	Yes		0.005688				0	0	-	-	0	0	0	0	0	0	-	-	0	0	0	0	0	-	0	0	0	0	0	0	0	0	0	0	-	-	-	0	0	0	0	0	0	0
NC_016856	739285	C	CT	0.00978	No	No						0	0	0	0	0	0	0	0	0	0	0	0	0	0	0	0	0	0	0	0	0.00978	0	0	0	0	0	0	0	0	0	0	0	0	0.007326	0	0	0	0
NC_016856	739295	GA	G	0.010959	No	No						0	0	0	0	0	0	0	0	0	0	0	0	0	0	0	0.010959	0	0	0	0	0	0	0	0	0	0	0	0	0	0	0	0	0.007117	0	0	0	0.005731	0
NC_016856	740707	CT	C	0	No	No						0	0	0	0	0	0	0	0	0	0	0	0	0	0	0	0	0	0	0	0	0	0	0	0	0	0	0	0	0	0	0	0	0	0	0	0	0	0
NC_016856	740864	AT	A	0.007619	No	No						0	0	0	0	0	0	0	0	0	0	0	0	0	0	0	0	0	0	0	0	0	0	0	0	0	0	0	0	0	0	0	0	0	0	0	0	0	0.007619
NC_016856	743708	G	GA	0.006024	No	No						0	0	0	0	0	0	0	0	0	0	0	0	0	0	0	0	0	0	0	0	0	0	0	0	0	0	0	0	0	0	0	0	0	0	0	0	0	0
NC_016856	744283	GA	G	0.008032	No	No						0	0	0	0	0	0	0	0	0	0	0	0	0	0	0	0	0	0	0	0	0	0	0	0	0	0	0	0.008032	0	0	0	0	0	0	0	0	0	0
NC_016856	746431	CG	C	0	No	Yes			0.008048			0	0	0	0	-	-	0	0	0	0	0	0	0	0	0	0	0	0	-	-	0	0	0	0	0	0	0	0	0	0	0	-	-	-	0	0	0	0
NC_016856	747438	GA	G	0.012545	Yes	No						0	0.008511	0	0	0	0	0	0	0	0	0	0	0	0	0	0	0	0	0	0	0	0	0	0	0	0	0	0	0	0	0	0	0	0	0	0	0	0
NC_016856	747674	TA	T	0.006462	No	No						0	0	0	0	0	0	0	0	0	0	0	0	0	0	0	0	0	0	0	0	0	0	0	0	0	0	0	0	0	0.006462	0	0	0	0	0	0	0	0
NC_016856	748009	GT	G	0	No	Yes					0.005997	0	0	0	0	0	0	0	0	-	-	0	0	-	-	0	0	0	0	0	0	0	0	-	-	-	0	0	0	0	0	0	0	0	0	0	0	0	-
NC_016856	748206	A	AT	0.005102	No	No						0	0	0	0	0	0	0	0	0	0	0	0	0	0	0	0	0	0	0	0	0	0	0	0	0	0	0	0	0	0	0	0	0	0	0	0	0	0
NC_016856	751268	C	CG	0.005979	No	No						0	0	0	0	0	0	0	0	0	0	0	0	0	0	0	0	0	0	0	0	0	0	0	0	0	0	0	0	0	0	0	0	0	0	0	0	0	0
NC_016856	751727	AT	A	0.005348	No	No						0	0	0	0	0	0	0	0	0	0	0	0	0	0	0	0	0	0	0	0	0	0	0	0	0	0	0	0	0	0	0	0.005348	0	0	0	0	0	0
NC_016856	751961	C	T	0.012876	No	No						0	0	0	0	0	0	0	0	0	0	0	0	0	0	0	0	0	0	0	0	0	0	0	0	0	0	0	0	0	0	0	0	0	0	0	0	0	0
NC_016856	752381	AT	A	0.007962	No	No						0	0	0	0	0	0	0	0	0	0	0	0	0	0	0	0	0	0	0	0	0	0	0	0	0	0	0	0	0	0	0	0	0	0	0	0	0	0
NC_016856	753293	C	CG	0	Yes	No						0	0	0	0	0	0	0	0	0.007018	0	0	0	0	0	0	0	0	0	0	0	0	0	0	0	0	0	0	0	0	0	0	0	0	0	0	0	0	0
NC_016856	753579	TA	T	0.009579	No	No						0	0	0	0	0	0	0	0	0	0	0	0	0	0	0	0	0	0	0	0	0	0	0	0	0	0	0	0	0	0	0	0	0	0	0	0	0	0
NC_016856	753614	TA	T	0	Yes	No						0	0	0	0	0	0	0.007952	0	0	0	0	0	0	0	0	0	0	0	0	0	0	0	0	0	0	0	0	0	0	0	0	0	0	0	0	0	0	0
NC_016856	754801	GA	G	0	No	Yes		0.009302				0	0	-	-	0	0	0	0	0	0	-	-	0	0	0	0	0	-	0	0	0	0	0	0	0	0	0	0	-	-	-	0	0	0	0	0	0	0
NC_016856	755594	AT	A	0	Yes	No						0.009926	0	0	0	0	0	0	0	0	0	0	0	0	0	0	0	0	0	0	0	0	0	0	0	0	0	0	0	0	0	0	0	0	0	0	0	0	0
NC_016856	756097	AT	A	0.008319	No	No						0	0	0	0	0	0	0	0	0	0	0	0	0	0	0	0	0	0	0	0	0	0	0	0	0	0	0	0	0	0	0	0	0	0	0	0	0	0
NC_016856	757525	AT	A	0	Yes	No						0	0	0	0.005533	0	0	0	0	0	0	0	0	0	0	0	0	0	0	0	0	0	0	0	0	0	0	0	0	0	0	0	0	0	0	0	0	0	0
NC_016856	757885	GA	G	0.007013	No	No						0	0	0	0	0	0	0	0	0	0	0	0	0	0	0	0	0	0	0	0	0	0	0	0	0	0	0	0	0	0	0	0	0	0	0	0	0	0
NC_016856	758159	T	TA	0.008264	No	No						0	0	0	0	0	0	0	0	0	0	0	0	0	0	0	0	0	0	0	0	0	0	0	0	0	0	0	0	0	0	0	0	0	0	0	0	0	0.008264
NC_016856	758619	GA	G	0.008909	No	No						0	0	0	0	0	0	0	0	0	0	0	0	0	0	0	0	0	0	0	0	0	0	0.008909	0	0	0	0	0	0	0	0	0	0	0	0	0	0	0
NC_016856	758898	T	TG	0.00907	No	No						0	0	0	0	0	0	0	0	0	0	0	0	0	0	0	0	0	0	0	0	0	0	0	0	0	0	0	0	0	0	0	0	0	0	0	0	0	0
NC_016856	759363	CT	C	0.007605	No	No						0	0	0	0	0	0	0	0	0	0	0	0	0	0	0	0	0	0	0	0	0	0	0	0	0	0	0	0	0	0	0	0	0	0	0	0	0	0
NC_016856	759591	GT	G	0	No	Yes			0.009419			0	0	0	0	-	-	0	0	0	0	0	0	0	0	0	0	0	0	-	-	0	0	0	0	0	0	0	0	0	0	0	-	-	-	0	0	0	0
NC_016856	760591	GA	G	0.006969	No	No						0	0	0	0	0	0	0	0	0	0	0	0	0	0	0	0	0	0	0	0	0	0	0	0	0	0	0	0	0	0	0	0	0	0	0	0	0	0
NC_016856	761532	GA	G	0.013636	No	Yes		0.017897				0	0	-	-	0	0	0	0	0	0	-	-	0	0	0	0	0	-	0	0	0	0.013187	0	0	0	0	0	0.011321	-	-	-	0	0	0	0.012346	0	0.012963	0.009009
NC_016856	761883	GA	G	0.013035	No	No						0	0	0	0	0	0	0	0	0	0	0	0	0	0	0	0	0	0	0	0	0	0	0	0	0	0	0	0	0	0	0	0	0	0	0	0	0	0
NC_016856	762110	GT	G	0.007366	No	No						0	0	0	0	0	0	0	0	0	0	0	0	0	0	0	0	0	0	0	0	0	0	0	0	0	0	0	0	0	0	0	0	0	0	0	0	0	0
NC_016856	762310	CT	C	0.005612	No	No						0	0	0	0	0	0	0	0	0	0	0	0	0.005612	0	0	0	0	0	0	0	0	0	0	0	0	0	0	0	0	0	0	0	0	0	0	0	0	0
NC_016856	762338	T	TA	0.004396	No	No						0	0	0	0	0	0	0	0	0	0	0	0	0	0	0	0	0	0	0	0	0	0	0	0	0	0	0	0	0	0	0	0	0	0	0	0	0	0
NC_016856	763713	GC	G	0.005979	No	No						0	0	0	0	0	0	0	0	0	0	0	0	0	0	0	0	0	0	0	0	0	0	0	0	0	0	0	0	0	0	0	0	0	0	0	0	0	0
NC_016856	764013	TC	T	0.01006	No	No						0	0	0	0	0	0	0	0	0	0	0	0	0	0	0	0	0	0	0	0	0	0	0	0	0	0	0	0	0	0	0	0	0	0	0	0	0	0
NC_016856	764382	GT	G	0	No	No						0	0	0	0	0	0	0	0	0	0	0	0	0	0	0	0	0	0	0	0	0	0	0	0	0	0	0	0	0	0	0	0	0	0	0	0	0	0
NC_016856	764475	AT	A	0.009634	Yes	No						0	0	0	0.007648	0	0	0	0	0	0	0	0	0	0	0	0	0	0	0	0	0	0	0	0	0	0	0	0.007407	0.009634	0	0	0	0	0	0	0	0	0
NC_016856	765739	GA	G	0.0125	Yes	No						0.009766	0	0.009579	0	0	0	0	0	0	0	0	0	0.006723	0	0	0	0	0	0	0	0	0	0.010121	0.007767	0	0	0	0	0	0	0	0.0125	0	0	0	0	0	0
NC_016856	766510	TA	T	0.005472	No	No						0	0	0	0	0	0	0	0	0	0	0	0	0	0	0	0	0	0	0	0	0	0	0	0	0	0	0	0	0	0	0	0.005472	0	0	0	0	0	0
NC_016856	769399	GT	G	0.014545	No	Yes					0.012579	0	0	0	0	0	0	0	0	-	-	0	0	-	-	0	0	0	0	0	0	0	0	-	-	-	0	0	0	0	0	0	0	0.014545	0	0	0	0	-
NC_016856	769482	C	CCTG	0	No	Yes			0.013889			0	0	0	0	-	-	0	0	0	0	0	0	0	0	0	0	0	0	-	-	0	0	0	0	0	0	0	0	0	0	0	-	-	-	0	0	0	0
NC_016856	769484	CCAG	C	0	No	Yes			0.013825			0	0	0	0	-	-	0	0	0	0	0	0	0	0	0	0	0	0	-	-	0	0	0	0	0	0	0	0	0	0	0	-	-	-	0	0	0	0
NC_016856	769548	AT	A	0.00678	No	No						0	0	0	0	0	0	0	0	0	0	0	0	0	0	0	0	0	0	0	0	0	0	0	0	0	0	0.00678	0	0	0	0	0	0	0	0	0	0	0
NC_016856	770082	GT	G	0	No	No						0	0	0	0	0	0	0	0	0	0	0	0	0	0	0	0	0	0	0	0	0	0	0	0	0	0	0	0	0	0	0	0	0	0	0	0	0	0
NC_016856	771432	C	CG	0.007752	No	No						0	0	0	0	0	0	0	0	0	0	0	0	0	0	0	0	0	0	0	0	0	0	0	0	0	0	0	0.007752	0	0	0	0	0	0	0	0	0	0
NC_016856	771596	GA	G	0.007874	No	No						0	0	0	0	0	0	0	0	0	0	0	0	0	0	0	0	0	0	0	0	0	0.007874	0	0	0	0	0	0	0	0	0	0	0	0	0	0	0	0
NC_016856	772080	G	A	0.033019	No	No						0	0	0	0	0	0	0	0	0	0	0	0	0	0	0	0	0	0	0	0	0	0	0	0	0	0	0	0	0	0	0	0	0	0	0	0	0	0
NC_016856	772189	GT	G	0.011858	No	No						0	0	0	0	0	0	0	0	0	0	0.011858	0	0	0	0	0	0	0	0	0	0	0	0	0	0	0	0	0	0	0	0	0	0	0	0	0	0	0
NC_016856	772486	G	GCGCCCCTCGC	0.01373	No	Yes		0.010707	0.00994	0.008214		0	0	-	-	-	-	-	-	0	0	-	-	0	0	0	0	0	-	-	-	-	-	0	0	0	0	0	0	-	-	-	-	-	-	-	-	-	0
NC_016856	772492	TGGCGAGGGGC	T	0.012959	No	Yes		0.010101	0.009488	0.007828		0	0	-	-	-	-	-	-	0	0	-	-	0.006536	0	0	0	0	-	-	-	-	-	0	0	0	0	0	0	-	-	-	-	-	-	-	-	-	0
NC_016856	772534	A	AC	0.006483	No	No						0	0	0	0	0	0	0	0	0	0	0	0	0	0	0	0	0	0	0	0	0	0	0	0	0	0	0	0	0	0	0	0	0	0	0	0	0	0
NC_016856	773307	AT	A	0.013453	No	No						0	0	0	0	0	0	0	0	0	0	0	0	0	0	0	0	0	0	0	0	0	0	0	0	0	0	0	0	0	0	0	0	0	0	0	0	0	0.013453
NC_016856	774122	AT	A	0.00627	No	No						0	0	0	0	0	0	0	0	0	0	0	0	0	0	0	0	0	0	0	0	0	0	0	0	0	0	0	0	0	0	0.00627	0	0	0	0	0	0	0
NC_016856	775178	GA	G	0.006144	No	No						0	0	0	0	0	0	0	0	0	0	0	0	0	0	0	0	0	0	0	0	0	0	0	0	0	0	0	0	0	0	0	0	0	0	0	0	0	0
NC_016856	776015	C	CA	0	No	Yes	0.012539					-	-	0	0	0	0	0	0	0	0	0	0	0	0	-	-	-	0	0	0	0	0	0	0	0	-	-	-	0	0	0	0	0	0	0	0	0	0
NC_016856	776592	GA	G	0	Yes	No						0	0.009217	0	0	0	0	0	0	0	0	0	0	0	0	0	0	0	0	0	0	0	0	0	0	0	0	0	0	0	0	0	0	0	0	0	0	0	0
NC_016856	776760	CT	C	0.006231	No	No						0	0	0	0	0	0	0	0	0	0	0	0	0	0	0	0	0	0	0	0	0	0	0	0	0	0	0.006231	0	0	0	0	0	0	0	0	0	0	0
NC_016856	777716	C	T	0.079365	No	No						0	0	0	0	0	0	0	0	0	0	0	0	0	0	0	0	0	0	0	0	0	0	0	0	0	0	0	0	0	0	0	0	0	0	0	0	0	0
NC_016856	778547	GA	G	0.005348	No	No						0	0	0	0	0	0	0	0	0	0	0	0	0	0	0	0	0	0	0	0	0	0	0	0	0	0	0	0	0	0	0	0	0	0	0	0	0	0
NC_016856	778652	GA	G	0.005755	No	Yes	0.010309					-	-	0	0	0	0	0	0	0	0	0	0	0	0	-	-	-	0	0	0	0	0	0	0	0	-	-	-	0	0	0	0	0	0	0	0	0	0
NC_016856	779126	G	GGT	0.007449	No	No						0	0	0	0	0	0	0	0	0	0	0	0	0	0	0	0	0	0	0	0	0	0	0	0	0	0	0	0	0	0	0	0	0	0	0	0	0	0
NC_016856	779602	C	CG	0.007435	No	No						0	0	0	0	0	0	0	0	0	0	0	0	0	0	0	0	0	0	0	0	0	0	0	0	0.007435	0	0	0	0	0	0	0	0	0	0	0	0	0
NC_016856	779947	AG	A	0.005988	No	No						0	0	0	0	0	0	0	0	0	0	0	0	0	0	0	0	0	0	0	0	0	0	0	0	0	0	0.005988	0	0	0	0	0	0	0	0	0	0	0
NC_016856	781203	TA	T	0.005089	No	No						0	0	0	0	0	0	0	0	0	0	0	0.005089	0	0	0	0	0	0	0	0	0	0	0	0	0	0	0	0	0	0	0	0	0	0	0	0	0	0
NC_016856	782909	T	TA	0.133333	No	No						0	0	0	0	0	0	0	0	0	0	0	0	0	0	0	0	0	0	0	0	0	0	0	0	0	0	0	0	0	0	0	0	0	0	0	0	0	0
NC_016856	783159	GA	G	0.005305	No	No						0	0	0	0	0	0	0	0	0	0	0	0	0	0	0	0	0	0.005305	0	0	0	0	0	0	0	0	0	0	0	0	0	0	0	0	0	0	0	0
NC_016856	783373	A	AG	0.026994	Yes	No						0	0	0	0	0	0	0	0.017857	0	0	0	0	0	0	0	0	0	0	0	0	0	0	0	0	0	0	0	0	0	0	0	0	0	0	0	0	0	0
NC_016856	783411	GA	G	0.007707	No	No						0	0	0	0	0	0	0	0	0	0	0	0	0	0	0	0	0	0	0	0	0	0	0	0	0	0	0	0	0	0	0	0	0	0	0.007707	0	0	0
NC_016856	784506	CA	C	0.004914	No	No						0	0	0	0	0	0	0	0	0	0	0	0	0	0	0	0	0	0	0	0	0	0	0	0	0	0	0	0	0	0	0	0	0	0	0	0	0	0
NC_016856	785201	GT	G	0	Yes	No						0	0	0	0	0	0	0	0.009404	0	0	0	0	0	0	0	0	0	0	0	0	0	0	0	0	0	0	0	0	0	0	0	0	0	0	0	0	0	0
NC_016856	785227	CT	C	0.006369	No	Yes	0.005208					-	-	0	0	0	0	0	0	0	0	0	0	0	0	-	-	-	0	0	0	0	0	0.006369	0	0	-	-	-	0	0	0	0	0	0	0	0	0	0
NC_016856	785744	GT	G	0.014347	Yes	No						0	0	0	0.008559	0	0	0	0	0.00627	0	0	0	0	0.012712	0	0	0.007576	0.006182	0	0	0	0	0	0	0	0	0	0	0	0	0	0	0	0	0	0	0	0
NC_016856	785926	TATG	T	0.005488	No	No						0	0	0	0	0	0	0	0	0	0	0	0	0	0	0	0	0	0	0	0	0	0	0	0	0	0	0	0	0	0	0	0	0	0	0	0	0	0
NC_016856	787046	GA	G	0.00722	No	No						0	0	0	0	0	0	0	0	0	0	0	0	0.006135	0	0	0	0	0	0	0	0	0	0	0	0	0	0	0	0	0	0	0	0	0	0	0	0	0
NC_016856	788889	G	GT	0.007018	No	No						0	0	0	0	0	0	0	0	0	0	0	0	0	0	0	0	0	0	0	0	0	0	0	0	0	0	0	0	0	0	0	0	0	0	0	0	0	0
NC_016856	789505	AT	A	0.005502	No	No						0	0	0	0	0	0	0	0	0	0	0	0	0	0	0	0	0	0	0.005502	0	0	0	0	0	0	0	0	0	0	0	0	0	0	0	0	0	0	0
NC_016856	791072	CA	C	0.010989	No	No						0	0	0	0	0	0	0	0	0	0	0	0	0	0	0	0	0	0	0	0	0	0	0	0	0	0	0	0	0	0	0	0	0	0	0	0	0	0
NC_016856	791185	A	G	0.064846	No	No						0	0	0	0	0	0	0	0	0	0	0	0	0	0	0	0	0	0	0	0	0	0	0	0	0	0	0	0	0	0	0	0	0	0	0	0	0	0
NC_016856	791867	ACTTT	A	0.006279	No	No						0	0	0	0	0	0	0	0	0	0	0	0	0	0	0	0	0	0	0	0	0	0	0	0	0	0	0	0	0	0	0	0	0	0	0	0	0	0
NC_016856	793274	TA	T	0.005594	No	No						0	0	0	0	0	0	0	0	0	0	0	0	0	0	0	0	0	0	0	0.005594	0	0	0	0	0	0	0	0	0	0	0	0	0	0	0	0	0	0
NC_016856	793591	A	AT	0.005464	No	No						0	0	0	0	0	0	0	0	0	0	0	0	0	0	0	0	0	0	0	0	0	0	0	0	0	0	0.005464	0	0	0	0	0	0	0	0	0	0	0
NC_016856	793684	GT	G	0	Yes	No						0	0	0.00722	0	0	0	0	0	0	0	0	0	0	0	0	0	0	0	0	0	0	0	0	0	0	0	0	0	0	0	0	0	0	0	0	0	0	0
NC_016856	795043	CT	C	0.006173	No	No						0	0	0	0	0	0	0	0	0	0	0	0	0	0	0	0	0	0	0	0	0	0	0	0	0	0	0	0	0	0	0	0	0	0	0	0	0	0
NC_016856	795102	CT	C	0.007435	No	No						0	0	0	0	0	0	0	0	0	0	0	0	0	0	0	0	0	0	0	0	0	0	0	0.007435	0	0	0	0	0	0	0	0	0	0	0	0	0	0
NC_016856	797449	GT	G	0.018051	No	Yes		0.009921		0.011792		0	0	-	-	0	0	-	-	0	0	-	-	0.008715	0	0	0.01173	0	-	0	0	-	-	0	0	0	0.011278	0.009685	0.018051	-	-	-	0	0	0	-	-	-	0
NC_016856	798975	GT	G	0.010283	No	No						0	0	0	0	0	0	0	0	0	0	0	0	0	0	0	0	0	0	0	0	0	0	0	0	0.010283	0	0	0	0	0	0	0	0	0	0	0	0	0
NC_016856	799064	CT	C	0.009677	Yes	No						0	0	0	0.008759	0	0	0	0	0	0	0	0	0	0	0	0	0	0	0	0	0	0	0	0	0	0	0	0	0	0	0	0	0.009677	0	0	0	0	0
NC_016856	800171	T	TG	0.010309	No	No						0	0	0	0	0	0	0	0	0	0	0	0	0	0	0	0	0	0	0	0	0.010309	0	0	0	0	0	0	0	0	0	0	0	0	0	0	0	0	0
NC_016856	802486	A	AC	0	Yes	No						0	0	0	0	0	0.006462	0	0	0	0	0	0	0	0	0	0	0	0	0	0	0	0	0	0	0	0	0	0	0	0	0	0	0	0	0	0	0	0
NC_016856	802571	T	TC	0.010499	No	No						0	0	0	0	0	0	0	0	0	0	0	0	0	0	0.010499	0	0	0	0	0	0	0	0	0	0	0	0	0	0	0	0	0	0	0	0	0	0	0
NC_016856	804304	AT	A	0.005517	No	No						0	0	0	0	0	0	0	0	0	0	0	0	0	0	0	0	0	0	0	0	0	0	0	0	0	0	0	0	0	0	0	0	0	0	0	0	0	0
NC_016856	804345	TC	T	0.005848	No	No						0	0	0	0	0	0	0	0	0	0	0	0	0	0	0	0	0	0	0	0	0	0	0	0	0	0	0	0	0	0	0	0	0	0	0	0.005848	0	0
NC_016856	804516	CAT	C	0	No	Yes				0.008264		0	0	0	0	0	0	-	-	0	0	0	0	0	0	0	0	0	0	0	0	-	-	0	0	0	0	0	0	0	0	0	0	0	0	-	-	-	0
NC_016856	804646	C	T	0.014577	No	No						0	0	0	0	0	0	0	0	0	0	0	0	0	0	0	0	0	0	0	0	0	0	0	0	0	0	0	0	0	0	0	0	0	0	0	0	0	0
NC_016856	804983	TA	T	0.008278	No	No						0	0	0	0	0	0	0	0	0	0	0	0	0	0	0	0	0	0	0.008278	0	0	0	0	0	0	0	0	0	0	0	0	0	0	0	0	0	0	0
NC_016856	805422	TG	T	0.010283	No	No						0	0	0	0	0	0	0	0	0	0	0	0	0	0	0	0	0	0	0	0	0	0	0	0	0	0	0	0	0	0	0	0	0	0	0	0	0	0
NC_016856	805574	GA	G	0.011686	Yes	No						0	0	0.00947	0	0	0	0.010769	0	0	0	0	0.007716	0.007273	0	0.007952	0	0	0	0.00708	0	0.011416	0	0	0	0	0.008306	0	0	0	0.007313	0	0	0	0	0	0	0	0
NC_016856	805633	GA	G	0.010969	No	No						0	0	0	0	0	0	0	0	0	0	0	0	0	0	0	0	0	0	0	0	0	0	0	0	0	0	0	0	0	0.010969	0	0	0	0	0	0.008945	0	0
NC_016856	806627	GA	G	0	No	Yes					0.009756	0	0	0	0	0	0	0	0	-	-	0	0	-	-	0	0	0	0	0	0	0	0	-	-	-	0	0	0	0	0	0	0	0	0	0	0	0	-
NC_016856	806807	GA	G	0.008889	No	Yes					0.008658	0	0	0	0	0	0	0	0	-	-	0	0	-	-	0.008889	0	0	0	0	0	0	0	-	-	-	0	0	0	0	0	0	0	0	0	0	0	0	-
NC_016856	808335	T	TG	0	No	Yes	0.009615					-	-	0	0	0	0	0	0	0	0	0	0	0	0	-	-	-	0	0	0	0	0	0	0	0	-	-	-	0	0	0	0	0	0	0	0	0	0
NC_016856	808386	GA	G	0.008475	No	No						0	0	0	0	0	0	0	0	0	0	0	0	0	0	0	0	0	0	0	0	0	0	0	0	0	0	0	0	0	0	0	0	0	0	0	0	0	0
NC_016856	809825	TA	T	0.006944	No	No						0	0	0	0	0	0	0	0	0	0	0	0	0	0	0	0	0	0	0	0	0	0	0	0	0	0	0	0	0	0	0	0	0	0	0	0	0	0
NC_016856	810228	CT	C	0.006814	No	No						0	0	0	0	0	0	0	0	0	0	0	0	0	0	0	0	0	0	0	0	0	0	0	0	0	0.006814	0	0	0	0	0	0	0	0	0	0	0	0
NC_016856	810886	G	GA	0	No	Yes		0.007767				0	0	-	-	0	0	0	0	0	0	-	-	0	0	0	0	0	-	0	0	0	0	0	0	0	0	0	0	-	-	-	0	0	0	0	0	0	0
NC_016856	811464	GC	G	0.00939	No	No						0	0	0	0	0	0	0	0	0	0	0	0	0	0	0	0	0	0.00939	0	0	0	0	0	0	0	0	0	0	0	0	0	0	0	0	0	0	0	0
NC_016856	811527	CA	C	0.007968	No	No						0	0	0	0	0	0	0	0	0	0	0	0	0	0	0	0	0	0	0	0.007968	0	0	0	0	0	0	0	0	0	0	0	0	0	0	0	0	0	0
NC_016856	811537	GA	G	0.00626	No	No						0	0	0	0	0	0	0	0	0	0	0	0	0	0	0	0	0	0	0	0	0	0	0	0	0	0	0	0	0	0	0	0	0	0	0	0	0	0
NC_016856	812824	G	GC	0	No	Yes		0.004662				0	0	-	-	0	0	0	0	0	0	-	-	0	0	0	0	0	-	0	0	0	0	0	0	0	0	0	0	-	-	-	0	0	0	0	0	0	0
NC_016856	813201	GT	G	0.008811	Yes	No						0	0	0.007407	0	0	0	0	0.005602	0	0.005435	0	0	0	0	0	0	0	0	0	0	0	0	0	0	0	0.005839	0	0	0	0	0	0	0	0	0	0	0	0
NC_016856	813219	T	TAC	0.00561	No	No						0	0	0	0	0	0	0	0	0	0	0	0	0	0	0	0	0	0	0	0	0	0	0	0	0	0	0	0	0	0	0	0	0	0	0	0	0	0
NC_016856	813310	TA	T	0.00607	No	No						0	0	0	0	0	0	0	0	0	0	0	0	0	0	0	0	0	0	0	0	0	0	0	0	0	0	0	0	0	0	0	0	0	0	0	0	0	0
NC_016856	813538	GT	G	0.005229	No	No						0	0	0	0	0	0	0	0	0	0	0	0	0	0	0	0	0	0	0	0	0	0	0	0	0	0	0	0	0	0	0	0	0	0	0	0	0	0
NC_016856	815319	AT	A	0.007407	No	No						0	0	0	0	0	0	0	0	0	0	0	0	0	0	0	0	0	0	0	0	0	0	0	0	0	0	0	0	0	0	0	0	0	0.007407	0	0	0	0
NC_016856	815458	GC	G	0.013761	No	No						0	0	0	0	0	0	0	0	0	0	0	0	0	0	0	0	0	0	0	0	0	0	0	0	0	0	0	0	0.013761	0	0	0	0	0	0	0	0	0
NC_016856	815542	C	G	0.066667	No	No						0	0	0	0	0	0	0	0	0	0	0	0	0	0	0	0	0	0	0	0	0	0	0	0	0	0	0	0	0	0	0	0	0	0	0	0	0	0
NC_016856	815551	A	G	0.113636	Yes	Yes				0.106557		0	0	0	0	0.090909	0	-	-	0	0	0	0.073298	0	0	0	0	0	0	0	0	-	-	0	0	0	0	0	0	0.090323	0.102941	0	0	0	0	-	-	-	0
NC_016856	815587	C	G	0.125984	No	No						0	0	0	0	0	0	0	0	0	0	0	0	0	0	0	0	0	0	0	0	0	0	0	0	0	0	0	0	0.115385	0	0	0	0	0	0	0	0	0
NC_016856	815616	T	C	0.164706	Yes	No						0.203704	0	0	0	0	0	0	0	0	0	0	0	0	0	0	0	0	0	0.12605	0	0	0	0	0	0	0	0	0	0.137097	0	0	0	0	0	0	0	0	0.164706
NC_016856	815692	A	G	0.151261	Yes	No						0.171429	0	0	0	0	0	0	0.135714	0	0.125	0	0	0	0	0	0	0	0	0.130137	0	0	0	0	0	0	0	0	0	0.132812	0	0.125	0	0	0	0	0	0	0
NC_016856	815835	C	A	0.112583	No	No						0	0	0	0	0	0	0	0	0	0	0	0	0	0	0	0	0	0	0	0	0	0	0	0	0	0	0	0	0	0	0	0	0	0	0	0	0	0
NC_016856	815880	C	A	0.088889	No	No						0	0	0	0	0	0	0	0	0	0	0	0	0	0	0	0	0	0	0	0	0	0	0	0	0	0	0	0	0	0.088889	0	0	0	0	0	0	0	0
NC_016856	816249	TG	T	0	No	Yes				0.006993		0	0	0	0	0	0	-	-	0	0	0	0	0	0	0	0	0	0	0	0	-	-	0	0	0	0	0	0	0	0	0	0	0	0	-	-	-	0
NC_016856	816834	CG	C	0.00641	No	No						0	0	0	0	0	0	0	0	0	0	0	0	0	0	0	0	0	0	0	0	0	0	0	0	0	0	0	0	0	0	0	0	0	0	0	0	0	0
NC_016856	818304	GT	G	0	Yes	No						0	0	0	0	0.007181	0	0	0	0	0	0	0	0	0	0	0	0	0	0	0	0	0	0	0	0	0	0	0	0	0	0	0	0	0	0	0	0	0
NC_016856	819132	A	AAAGG	0.012411	No	Yes				0.00996		0	0	0	0	0	0	-	-	0	0	0	0	0	0	0	0	0	0	0	0	-	-	0	0	0	0.012411	0	0	0	0	0	0	0	0	-	-	-	0
NC_016856	819134	GCCTT	G	0.012456	No	Yes				0.00994		0	0	0	0	0	0	-	-	0	0	0	0	0	0	0	0	0	0	0	0	-	-	0	0	0	0.012456	0	0	0	0	0	0	0	0	-	-	-	0
NC_016856	819829	AG	A	0.008734	No	No						0	0	0	0	0	0	0	0	0	0	0	0	0	0	0	0	0	0	0	0	0	0	0	0	0	0	0	0	0	0	0	0	0	0	0	0	0	0
NC_016856	819836	GC	G	0.008535	No	No						0	0	0	0	0	0	0	0	0	0	0	0	0	0	0.007599	0	0	0	0	0	0	0	0	0	0	0	0	0.008152	0	0	0	0	0	0	0	0	0	0
NC_016856	820099	A	G	0	No	Yes			0.048843			0	0	0	0	-	-	0	0	0	0	0	0	0	0	0	0	0	0	-	-	0	0	0	0	0	0	0	0	0	0	0	-	-	-	0	0	0	0
NC_016856	820171	T	TG	0.022535	No	No						0	0	0	0	0	0	0	0	0	0	0	0	0	0	0	0	0.008157	0	0	0.022026	0.022535	0	0	0	0.011527	0	0	0.008636	0	0	0	0.018803	0.00969	0	0	0	0.008671	0.017354
NC_016856	820229	A	G	0.021192	No	No						0	0	0	0	0	0	0	0	0	0	0	0	0	0	0	0	0	0	0	0	0	0	0	0	0	0	0	0	0	0	0	0	0	0	0	0	0	0
NC_016856	821130	CA	C	0.007313	No	No						0	0	0	0	0	0	0	0	0	0	0	0	0	0	0	0	0	0	0	0	0	0	0	0	0	0	0	0	0	0	0	0	0.007313	0	0	0	0	0
NC_016856	821323	CA	C	0.016736	No	No						0	0	0	0	0	0	0	0	0	0	0	0	0	0	0	0.016736	0	0	0	0	0	0	0	0	0	0	0	0	0	0	0	0	0	0	0	0	0	0
NC_016856	822547	GT	G	0.006116	Yes	Yes	0.008052			0.005764		-	-	0	0.008523	0	0.005249	-	-	0	0.00625	0	0	0	0	-	-	-	0.006116	0	0	-	-	0	0	0	-	-	-	0.005502	0	0	0	0	0	-	-	-	0
NC_016856	823255	CTT	C	0.007812	No	No						0	0	0	0	0	0	0	0	0	0	0	0	0	0	0	0	0	0	0	0	0	0	0	0	0	0	0	0	0	0	0	0	0	0	0	0	0	0
NC_016856	824668	TA	T	0.006689	No	No						0	0	0	0	0	0	0	0	0	0	0	0	0	0.006689	0	0	0	0	0	0	0	0	0	0	0	0	0	0	0	0	0	0	0	0	0	0	0	0
NC_016856	825147	TA	T	0.009324	No	Yes	0.00885					-	-	0	0	0	0	0	0	0	0	0	0	0	0	-	-	-	0	0	0	0	0	0	0	0	-	-	-	0	0	0	0	0	0	0	0	0	0
NC_016856	825630	TA	T	0.006515	No	No						0	0	0	0	0	0	0	0	0	0	0	0	0	0	0	0	0	0	0	0	0	0	0	0	0	0	0	0	0	0	0	0	0	0	0	0	0	0
NC_016856	825977	TC	T	0	No	Yes			0.004124			0	0	0	0	-	-	0	0	0	0	0	0	0	0	0	0	0	0	-	-	0	0	0	0	0	0	0	0	0	0	0	-	-	-	0	0	0	0
NC_016856	826033	AG	A	0.004233	No	No						0	0	0	0	0	0	0	0	0	0	0	0	0	0	0	0	0	0	0	0	0	0	0	0	0	0	0	0	0	0	0.004233	0	0	0	0	0	0	0
NC_016856	826101	T	TA	0.00452	Yes	No						0.007364	0	0	0	0	0	0	0	0	0	0	0	0	0	0	0	0	0	0	0	0	0	0	0	0	0	0	0	0.00452	0	0	0	0	0	0	0	0	0
NC_016856	827816	GT	G	0	Yes	No						0	0.00451	0	0	0	0	0	0	0	0	0	0	0	0	0	0	0	0	0	0	0	0	0	0	0	0	0	0	0	0	0	0	0	0	0	0	0	0
NC_016856	827885	AT	A	0.004283	No	No						0	0	0	0	0	0	0	0	0	0	0	0	0	0	0	0	0	0	0	0	0	0	0	0	0	0	0	0	0	0	0	0	0	0	0	0	0	0
NC_016856	828326	T	TG	0.00708	No	No						0	0	0	0	0	0	0	0	0	0	0	0	0	0	0	0	0	0	0	0	0	0	0	0	0	0	0	0	0	0	0	0	0	0	0.006126	0	0	0
NC_016856	829413	AT	A	0.009434	No	No						0	0	0	0	0	0	0	0	0	0	0	0	0	0	0	0	0	0	0	0	0	0	0	0	0	0	0	0	0	0	0	0	0.007886	0.009434	0	0	0	0
NC_016856	829506	T	TG	0.00561	No	No						0	0	0	0	0	0	0	0	0	0	0	0	0	0	0	0	0	0	0	0	0	0	0	0	0	0	0	0	0	0.00561	0	0	0	0	0	0	0	0
NC_016856	829781	CT	C	0.004479	No	No						0	0	0	0	0	0	0	0	0	0	0	0	0	0	0	0	0	0	0	0	0	0	0	0	0	0	0	0	0	0	0	0	0	0	0	0	0	0
NC_016856	830128	A	AT	0.007463	No	No						0	0	0	0	0	0	0	0	0	0	0	0	0	0	0	0	0	0	0	0	0	0	0	0	0	0	0	0	0	0	0	0	0	0	0.007463	0	0	0
NC_016856	833008	GA	G	0.008621	No	No						0	0	0	0	0	0	0	0	0	0	0	0	0	0	0	0	0	0	0	0	0	0	0	0	0	0	0	0	0	0	0	0	0	0	0	0	0	0
NC_016856	833593	C	CAT	0.010989	Yes	Yes					0.007313	0	0	0	0	0	0	0	0.007874	-	-	0	0	-	-	0	0	0	0	0	0	0	0	-	-	-	0	0	0	0	0.009416	0.009074	0	0.006452	0	0	0	0.010989	-
NC_016856	833611	T	TCCA	0.025478	No	No						0	0	0	0	0	0	0	0	0	0	0	0	0	0	0	0	0	0	0	0	0	0	0	0	0	0	0.019133	0	0	0	0	0	0	0	0	0	0	0
NC_016856	833615	ATGG	A	0.024691	No	No						0	0	0	0	0	0	0	0	0	0	0	0	0	0	0	0	0	0	0	0	0	0	0	0.01391	0	0	0.018541	0	0	0	0	0	0	0	0	0	0	0
NC_016856	833898	GT	G	0.010101	No	No						0	0	0	0	0	0	0	0	0	0	0	0	0	0	0	0	0	0	0	0	0	0	0	0	0	0	0	0	0	0	0	0	0	0	0	0	0	0.010101
NC_016856	834062	C	CG	0.008696	No	No						0	0	0	0	0	0	0	0	0	0	0	0	0	0	0	0	0	0	0	0	0	0	0	0	0	0	0.008696	0	0	0	0	0	0	0	0	0	0	0
NC_016856	834603	CAGG	C	0.007812	No	No						0	0	0	0	0	0	0	0	0	0	0	0	0	0	0	0	0	0	0	0	0	0	0	0	0	0	0	0	0	0	0	0	0	0	0	0	0	0
NC_016856	834610	T	TCTC	0.008114	No	No						0	0	0	0	0	0	0	0	0	0	0	0	0	0	0	0	0	0	0	0	0	0	0	0	0	0	0	0	0	0	0	0	0	0	0	0	0	0
NC_016856	836536	A	G	0.792759	No	No						0	0	0	0	0	0	0	0	0	0	0	0	0	0	0	0	0	0	0	0	0	0	0	0	0	0	0	0	0	0	0	0	0	0	0	0	0	0
NC_016856	836635	CG	C	0.006678	No	No						0	0	0	0	0	0	0	0	0	0	0	0	0	0	0	0	0.006678	0	0	0	0	0	0	0	0	0	0	0	0	0	0	0	0	0	0	0	0	0
NC_016856	836641	T	TC	0.005979	No	No						0	0	0	0	0	0	0	0	0	0	0	0	0	0	0	0	0	0	0	0	0	0	0	0	0	0	0	0	0	0	0	0	0	0	0	0	0	0
NC_016856	836652	C	A	0.022758	No	No						0	0	0	0	0	0	0	0	0	0	0	0	0	0	0	0	0	0	0	0	0	0	0	0	0	0	0	0	0	0	0	0	0	0	0	0	0	0
NC_016856	836655	T	G	0.023944	No	No						0	0	0	0	0	0	0	0	0	0	0	0	0	0	0	0	0	0	0	0	0	0	0	0	0	0	0	0	0	0	0	0	0	0	0	0	0	0
NC_016856	837206	AT	A	0.006612	No	No						0	0	0	0	0	0	0	0	0	0	0	0	0	0	0	0	0	0	0	0	0	0	0	0	0	0	0	0	0	0	0	0	0	0	0	0	0	0
NC_016856	837356	CT	C	0.005988	No	No						0	0	0	0	0	0	0	0	0	0	0	0	0	0	0	0	0	0	0	0	0	0	0	0	0	0	0	0	0	0	0	0	0	0	0	0	0	0
NC_016856	838041	CT	C	0.007042	No	No						0	0	0	0	0	0	0	0	0	0	0	0	0	0	0	0	0	0	0	0	0	0	0	0	0	0	0	0	0	0	0	0	0	0	0	0	0	0
NC_016856	839693	CACA	C	0.006289	No	No						0	0	0	0	0	0	0	0	0	0	0	0	0	0	0	0	0	0	0	0	0	0	0	0	0	0	0	0	0	0	0	0	0	0	0	0	0	0
NC_016856	842087	GA	G	0	Yes	No						0	0	0.006757	0	0	0	0	0	0	0	0	0	0	0	0	0	0	0	0	0	0	0	0	0	0	0	0	0	0	0	0	0	0	0	0	0	0	0
NC_016856	842107	C	CG	0.00789	No	No						0	0	0	0	0	0	0	0	0	0	0	0	0	0	0	0	0	0.00789	0	0	0	0	0	0	0	0	0	0	0	0	0	0	0	0	0	0	0	0
NC_016856	842108	GA	G	0.010101	No	Yes	0.013861					-	-	0	0	0	0	0	0	0	0	0	0	0	0	-	-	-	0	0	0	0	0	0	0	0	-	-	-	0	0	0	0	0	0	0	0	0	0
NC_016856	844242	AT	A	0	Yes	No						0	0	0	0	0	0	0	0	0.008421	0	0	0	0	0	0	0	0	0	0	0	0	0	0	0	0	0	0	0	0	0	0	0	0	0	0	0	0	0
NC_016856	844567	CCA	C	0	No	Yes			0.012315		0.014528	0	0	0	0	-	-	0	0	-	-	0	0	-	-	0	0	0	0	-	-	0	0	-	-	-	0	0	0	0	0	0	-	-	-	0	0	0	-
NC_016856	844573	C	CTG	0	No	Yes			0.012346		0.00978	0	0	0	0	-	-	0	0	-	-	0	0	-	-	0	0	0	0	-	-	0	0	-	-	-	0	0	0	0	0	0	-	-	-	0	0	0	-
NC_016856	844576	G	GAACTGCCGTTATTAACA	0.008499	No	No						0	0	0	0	0	0	0	0	0	0	0	0	0	0	0	0	0	0	0	0.008499	0	0	0	0	0	0	0	0	0	0	0	0	0	0	0	0	0	0
NC_016856	845513	G	A	0	Yes	No						0	0	0	0.020446	0	0	0	0	0	0	0	0	0	0	0	0	0	0	0	0	0	0	0	0	0	0	0	0	0	0	0	0	0	0	0	0	0	0
NC_016856	846014	GA	G	0.007767	No	No						0	0	0	0	0	0	0	0	0	0	0	0	0	0	0	0	0	0	0	0	0	0	0	0	0	0	0	0	0	0	0	0	0	0	0	0	0	0.007767
NC_016856	846058	CT	C	0	Yes	No						0	0.006536	0	0	0	0	0	0	0	0	0	0	0	0	0	0	0	0	0	0	0	0	0	0	0	0	0	0	0	0	0	0	0	0	0	0	0	0
NC_016856	847098	T	TC	0.007477	No	No						0	0	0	0	0	0	0	0	0	0	0	0	0	0	0	0	0	0	0	0	0	0	0	0	0	0	0	0	0	0	0	0	0	0	0	0	0	0
NC_016856	847325	A	AC	0.007952	No	No						0	0	0	0	0	0	0	0	0	0	0	0	0	0	0	0	0.007952	0	0	0	0	0	0	0	0	0	0	0	0	0	0	0	0	0	0	0	0	0
NC_016856	848945	GT	G	0.006154	No	No						0	0	0	0	0	0	0	0	0	0	0	0	0	0	0	0	0	0	0	0	0	0	0	0	0	0	0	0	0	0	0	0	0	0	0	0	0	0
NC_016856	849164	CA	C	0.004914	No	No						0	0	0	0	0	0	0	0	0	0	0	0	0	0	0	0	0	0	0	0	0	0	0	0	0	0	0	0	0	0	0	0	0	0	0	0.004914	0	0
NC_016856	849316	TA	T	0	Yes	No						0	0.005442	0	0	0	0	0	0	0	0	0	0	0	0	0	0	0	0	0	0	0	0	0	0	0	0	0	0	0	0	0	0	0	0	0	0	0	0
NC_016856	849433	C	T	0.013497	No	No						0	0	0	0	0	0	0	0	0	0	0	0	0	0	0	0	0	0	0	0	0	0	0	0	0	0	0	0	0	0	0	0	0	0	0	0	0	0
NC_016856	850377	GA	G	0.005202	No	No						0	0	0	0	0	0	0	0	0	0	0	0	0	0	0	0	0	0	0	0	0	0	0	0	0	0	0	0	0	0	0	0	0	0	0	0	0	0
NC_016856	850963	CA	C	0	No	Yes				0.00708		0	0	0	0	0	0	-	-	0	0	0	0	0	0	0	0	0	0	0	0	-	-	0	0	0	0	0	0	0	0	0	0	0	0	-	-	-	0
NC_016856	850986	A	G	0	Yes	No						0	0	0	0	0	0.016502	0	0	0	0	0	0	0	0	0	0	0	0	0	0	0	0	0	0	0	0	0	0	0	0	0	0	0	0	0	0	0	0
NC_016856	851352	AAC	A	0.007067	No	No						0	0	0	0	0	0	0	0	0	0	0	0	0	0	0	0	0	0	0	0	0	0	0	0	0	0	0	0	0	0	0	0	0	0	0	0	0	0
NC_016856	852900	C	CG	0.007519	No	No						0	0	0	0	0	0	0	0	0	0	0	0	0	0	0	0	0	0	0	0	0	0	0	0	0	0	0	0	0.007519	0	0	0	0	0	0	0	0	0
NC_016856	853182	G	GA	0	Yes	No						0	0	0	0	0	0.007767	0	0	0	0	0	0	0	0	0	0	0	0	0	0	0	0	0	0	0	0	0	0	0	0	0	0	0	0	0	0	0	0
NC_016856	853701	GA	G	0	Yes	No						0	0	0	0	0	0	0	0.008529	0	0	0	0	0	0	0	0	0	0	0	0	0	0	0	0	0	0	0	0	0	0	0	0	0	0	0	0	0	0
NC_016856	854421	CT	C	0.009615	No	No						0	0	0	0	0	0	0	0	0	0	0	0	0	0	0	0	0	0	0	0	0	0.009615	0	0	0	0	0	0	0	0	0	0	0	0	0	0	0	0
NC_016856	854527	CT	C	0.006472	No	No						0	0	0	0	0	0	0	0	0	0	0	0	0	0	0	0	0	0	0	0	0	0	0	0	0	0	0	0	0	0	0.005747	0.006472	0	0	0	0	0	0
NC_016856	855435	GA	G	0	No	No						0	0	0	0	0	0	0	0	0	0.007246	0	0	0	0	0	0	0	0	0	0	0	0	0	0	0	0	0	0	0	0	0	0	0	0	0	0	0	0
NC_016856	855916	AT	A	0.007937	No	Yes					0.008403	0	0	0	0	0	0	0	0	-	-	0	0	-	-	0	0	0	0	0	0	0	0	-	-	-	0	0	0	0	0	0	0	0	0	0	0	0.007937	-
NC_016856	856510	AT	A	0.006861	No	No						0	0	0	0	0	0	0	0	0	0	0	0	0	0	0	0	0	0	0	0	0	0	0	0	0	0	0	0	0	0	0	0.006861	0	0	0	0	0	0
NC_016856	857030	G	GTC	0.00627	No	No						0	0	0	0	0	0	0	0	0	0	0	0	0	0	0	0	0	0	0	0	0	0	0	0	0	0	0	0	0	0	0	0.00627	0	0	0	0	0	0
NC_016856	857134	GT	G	0.005755	No	No						0	0	0	0	0	0	0	0	0	0	0	0	0	0.005755	0	0	0	0	0	0	0	0	0	0	0	0	0	0	0	0	0	0	0	0	0	0	0	0
NC_016856	857700	TC	T	0.008621	No	No						0	0	0	0	0	0	0	0	0	0	0	0	0	0	0	0.008621	0	0	0	0	0	0	0	0	0	0	0	0	0	0	0	0	0	0	0	0	0	0
NC_016856	858178	G	GCTTT	0.056338	No	Yes		0.045093	0.041667	0.026087	0.045131	0	0	-	-	-	-	-	-	-	-	-	-	-	-	0.024658	0.056338	0	-	-	-	-	-	-	-	-	0	0.017857	0	-	-	-	-	-	-	-	-	-	-
NC_016856	858183	TAAAG	T	0.054237	No	Yes		0.044737	0.04038	0.025696	0.043981	0	0	-	-	-	-	-	-	-	-	-	-	-	-	0.024129	0.054237	0	-	-	-	-	-	-	-	-	0	0.017778	0	-	-	-	-	-	-	-	-	-	-
NC_016856	858434	GT	G	0.010593	No	No						0	0	0	0	0	0	0	0	0	0	0	0	0	0	0	0	0	0	0	0.010593	0	0	0	0	0	0	0	0	0	0	0	0	0	0	0	0	0	0
NC_016856	860774	GA	G	0.007321	Yes	No						0.007339	0	0	0	0	0	0	0	0	0	0	0	0	0.005487	0	0	0	0	0	0	0	0	0	0	0	0	0.00463	0	0.006536	0	0	0	0	0	0	0	0	0
NC_016856	861523	AT	A	0.008032	No	No						0	0	0	0	0	0	0	0	0	0	0	0	0	0	0	0	0	0	0	0	0	0	0	0	0	0.008032	0	0	0	0	0	0	0	0	0	0	0	0
NC_016856	863334	GAT	G	0	No	No						0	0	0	0	0	0	0	0	0	0.006579	0	0	0	0	0	0	0	0	0	0	0	0	0	0	0	0	0	0	0	0	0	0	0	0	0	0	0	0
NC_016856	864236	AT	A	0	Yes	No						0.010309	0	0	0	0	0	0	0	0	0	0	0	0	0	0	0	0	0	0	0	0	0	0	0	0	0	0	0	0	0	0	0	0	0	0	0	0	0
NC_016856	864625	GT	G	0.005195	No	No						0	0	0	0	0	0	0	0	0	0	0	0	0	0	0	0	0	0	0	0	0	0	0	0	0	0	0	0	0	0	0	0	0	0	0	0	0	0
NC_016856	865101	GA	G	0	No	Yes			0.008929			0	0	0	0	-	-	0	0	0	0	0	0	0	0	0	0	0	0	-	-	0	0	0	0	0	0	0	0	0	0	0	-	-	-	0	0	0	0
NC_016856	866620	CT	C	0.008909	No	No						0	0	0	0	0	0	0	0	0	0	0	0	0	0	0	0	0	0	0	0	0	0	0	0	0	0	0	0	0	0	0	0	0	0	0	0	0	0
NC_016856	866920	GA	G	0.007435	No	No						0	0	0	0	0	0	0	0	0	0	0	0	0	0	0	0	0	0	0	0	0	0	0	0	0	0	0	0	0	0.006547	0	0	0	0	0	0	0	0
NC_016856	867022	G	GA	0.013619	Yes	No						0	0.011019	0	0	0	0	0	0	0	0	0	0	0	0	0	0.013619	0	0	0	0	0	0	0	0	0	0	0	0	0	0	0	0	0	0	0	0	0	0
NC_016856	868003	CG	C	0.004745	No	No						0	0	0	0	0	0	0	0	0	0	0	0	0	0	0	0	0	0	0	0	0	0	0	0	0	0	0	0	0	0	0	0	0	0	0	0	0.004745	0
NC_016856	868622	AC	A	0	Yes	No						0	0	0.007313	0	0	0	0	0	0	0	0	0	0	0	0	0	0	0	0	0	0	0	0	0	0	0	0	0	0	0	0	0	0	0	0	0	0	0
NC_016856	869247	GA	G	0	Yes	No						0	0	0	0	0	0	0.005006	0	0	0	0	0	0	0	0	0	0	0	0	0	0	0	0	0	0	0	0	0	0	0	0	0	0	0	0	0	0	0
NC_016856	869643	CT	C	0.007207	No	No						0	0	0	0	0	0	0	0	0	0	0	0	0	0	0	0	0	0	0	0	0	0	0	0	0	0	0	0	0	0	0	0	0	0	0	0	0	0
NC_016856	869694	CT	C	0.007233	No	No						0	0	0	0	0	0	0	0	0	0	0	0	0	0	0	0	0	0.007233	0	0	0	0	0	0	0	0	0	0	0	0	0	0	0	0	0	0	0	0
NC_016856	870707	A	G	0.051724	No	No						0	0	0	0	0	0	0	0	0	0	0	0	0	0	0	0	0	0	0	0	0	0	0	0	0	0	0	0	0	0	0	0	0	0	0	0	0	0
NC_016856	870791	G	T	0.247991	No	No						0	0	0	0	0	0	0	0	0	0	0	0	0	0	0	0	0	0	0	0	0	0	0	0	0	0	0	0	0	0	0	0	0	0	0	0	0	0
NC_016856	871026	GCGTT	G	0.011561	No	No						0	0	0	0	0	0	0	0	0	0	0	0	0	0	0	0	0	0	0	0	0	0	0	0	0	0	0	0	0	0	0	0	0	0.011561	0	0	0	0
NC_016856	871062	C	A	0.825301	No	No						0	0	0	0	0	0	0	0	0	0	0	0	0	0	0	0	0	0	0	0	0	0	0	0	0	0	0	0	0	0	0	0	0	0.825301	0	0	0	0
NC_016856	871180	C	T	0	Yes	No						0	0	0	0.031863	0	0	0	0	0	0	0	0	0	0	0	0	0	0	0	0	0	0	0	0	0	0	0	0	0	0	0	0	0	0	0	0	0	0
NC_016856	871314	G	A	0.02931	No	No						0	0	0	0	0	0	0	0	0	0	0	0	0	0	0	0	0	0	0	0	0	0	0	0	0	0	0	0	0	0	0	0	0	0	0	0	0	0
NC_016856	871455	GA	G	0.01087	No	No						0	0	0	0	0	0	0	0	0	0	0.01087	0	0	0	0	0	0	0	0	0	0	0	0	0	0	0	0	0	0	0	0	0	0	0	0	0	0	0
NC_016856	871543	C	G	0.260708	No	No						0	0	0	0	0	0	0	0	0	0	0	0	0	0	0	0	0	0	0	0	0	0	0	0	0	0	0	0.260708	0	0	0	0	0	0	0	0	0	0
NC_016856	871604	C	A	0.020942	No	No						0	0	0	0	0	0	0	0	0	0	0	0	0	0	0	0	0	0	0	0	0	0	0	0	0	0	0	0	0	0	0	0	0	0	0	0	0	0
NC_016856	871718	G	T	0.959322	No	No						0	0	0	0	0	0	0	0	0	0	0	0	0	0	0	0	0	0	0	0	0	0	0	0	0	0	0	0	0	0	0	0	0	0	0	0	0.959322	0
NC_016856	871760	ACCGCCT	A	0.345389	No	No						0	0	0	0	0	0	0	0	0	0	0	0	0	0	0	0	0	0	0	0	0	0	0	0	0	0	0	0	0	0	0.345389	0	0	0	0	0	0	0
NC_016856	871761	C	G	0.054054	No	No						0	0	0	0	0	0	0	0	0	0	0	0	0	0	0	0	0	0	0	0	0	0	0	0	0	0	0	0	0	0	0.054054	0	0	0	0	0	0	0
NC_016856	871838	T	G	0.637239	No	No						0	0	0	0	0	0	0	0	0	0	0	0	0	0.637239	0	0	0	0	0	0	0	0	0	0	0	0	0	0	0	0	0	0	0	0	0	0	0	0
NC_016856	871867	G	T	0.018395	No	No						0	0	0	0	0	0	0	0	0	0	0	0	0	0	0	0	0	0	0	0	0	0	0	0	0	0	0	0	0	0	0	0	0	0	0	0	0	0
NC_016856	871910	A	T	0	No	No						0	0	0	0	0	0	0	0	0	0.166381	0	0	0	0	0	0	0	0	0	0	0	0	0	0	0	0	0	0	0	0	0	0	0	0	0	0	0	0
NC_016856	871921	C	T	0.017657	No	No						0	0	0	0	0	0	0	0	0	0	0	0	0	0	0	0	0.017657	0	0	0	0	0	0	0	0	0	0	0	0	0	0	0	0	0	0	0	0	0
NC_016856	872031	TA	T	0.008711	No	No						0	0	0	0	0	0	0	0	0	0	0	0	0	0	0	0	0	0	0	0.008711	0	0	0	0	0	0	0	0	0	0	0	0	0	0	0	0	0	0
NC_016856	872386	AT	A	0.005312	No	No						0	0	0	0	0	0	0	0	0	0	0	0	0	0	0	0	0	0	0	0	0	0	0	0	0	0	0	0	0	0	0	0	0	0	0	0	0	0
NC_016856	872694	C	T	0.274834	No	No						0	0	0	0	0	0	0	0	0	0	0	0	0	0	0	0	0	0	0	0	0	0	0	0	0	0	0	0	0	0	0.274834	0	0	0	0	0	0	0
NC_016856	872695	A	G	0.062774	No	No						0	0	0	0	0	0	0	0	0	0	0	0	0	0	0	0	0	0	0	0	0	0	0	0	0	0	0	0	0	0	0	0	0	0	0	0	0	0
NC_016856	872798	T	TA	0	No	No						0	0	0	0	0	0	0	0	0	0.018321	0	0	0	0	0	0	0	0	0	0	0	0	0	0	0	0	0	0	0	0	0	0	0	0	0	0	0	0
NC_016856	872811	T	C	0.039683	No	No						0	0	0	0	0	0	0	0	0	0	0	0	0	0	0	0	0.039683	0	0	0	0	0	0	0	0	0	0	0	0	0	0	0	0	0	0	0	0	0
NC_016856	872854	CCGCGGCGTCCGT	C	0.056338	No	No						0	0	0	0	0	0	0	0	0	0	0	0	0	0	0	0	0	0	0	0	0	0	0	0	0.056338	0	0	0	0	0	0	0	0	0	0	0	0	0
NC_016856	873106	TG	T	0.020833	No	No						0	0	0	0	0	0	0	0	0	0	0	0	0	0	0	0	0	0	0	0	0	0	0	0	0	0	0	0	0	0	0	0	0	0	0	0	0	0
NC_016856	873197	T	G	0.10567	No	No						0	0	0	0	0	0	0	0	0	0	0	0	0	0	0	0	0	0	0	0	0	0	0	0	0	0	0	0	0	0	0	0	0	0	0	0	0	0
NC_016856	873201	GT	G	0	No	Yes		0.023973				0	0	-	-	0	0	0	0	0	0	-	-	0	0	0	0	0	-	0	0	0	0	0	0	0	0	0	0	-	-	-	0	0	0	0	0	0	0
NC_016856	873218	C	CG	0.850394	Yes	No						0	0	0	0.071651	0	0.058376	0	0	0	0	0	0	0	0	0	0	0.091803	0	0	0	0	0	0	0	0	0	0	0	0	0	0	0	0	0	0	0	0	0
NC_016856	873522	G	A	0.348	No	No						0	0	0	0	0	0	0	0	0	0	0	0	0	0	0	0	0	0	0	0	0	0	0	0	0	0	0	0	0	0	0	0	0	0	0	0	0	0
NC_016856	874248	C	CG	0.006126	No	No						0	0	0	0	0	0	0	0	0	0	0	0	0	0	0	0	0	0	0	0	0	0	0	0.006126	0	0	0	0	0	0	0	0	0	0	0	0	0	0
NC_016856	875495	T	TG	0.005841	No	No						0	0	0	0	0	0	0	0	0	0	0	0	0	0	0	0	0	0	0	0.005841	0	0	0	0	0	0	0	0	0	0	0	0	0	0	0	0	0	0
NC_016856	876189	AT	A	0.005618	No	Yes					0.006645	0	0	0	0	0	0	0	0	-	-	0	0	-	-	0	0	0	0	0	0	0	0	-	-	-	0	0	0	0	0	0	0	0	0	0	0	0	-
NC_016856	877223	GT	G	0.00885	No	No						0	0	0	0	0	0	0	0	0	0	0	0	0	0	0	0	0	0.00885	0	0	0	0	0	0	0	0	0	0	0	0	0	0	0	0	0	0	0	0
NC_016856	877530	G	GCGC	0.008511	No	No						0	0	0	0	0	0	0	0	0	0	0	0	0	0	0	0	0	0	0	0	0	0	0	0	0	0	0	0	0	0	0	0	0	0	0	0	0	0
NC_016856	877542	TGCG	T	0.009009	No	No						0	0	0	0	0	0	0	0	0	0	0	0	0	0	0	0	0	0	0	0	0	0	0	0	0	0	0	0	0	0	0	0	0	0	0	0	0	0
NC_016856	877849	T	TC	0.008032	No	No						0	0	0	0	0	0	0	0	0	0	0	0	0	0	0	0	0	0	0	0	0	0	0	0	0	0	0	0	0	0	0	0	0	0	0	0	0	0
NC_016856	878009	TA	T	0	No	Yes	0.008403					-	-	0	0	0	0	0	0	0	0	0	0	0	0	-	-	-	0	0	0	0	0	0	0	0	-	-	-	0	0	0	0	0	0	0	0	0	0
NC_016856	878661	TC	T	0.006791	No	No						0	0	0	0	0	0	0	0	0	0	0	0	0	0	0	0	0	0	0	0	0	0	0	0	0	0	0	0	0	0	0	0	0	0	0	0	0	0
NC_016856	879129	GA	G	0	No	Yes			0.008869			0	0	0	0	-	-	0	0	0	0	0	0	0	0	0	0	0	0	-	-	0	0	0	0	0	0	0	0	0	0	0	-	-	-	0	0	0	0
NC_016856	879322	GA	G	0.006791	No	No						0	0	0	0	0	0	0	0	0	0	0	0	0	0	0	0	0	0	0	0	0	0	0	0	0	0	0	0	0	0	0	0	0	0	0	0	0	0
NC_016856	879358	GT	G	0.010352	No	No						0	0	0	0	0	0	0	0	0	0	0	0	0	0	0	0	0	0	0	0	0	0	0	0	0	0	0	0	0	0	0	0	0	0	0	0	0	0
NC_016856	879577	ATC	A	0.005891	No	No						0	0	0	0	0	0	0	0	0	0	0	0	0	0	0	0	0	0	0	0	0	0	0	0	0	0	0	0	0	0	0	0	0	0	0	0	0	0
NC_016856	879803	GT	G	0.009524	Yes	No						0	0	0	0	0.009732	0	0	0	0	0.006107	0	0	0	0	0	0	0	0	0	0	0	0	0	0	0	0	0	0	0	0	0	0	0.008016	0	0	0	0.009524	0
NC_016856	880285	GA	G	0	Yes	No						0	0	0	0	0	0	0	0	0.008114	0	0	0	0	0	0	0	0	0	0	0	0	0	0	0	0	0	0	0	0	0	0	0	0	0	0	0	0	0
NC_016856	882115	CA	C	0	No	Yes	0.006441					-	-	0	0	0	0	0	0	0	0	0	0	0	0	-	-	-	0	0	0	0	0	0	0	0	-	-	-	0	0	0	0	0	0	0	0	0	0
NC_016856	883219	CT	C	0.007952	No	No						0	0	0	0	0	0	0	0	0	0	0	0	0	0	0	0	0	0	0.007952	0	0	0	0	0	0	0	0	0	0	0	0	0	0	0	0	0	0	0
NC_016856	883745	T	C	0.994907	No	No						0	0	0	0	0	0	0	0	0	0	0	0	0	0	0	0	0	0	0	0	0	0	0	0	0	0	0	0	0	0	0	0	0	0	0	0	0	0
NC_016856	884607	GT	G	0	No	Yes			0.007092			0	0	0	0	-	-	0	0	0	0	0	0	0	0	0	0	0	0	-	-	0	0	0	0	0	0	0	0	0	0	0	-	-	-	0	0	0	0
NC_016856	884696	TC	T	0	No	Yes				0.007605		0	0	0	0	0	0	-	-	0	0	0	0	0	0	0	0	0	0	0	0	-	-	0	0	0	0	0	0	0	0	0	0	0	0	-	-	-	0
NC_016856	884869	GT	G	0.0064	No	No						0	0	0	0	0	0	0	0	0	0	0	0	0	0.0064	0	0	0	0	0	0	0	0	0	0	0	0	0	0	0	0	0	0	0	0	0	0	0	0
NC_016856	886514	TA	T	0.005405	No	No						0	0	0	0	0	0	0	0	0	0	0	0	0	0	0	0	0	0	0	0	0	0	0	0	0	0	0	0	0	0	0	0	0	0	0	0.005405	0	0
NC_016856	886795	C	CG	0.007843	No	No						0	0	0	0	0	0	0	0	0	0	0	0	0	0	0	0	0	0	0	0.007843	0	0	0	0	0	0	0	0	0	0	0	0	0	0	0	0	0	0
NC_016856	887620	AT	A	0.00692	No	No						0	0	0	0	0	0	0	0	0	0	0	0	0	0	0	0	0	0	0	0	0	0	0	0	0	0	0	0	0	0	0	0	0	0	0	0	0	0
NC_016856	887718	GA	G	0.011561	No	No						0	0	0	0	0	0	0	0	0	0	0	0	0	0	0	0.011561	0	0	0	0	0	0	0	0	0	0	0	0	0	0	0	0	0	0	0	0	0	0
NC_016856	887817	CGCG	C	0.014493	Yes	No						0	0	0	0	0	0	0	0	0.012195	0	0.014493	0.009828	0	0	0	0	0	0	0.013333	0	0	0.011321	0	0	0.013966	0	0	0	0.009967	0	0.008696	0	0	0	0	0	0	0
NC_016856	887939	GA	G	0	Yes	No						0	0	0.009685	0	0	0	0	0	0	0	0	0	0	0	0	0	0	0	0	0	0	0	0	0	0	0	0	0	0	0	0	0	0	0	0	0	0	0
NC_016856	888099	C	CA	0.009416	No	No						0	0	0	0	0	0	0	0	0	0	0	0	0	0.006645	0	0	0	0	0	0	0	0	0	0	0	0	0.006088	0	0.009416	0	0	0	0	0	0	0.006452	0	0
NC_016856	889323	GA	G	0.009615	No	No						0	0	0	0	0	0	0	0	0	0	0	0	0	0	0	0	0	0	0	0	0	0	0	0	0	0	0	0	0	0	0	0	0	0	0	0	0	0
NC_016856	889905	G	T	0.023609	No	Yes				0.023009		0	0	0	0	0	0	-	-	0	0	0	0	0	0	0	0	0	0	0	0	-	-	0	0	0	0	0	0	0	0	0	0	0	0	-	-	-	0
NC_016856	889940	TA	T	0.006791	No	No						0	0	0	0	0	0	0	0	0	0	0.006791	0	0	0	0	0	0	0	0	0	0	0	0	0	0	0	0	0	0	0	0	0	0	0	0	0	0	0
NC_016856	890274	GT	G	0.009328	No	No						0	0	0	0	0	0	0	0	0	0	0	0	0	0	0	0	0	0	0	0	0	0	0	0	0	0	0	0	0.009328	0	0	0	0	0.007737	0	0	0	0
NC_016856	890566	CT	C	0.005427	No	No						0	0	0	0	0	0	0	0	0	0	0	0	0	0	0	0	0	0	0	0	0	0	0	0	0	0	0	0	0	0	0	0	0	0	0	0	0	0
NC_016856	890591	AC	A	0	No	Yes	0.006711					-	-	0	0	0	0	0	0	0	0	0	0	0	0	-	-	-	0	0	0	0	0	0	0	0	-	-	-	0	0	0	0	0	0	0	0	0	0
NC_016856	890879	GA	G	0.008247	No	No						0	0	0	0	0	0	0	0	0	0	0	0	0	0	0	0.008247	0	0	0	0	0	0	0	0	0	0	0	0	0	0	0	0	0	0	0	0	0	0
NC_016856	891412	GA	G	0.009009	No	No						0	0	0	0	0	0	0	0	0	0	0	0	0	0	0	0.009009	0	0	0	0	0	0	0	0	0	0	0	0	0	0	0	0	0	0	0	0	0	0
NC_016856	891839	GT	G	0.010661	No	No						0	0	0	0	0	0	0	0	0	0	0	0	0	0	0	0	0	0	0	0	0	0.010661	0	0	0	0	0	0	0	0	0	0	0	0	0	0	0	0
NC_016856	892338	A	AT	0.006015	No	No						0	0	0	0	0	0	0	0	0	0	0	0	0	0	0	0	0	0	0	0	0	0	0	0	0	0	0	0	0	0	0	0	0	0	0	0	0	0
NC_016856	892471	GTA	G	0.008824	No	No						0	0	0	0	0	0	0	0	0	0	0	0	0	0	0	0	0	0	0	0	0	0	0	0	0	0	0	0	0	0	0	0	0	0	0	0	0	0
NC_016856	892605	AC	A	0.006173	Yes	No						0.007092	0	0	0	0	0	0	0	0	0	0	0	0.006173	0	0	0	0	0	0	0	0	0	0	0	0	0	0	0	0	0	0	0.004825	0	0	0	0	0	0
NC_016856	892663	AT	A	0.006135	No	No						0	0	0	0	0	0	0	0	0	0	0	0	0	0	0	0	0	0	0	0	0	0	0	0	0	0	0	0	0	0	0	0	0	0	0	0	0	0
NC_016856	892968	AT	A	0.006993	No	No						0	0	0	0	0	0	0	0	0	0	0	0	0	0	0	0	0	0	0	0	0	0	0	0	0	0	0	0	0	0	0	0	0	0	0	0	0	0
NC_016856	893107	C	CT	0.021352	Yes	No						0.012579	0.011364	0	0	0	0	0	0.014205	0	0	0.010638	0	0	0	0	0	0	0	0	0	0	0.021352	0	0	0	0	0	0	0	0.014045	0	0	0	0	0	0	0	0
NC_016856	893111	A	T	0.048843	No	Yes		0.035088				0	0	-	-	0	0	0	0	0	0	-	-	0	0	0	0	0	-	0	0	0	0	0	0.034211	0	0	0	0	-	-	-	0	0	0	0	0	0	0
NC_016856	893124	A	T	0.045699	No	Yes		0.033163				0	0	-	-	0	0	0	0	0	0	-	-	0.032172	0	0	0.03125	0	-	0	0	0	0	0	0	0	0	0	0	-	-	-	0	0.031348	0	0	0	0	0
NC_016856	894029	GA	G	0	Yes	No						0	0	0	0	0	0.00659	0	0	0	0	0	0	0	0	0	0	0	0	0	0	0	0	0	0	0	0	0	0	0	0	0	0	0	0	0	0	0	0
NC_016856	894182	CG	C	0.004981	No	No						0	0	0	0	0	0	0	0	0	0	0	0	0	0	0	0	0	0	0	0	0	0	0	0	0	0	0	0	0	0	0	0	0.004981	0	0	0	0	0
NC_016856	895160	GT	G	0.01084	No	No						0	0	0	0	0	0	0	0	0	0	0	0	0	0	0	0	0	0	0	0	0	0	0	0	0	0	0	0	0.01084	0	0	0	0	0	0	0	0	0
NC_016856	895543	C	CT	0	Yes	No						0	0	0	0	0	0	0	0.020362	0	0	0	0	0	0	0	0	0	0	0	0	0	0	0	0	0	0	0	0	0	0	0	0	0	0	0	0	0	0
NC_016856	896827	T	TG	0.006831	No	No						0	0	0	0	0	0	0	0	0	0	0	0	0	0	0	0	0	0	0	0	0	0	0	0	0	0	0	0	0	0	0	0	0	0	0	0	0	0
NC_016856	897046	CA	C	0.012658	No	No						0	0	0	0	0	0	0	0	0	0	0	0	0	0	0	0	0	0	0	0	0	0	0	0	0	0	0	0	0	0	0	0	0	0	0	0	0	0
NC_016856	899739	AG	A	0.006536	No	No						0	0	0	0	0	0	0	0	0	0	0	0	0	0	0	0	0	0	0	0	0	0	0	0	0	0	0	0	0	0	0	0	0	0	0	0	0	0
NC_016856	900264	T	TA	0.006211	No	No						0	0	0	0	0	0	0	0	0	0	0	0	0	0	0	0	0	0	0	0	0	0	0	0	0.006211	0	0	0	0	0	0	0	0	0	0	0	0	0
NC_016856	900629	CT	C	0.008818	No	No						0	0	0	0	0	0	0	0	0	0	0	0	0	0	0	0	0	0	0	0	0	0	0	0	0	0	0	0	0	0	0	0	0	0	0	0	0	0
NC_016856	900793	GA	G	0.006435	No	No						0	0	0	0	0	0	0	0	0	0	0	0	0	0	0	0	0	0	0	0	0	0	0	0	0.006435	0	0	0	0	0	0	0	0	0	0.006289	0	0	0
NC_016856	901498	GA	G	0.005935	No	No						0	0	0	0	0	0	0	0	0	0	0	0	0	0	0	0	0	0	0	0	0	0	0	0	0	0	0	0	0	0	0	0	0	0	0	0	0	0
NC_016856	901846	GA	G	0.006897	No	No						0	0	0	0	0	0	0	0	0	0	0	0	0	0	0	0	0	0	0	0	0	0	0	0	0.006897	0	0	0	0	0	0	0	0	0	0	0	0	0
NC_016856	902213	GA	G	0.006814	No	Yes		0.011905		0.009191		0	0	-	-	0	0	-	-	0	0	-	-	0	0	0	0	0	-	0	0	-	-	0	0	0	0	0	0	-	-	-	0	0	0	-	-	-	0
NC_016856	903021	A	AG	0.005571	No	No						0	0	0	0	0	0	0	0	0	0	0	0	0	0	0	0	0	0	0	0	0	0	0	0	0	0	0	0	0	0	0	0	0	0	0	0	0	0
NC_016856	903754	CT	C	0.013575	No	No						0	0	0	0	0	0	0	0	0	0	0	0	0	0	0	0	0	0	0	0	0	0	0	0	0	0	0.013575	0	0	0	0	0	0	0	0	0	0	0
NC_016856	903830	GT	G	0.010401	No	No						0	0	0	0	0	0	0	0	0	0	0	0	0	0	0	0	0	0	0	0	0	0	0	0	0	0	0	0	0	0	0	0	0	0	0	0	0	0
NC_016856	903930	T	TAC	0.008282	No	No						0	0	0	0	0	0	0	0	0	0	0	0	0	0	0	0	0	0.008282	0	0	0	0	0	0	0	0	0	0	0	0	0	0	0	0	0	0	0	0
NC_016856	904634	TG	T	0.007491	No	No						0	0	0	0	0	0	0	0	0	0	0	0	0	0	0	0	0	0	0	0	0	0	0	0	0	0	0	0	0.007491	0	0	0	0	0	0	0	0	0
NC_016856	904921	A	T	0.02037	No	No						0	0	0	0	0	0	0	0	0	0	0	0	0	0	0	0	0	0	0	0	0	0	0	0	0	0	0	0	0	0	0	0	0	0	0	0	0	0
NC_016856	904922	T	A	0.015363	No	No						0	0	0	0	0	0	0	0	0	0	0	0	0	0	0	0	0	0	0	0	0	0	0	0	0	0	0	0	0	0	0	0	0	0	0	0	0	0
NC_016856	905021	C	A	0.015152	No	No						0	0	0	0	0	0	0	0	0	0	0	0	0	0	0	0	0	0	0	0	0	0	0	0	0	0	0	0	0	0	0	0	0	0	0	0	0	0
NC_016856	905578	GT	G	0.005642	No	No						0	0	0	0	0	0	0	0	0	0	0	0	0	0	0	0	0	0	0	0	0	0	0	0	0	0	0	0	0	0	0	0	0	0	0	0	0	0
NC_016856	905633	C	CG	0	Yes	No						0	0	0	0	0.007449	0	0	0	0	0	0	0	0	0	0	0	0	0	0	0	0	0	0	0	0	0	0	0	0	0	0	0	0	0	0	0	0	0
NC_016856	905982	GT	G	0.009772	No	No						0	0	0	0	0	0	0	0	0	0	0	0	0	0	0	0	0	0	0	0	0	0	0	0	0	0	0	0	0	0	0	0	0	0	0	0	0	0
NC_016856	907352	TG	T	0.005006	No	No						0	0	0	0	0	0	0	0	0	0	0	0.005006	0	0	0	0	0	0	0	0	0	0	0	0	0	0	0	0	0	0	0	0	0	0	0	0	0	0
NC_016856	908153	CT	C	0.010542	No	No						0	0	0	0	0	0	0	0	0	0	0	0	0	0	0	0	0	0	0	0.010542	0	0	0	0	0	0	0	0	0	0	0	0	0	0	0	0	0	0
NC_016856	908375	TA	T	0	No	Yes				0.004802		0	0	0	0	0	0	-	-	0	0	0	0	0	0	0	0	0	0	0	0	-	-	0	0	0	0	0	0	0	0	0	0	0	0	-	-	-	0
NC_016856	908829	C	CA	0.004695	No	No						0	0	0	0	0	0	0	0	0	0	0	0	0	0	0	0	0	0	0	0	0	0	0	0	0	0	0	0	0	0	0	0	0	0	0	0	0	0
NC_016856	909190	G	A	0.068913	No	No						0	0	0	0	0	0	0	0	0	0	0	0	0	0	0	0	0	0	0	0	0	0.068913	0	0.029734	0	0	0.024194	0	0	0	0	0	0.030223	0	0	0	0	0
NC_016856	909193	A	G	0.056122	No	Yes				0.019817		0	0	0	0	0	0	-	-	0	0	0	0	0	0	0	0.017544	0	0	0	0	-	-	0	0.030581	0	0	0.022727	0	0	0	0	0	0.031537	0	-	-	-	0
NC_016856	909208	T	C	0.02057	No	No						0	0	0	0	0	0	0	0	0	0	0	0	0	0	0	0	0	0	0	0	0	0.02057	0	0	0	0	0	0	0	0	0	0	0	0	0	0	0	0
NC_016856	909210	G	A	0.022364	No	No						0	0	0	0	0	0	0	0	0	0	0	0	0	0	0	0	0	0	0	0	0	0.022364	0	0	0	0	0	0	0	0	0	0	0	0	0	0	0	0
NC_016856	909214	C	T	0.0208	No	No						0	0	0	0	0	0	0	0	0	0	0	0	0	0	0	0	0	0	0	0	0	0.0208	0	0	0	0	0	0	0	0	0	0	0	0	0	0	0	0
NC_016856	909217	T	C	0.023585	No	No						0	0	0	0	0	0	0	0	0	0	0	0	0	0	0	0	0	0	0	0	0	0.023585	0	0	0	0	0	0	0	0	0	0	0	0	0	0	0	0
NC_016856	909220	G	A	0.025039	No	No						0	0	0	0	0	0	0	0	0	0	0	0	0	0	0	0	0	0	0	0	0	0.025039	0	0	0	0	0	0	0	0	0	0	0	0	0	0	0	0
NC_016856	909226	G	A	0.050822	No	No						0	0	0	0	0	0	0	0	0	0	0	0	0	0	0	0	0	0	0	0	0	0.050822	0	0.024242	0	0	0	0	0	0	0	0	0	0	0	0	0	0
NC_016856	909310	G	T	0.060102	No	No						0	0	0	0	0	0	0	0	0	0	0	0	0.024024	0	0	0	0	0	0	0	0	0.060102	0	0.027656	0	0	0	0	0	0	0	0	0.026283	0	0	0	0	0
NC_016856	909313	G	C	0.060991	No	No						0	0	0	0	0	0	0	0	0	0	0	0	0.022523	0	0	0	0	0	0	0	0	0.060991	0	0.027778	0	0	0	0	0	0	0	0	0.025126	0	0	0	0	0
NC_016856	909316	A	G	0.074556	No	No						0	0	0	0	0	0	0	0	0	0	0	0	0.021067	0	0	0	0	0	0	0	0	0.074556	0	0.03125	0	0	0.029333	0	0	0	0	0	0.034884	0	0	0	0	0
NC_016856	909325	A	G	0.072464	No	Yes				0.024958		0	0	0	0	0	0	-	-	0	0	0	0	0.029806	0	0	0	0	0	0	0	-	-	0	0.03281	0	0	0.035665	0	0	0	0	0	0.04064	0	-	-	-	0
NC_016856	909361	A	G	0.091787	No	Yes			0.02455	0.064163	0.040717	0	0	0	0	-	-	-	-	-	-	0	0	-	-	0	0.078292	0	0	-	-	-	-	-	-	-	0	0.088591	0	0	0	0	-	-	-	-	-	-	-
NC_016856	909382	T	C	0.018642	No	No						0	0	0	0	0	0	0	0	0	0	0	0	0	0	0	0	0	0	0	0	0	0.015131	0	0	0	0	0	0	0	0	0	0	0.018642	0	0	0	0	0
NC_016856	909496	T	G	0.025033	No	No						0	0	0	0	0	0	0	0	0	0	0	0	0	0	0	0.018868	0	0	0	0	0	0.025033	0	0	0	0	0	0	0	0	0	0	0	0	0	0	0	0
NC_016856	909511	GA	G	0.011034	No	Yes	0.008163					-	-	0	0	0	0	0	0	0	0.006202	0	0.006633	0	0	-	-	-	0	0	0	0	0	0	0	0	-	-	-	0	0	0	0	0	0	0	0.011034	0	0
NC_016856	909541	T	A	0.045788	No	Yes			0.02852	0.032787		0	0	0	0	-	-	-	-	0	0	0	0	0	0	0	0.045788	0	0	-	-	-	-	0	0.035826	0	0	0.027137	0	0	0	0	-	-	-	-	-	-	0
NC_016856	909544	A	G	0.053114	No	Yes			0.028829	0.033389		0	0	0	0	-	-	-	-	0	0	0	0	0	0	0	0.053114	0	0	-	-	-	-	0	0.039002	0	0	0.034014	0	0	0	0	-	-	-	-	-	-	0
NC_016856	909549	G	T	0.061508	No	Yes			0.042389	0.038938		0	0	0	0	-	-	-	-	0	0	0	0	0.027915	0	0	0.061508	0	0	-	-	-	-	0	0.048013	0	0	0.038682	0	0	0	0	-	-	-	-	-	-	0
NC_016856	909565	A	G	0.038328	No	Yes				0.027322		0	0	0	0	0	0	-	-	0	0	0	0	0.030457	0	0	0	0	0	0	0	-	-	0	0.038328	0	0	0.028107	0	0	0	0	0	0.0288	0	-	-	-	0
NC_016856	909568	A	G	0.048253	No	Yes			0.026119	0.033275		0	0	0	0	-	-	-	-	0	0	0	0	0.038772	0	0	0.022587	0	0	-	-	-	-	0	0.048253	0	0	0.025105	0	0	0	0	-	-	-	-	-	-	0
NC_016856	909574	T	C	0.048013	No	Yes			0.027985	0.030142		0	0	0	0	-	-	-	-	0	0	0	0	0.027687	0	0	0.03112	0	0	-	-	-	-	0	0.048013	0	0	0.027816	0	0	0	0	-	-	-	-	-	-	0
NC_016856	909583	T	C	0.05802	No	Yes				0.038745		0	0	0	0	0	0	-	-	0	0	0	0	0.033003	0	0	0.025751	0	0	0	0	-	-	0	0.05802	0	0	0.04577	0	0	0	0	0	0.039098	0	-	-	-	0
NC_016856	909591	A	G	0.084906	No	No						0	0	0	0	0	0	0	0	0	0	0	0	0	0	0	0	0	0	0	0	0	0.084906	0	0.056799	0	0	0.042936	0	0	0	0	0	0.040288	0	0	0	0	0
NC_016856	909592	C	T	0.06314	No	Yes				0.028463		0	0	0	0	0	0	-	-	0	0	0	0	0.027073	0	0	0.023861	0	0	0	0	-	-	0	0.050788	0	0	0.043724	0	0	0	0	0	0.03655	0	-	-	-	0
NC_016856	909601	A	C	0.064151	No	No						0	0	0	0	0	0	0	0	0	0	0	0	0.027231	0	0	0	0	0	0	0	0	0.064151	0	0.048232	0	0	0.034351	0	0	0	0	0	0	0	0	0	0	0
NC_016856	909603	T	C	0.061856	No	No						0	0	0	0	0	0	0	0	0	0	0	0	0.027778	0	0	0	0	0	0	0	0	0.061856	0	0.049669	0	0	0.03381	0	0	0	0	0	0	0	0	0	0	0
NC_016856	909619	T	C	0.063866	No	Yes				0.023636		0	0	0	0	0	0	-	-	0	0	0	0	0.028081	0	0	0.028689	0	0	0	0	-	-	0	0.051071	0	0	0.047026	0	0	0	0	0	0.041787	0	-	-	-	0
NC_016856	909625	C	T	0.036641	No	No						0	0	0	0	0	0	0	0	0	0	0	0	0	0	0	0	0	0	0	0	0	0.036641	0	0.029412	0	0	0	0	0	0	0	0	0	0	0	0	0	0
NC_016856	909628	T	C	0.035276	No	No						0	0	0	0	0	0	0	0	0	0	0	0	0	0	0	0	0	0	0	0	0	0.035276	0	0.027826	0	0	0	0	0	0	0	0	0	0	0	0	0	0
NC_016856	909631	G	C	0.023548	No	No						0	0	0	0	0	0	0	0	0	0	0	0	0	0	0	0	0	0	0	0	0	0.023548	0	0	0	0	0	0	0	0	0	0	0	0	0	0	0	0
NC_016856	909637	G	A	0.044408	No	No						0	0	0	0	0	0	0	0	0	0	0	0	0	0	0	0	0	0	0	0	0	0.044408	0	0.02381	0	0	0	0	0	0	0	0	0.022082	0	0	0	0	0
NC_016856	909642	G	A	0.051926	No	No						0	0	0	0	0	0	0	0	0	0	0	0	0	0	0	0	0	0	0	0	0	0.051926	0	0.024345	0	0	0	0	0	0	0	0	0.030207	0	0	0	0	0
NC_016856	909643	T	C	0.049751	No	No						0	0	0	0	0	0	0	0	0	0	0	0	0	0	0	0	0	0	0	0	0	0.049751	0	0.02439	0	0	0.01746	0	0	0	0	0	0.026899	0	0	0	0	0
NC_016856	909658	G	A	0.081031	No	Yes			0.023715	0.035587		0	0	0	0	-	-	-	-	0	0	0	0	0.040562	0	0	0.037578	0	0	-	-	-	-	0	0.047945	0	0	0.070605	0	0	0	0	-	-	-	-	-	-	0
NC_016856	909661	A	C	0.08	No	Yes				0.038664		0	0	0	0	0	0	-	-	0	0	0	0	0.041991	0	0	0.037657	0	0	0	0	-	-	0	0.049404	0	0	0.069565	0	0	0	0	0	0.0625	0	-	-	-	0
NC_016856	909667	T	C	0.066298	No	No						0	0	0	0	0	0	0	0	0	0	0	0	0	0	0	0	0	0	0	0	0	0.066298	0	0.028513	0	0	0.048013	0	0	0	0	0	0.045977	0	0	0	0	0
NC_016856	909673	G	A	0.027624	No	No						0	0	0	0	0	0	0	0	0	0	0	0	0	0	0	0	0	0	0	0	0	0.027624	0	0	0	0	0.021346	0	0	0	0	0	0	0	0	0	0	0
NC_016856	909679	C	T	0.027574	No	No						0	0	0	0	0	0	0	0	0	0	0	0	0	0	0	0	0	0	0	0	0	0.027574	0	0	0	0	0	0	0	0	0	0	0	0	0	0	0	0
NC_016856	909772	CT	C	0.007924	No	No						0	0	0	0	0	0	0	0	0	0	0	0	0	0	0	0	0	0	0	0	0	0	0	0	0	0	0	0	0	0	0	0	0	0	0	0	0	0
NC_016856	909896	G	A	0.021978	Yes	No						0	0.015094	0	0	0	0	0	0	0	0	0	0	0	0	0	0	0	0	0	0	0	0	0	0	0	0	0.021978	0	0	0	0	0	0	0	0	0	0	0
NC_016856	910405	C	CG	0	No	Yes					0.006745	0	0	0	0	0	0	0	0	-	-	0	0	-	-	0	0	0	0	0	0	0	0	-	-	-	0	0	0	0	0	0	0	0	0	0	0	0	-
NC_016856	910549	C	CG	0.007899	No	Yes			0.006734			0	0	0	0	-	-	0	0	0	0	0	0	0.007899	0	0	0	0	0	-	-	0	0	0	0	0	0	0	0	0	0	0	-	-	-	0	0	0	0.007168
NC_016856	910646	GC	G	0	No	Yes	0.007968					-	-	0	0	0	0	0	0	0	0	0	0	0	0	-	-	-	0	0	0	0	0	0	0	0	-	-	-	0	0	0	0	0	0	0	0	0	0
NC_016856	910841	AT	A	0	No	Yes		0.006211				0	0	-	-	0	0	0	0	0	0	-	-	0	0	0	0	0	-	0	0	0	0	0	0	0	0	0	0	-	-	-	0	0	0	0	0	0	0
NC_016856	910998	G	GCC	0.015789	No	Yes		0.021097	0.021978	0.010482	0.013575	0	0	-	-	-	-	-	-	-	-	-	-	-	-	0	0	0.013183	-	-	-	-	-	-	-	-	0	0.00939	0	-	-	-	-	-	-	-	-	-	-
NC_016856	911721	G	A	0.02729	No	No						0	0	0	0	0	0	0	0	0	0	0	0	0	0	0	0	0	0	0	0	0	0.02729	0	0	0	0	0	0	0	0	0	0	0	0	0	0	0	0
NC_016856	911727	G	T	0.041152	No	Yes			0.032203	0.031359	0.022569	0	0	0	0	-	-	-	-	-	-	0	0	-	-	0	0.024096	0	0	-	-	-	-	-	-	-	0	0.03343	0	0	0	0	-	-	-	-	-	-	-
NC_016856	911730	T	C	0.041899	No	Yes			0.032815	0.032028	0.022928	0	0	0	0	-	-	-	-	-	-	0	0	-	-	0	0.022449	0	0	-	-	-	-	-	-	-	0	0.034125	0	0	0	0	-	-	-	-	-	-	-
NC_016856	911757	G	C	0.027197	No	No						0	0	0	0	0	0	0	0	0	0	0	0	0	0	0	0	0	0	0	0	0	0.024904	0	0	0	0	0	0	0	0	0	0	0	0	0	0	0	0
NC_016856	911760	G	A	0.025692	No	No						0	0	0	0	0	0	0	0	0	0	0	0	0	0	0	0	0	0	0	0	0	0.024911	0	0	0	0	0	0	0	0	0	0	0	0	0	0	0	0
NC_016856	911763	A	G	0.027397	No	No						0	0	0	0	0	0	0	0	0	0	0	0	0	0	0	0	0	0	0	0	0	0	0	0	0	0	0	0	0	0	0	0	0	0	0	0	0	0
NC_016856	911769	G	A	0.042857	No	No						0	0	0	0	0	0	0	0	0	0	0	0	0	0	0	0	0	0	0	0	0	0.042857	0	0	0	0	0.020168	0	0	0	0	0	0	0	0	0	0	0
NC_016856	911785	G	A	0.09699	No	Yes			0.029644			0	0	0	0	-	-	0	0	0	0	0	0	0.030717	0	0	0.05122	0	0	-	-	0	0.09699	0	0.044905	0	0	0.035484	0	0	0	0	-	-	-	0	0	0	0
NC_016856	911787	G	T	0.096026	No	Yes			0.031936			0	0	0	0	-	-	0	0	0	0	0	0	0.032534	0	0	0.052758	0	0	-	-	0	0.096026	0	0.04811	0	0	0.037157	0	0	0	0	-	-	-	0	0	0	0
NC_016856	911796	A	G	0.04386	No	No						0	0	0	0	0	0	0	0	0	0	0	0	0	0	0	0.029925	0	0	0	0	0	0.043189	0	0	0	0	0.021242	0	0	0	0	0	0.04386	0	0	0	0	0
NC_016856	911797	C	T	0.043548	No	No						0	0	0	0	0	0	0	0	0	0	0	0	0	0	0	0.029197	0	0	0	0	0	0.043548	0	0	0	0	0.022913	0	0	0	0	0	0.043328	0	0	0	0	0
NC_016856	911805	G	A	0.04685	No	No						0	0	0	0	0	0	0	0	0	0	0	0	0	0	0	0	0	0	0	0	0	0.044684	0	0	0	0	0.022187	0	0	0	0	0	0.04685	0	0	0	0	0
NC_016856	911814	G	A	0.065147	No	Yes				0.029703	0.028571	0	0	0	0	0	0	-	-	-	-	0	0	-	-	0	0.057279	0	0	0	0	-	-	-	-	-	0	0.053512	0	0	0	0	0	0.065147	0	-	-	-	-
NC_016856	911820	C	T	0.080392	No	Yes				0.029762		0	0	0	0	0	0	-	-	0	0	0	0	0.034942	0	0	0.064133	0	0	0	0	-	-	0	0.06383	0	0	0.052189	0	0	0	0	0	0.061489	0	-	-	-	0
NC_016856	911823	C	T	0.066667	No	Yes				0.027426		0	0	0	0	0	0	-	-	0	0	0	0	0.035026	0	0	0.057072	0	0	0	0	-	-	0	0.054795	0	0	0.049296	0	0	0	0	0	0.060914	0	-	-	-	0
NC_016856	911839	A	C	0.07309	No	Yes				0.041584		0	0	0	0	0	0	-	-	0	0	0	0	0.026756	0	0	0.041063	0	0	0	0	-	-	0	0.051581	0	0	0.05	0	0	0	0	0	0.033281	0	-	-	-	0
NC_016856	911844	C	T	0.060166	No	Yes				0.030303		0	0	0	0	0	0	-	-	0	0	0	0	0	0	0	0.035088	0	0	0	0	-	-	0	0.042373	0	0	0.043253	0	0	0	0	0	0.029276	0	-	-	-	0
NC_016856	911847	T	A	0.058824	No	No						0	0	0	0	0	0	0	0	0	0	0	0	0	0	0	0.035264	0	0	0	0	0	0.052716	0	0.044293	0	0	0.043706	0	0	0	0	0	0.028037	0	0	0	0	0
NC_016856	911892	C	A	0.024793	No	No						0	0	0	0	0	0	0	0	0	0	0	0	0	0	0	0	0	0	0	0	0	0	0	0	0	0	0	0	0	0	0	0	0.024793	0	0	0	0	0
NC_016856	912006	G	A	0.026049	No	No						0	0	0	0	0	0	0	0	0	0	0	0	0	0	0	0	0	0	0	0	0	0.026049	0	0	0	0	0	0	0	0	0	0	0	0	0	0	0	0
NC_016856	912027	C	T	0.068657	No	Yes			0.022152	0.031884		0	0	0	0	-	-	-	-	0	0	0	0	0.036936	0	0	0.048544	0	0	-	-	-	-	0	0.043796	0	0	0.065531	0	0	0	0	-	-	-	-	-	-	0
NC_016856	912063	C	T	0.061404	No	Yes				0.036873		0	0	0	0	0	0	-	-	0	0	0	0	0.050477	0	0	0.046875	0	0	0	0	-	-	0	0.044476	0	0	0.04799	0	0	0	0	0	0.046914	0	-	-	-	0
NC_016856	912070	A	AT	0.005931	No	No						0	0	0	0	0	0	0	0	0	0	0	0	0	0	0	0	0	0	0	0	0	0	0	0	0	0	0	0	0	0	0	0	0.005931	0	0	0	0	0
NC_016856	912072	C	T	0.056095	No	No						0	0	0	0	0	0	0	0	0	0	0	0	0.030769	0	0	0	0	0	0	0	0	0.056095	0	0	0	0	0	0	0	0	0	0	0	0	0	0	0	0
NC_016856	912075	G	C	0.043829	No	No						0	0	0	0	0	0	0	0	0	0	0	0	0.025641	0	0	0	0	0	0	0	0	0.043829	0	0	0	0	0	0	0	0	0	0	0	0	0	0	0	0
NC_016856	912078	A	C	0.043578	No	No						0	0	0	0	0	0	0	0	0	0	0	0	0.023841	0	0	0	0	0	0	0	0	0.043578	0	0	0	0	0	0	0	0	0	0	0	0	0	0	0	0
NC_016856	912162	T	C	0.033257	No	No						0	0	0	0	0	0	0	0	0	0	0	0	0	0	0	0	0	0	0	0	0	0.033257	0	0	0	0	0	0	0	0	0	0	0	0	0	0	0	0
NC_016856	912166	GA	G	0.006116	No	No						0	0	0	0	0	0	0	0	0	0	0	0	0	0	0	0	0	0	0	0	0	0	0	0	0	0	0	0	0	0	0	0	0	0	0	0	0	0
NC_016856	912168	T	C	0.032541	No	No						0	0	0	0	0	0	0	0	0	0	0	0	0	0	0	0	0	0	0	0	0	0.032541	0	0.025367	0	0	0	0	0	0	0	0	0	0	0	0	0	0
NC_016856	912171	G	A	0.032828	No	No						0	0	0	0	0	0	0	0	0	0	0	0	0	0	0	0	0	0	0	0	0	0.032828	0	0.025641	0	0	0	0	0	0	0	0	0.018226	0	0	0	0	0
NC_016856	912174	A	G	0.030691	No	No						0	0	0	0	0	0	0	0	0	0	0	0	0	0	0	0	0	0	0	0	0	0.030691	0	0.020188	0	0	0	0	0	0	0	0	0	0	0	0	0	0
NC_016856	912178	T	C	0.028678	No	No						0	0	0	0	0	0	0	0	0	0	0	0	0	0	0	0	0	0	0	0	0	0.028678	0	0.019711	0	0	0	0	0	0	0	0	0.015495	0	0	0	0	0
NC_016856	912180	G	A	0.031095	No	No						0	0	0	0	0	0	0	0	0	0	0	0	0	0	0	0	0	0	0	0	0	0.031095	0	0.020997	0	0	0	0	0	0	0	0	0.016687	0	0	0	0	0
NC_016856	912195	C	T	0.018182	No	No						0	0	0	0	0	0	0	0	0	0	0	0	0	0	0	0	0	0	0	0	0	0.018182	0	0	0	0	0	0	0	0	0	0	0	0	0	0	0	0
NC_016856	912557	A	G	0	Yes	No						0	0	0	0.301262	0	0	0	0	0	0	0	0	0	0	0	0	0	0	0	0	0	0	0	0	0	0	0	0	0	0	0	0	0	0	0	0	0	0
NC_016856	912902	GAT	G	0	No	Yes				0.007018		0	0	0	0	0	0	-	-	0	0	0	0	0	0	0	0	0	0	0	0	-	-	0	0	0	0	0	0	0	0	0	0	0	0	-	-	-	0
NC_016856	913149	AC	A	0	No	No						0	0	0	0	0	0	0	0	0	0.006329	0	0	0	0	0	0	0	0	0	0	0	0	0	0	0	0	0	0	0	0	0	0	0	0	0	0	0	0
NC_016856	914303	CT	C	0.006633	No	No						0	0	0	0	0	0	0	0	0	0	0	0	0	0	0	0	0	0	0	0	0	0	0	0	0	0	0	0	0	0	0	0	0	0	0	0	0	0
NC_016856	914500	GA	G	0.009242	No	No						0	0	0	0	0	0	0	0	0	0	0	0	0	0	0	0	0	0	0	0	0	0	0	0	0	0	0	0	0	0	0	0	0	0	0	0	0	0
NC_016856	914566	T	TC	0.009653	No	No						0	0	0	0	0	0	0	0	0	0	0	0	0	0	0	0	0	0	0	0	0	0	0	0	0	0	0	0	0	0	0	0.009653	0	0	0	0	0	0
NC_016856	914863	C	CT	0.006742	No	No						0	0	0	0	0	0	0	0	0	0	0	0	0	0	0	0	0	0	0	0	0	0	0	0	0	0	0	0	0	0	0.005348	0	0	0	0	0	0	0
NC_016856	915437	G	C	0.030702	Yes	Yes				0.023605		0	0	0.024943	0	0	0	-	-	0	0	0	0	0	0	0	0.026239	0	0	0	0	-	-	0	0	0	0	0	0	0	0	0	0	0	0	-	-	-	0
NC_016856	915480	GA	G	0.006849	No	No						0	0	0	0	0	0	0	0	0	0	0	0	0	0	0	0	0.006849	0	0	0	0	0	0	0	0	0	0	0	0	0	0	0	0	0	0	0	0	0
NC_016856	915607	GA	G	0.006369	No	No						0	0	0	0	0	0	0	0	0	0	0	0	0	0	0	0	0	0	0	0	0	0.006369	0	0	0	0	0	0	0	0	0	0	0	0	0	0	0	0
NC_016856	916037	C	CG	0.037037	No	No						0	0	0	0	0	0	0	0	0	0	0	0	0	0	0	0	0	0	0	0	0	0	0	0	0	0	0	0	0	0	0	0	0	0	0	0	0	0
NC_016856	916183	G	T	0	Yes	No						0	0.045093	0	0	0	0	0	0	0	0	0	0	0	0	0	0	0	0	0	0	0	0	0	0	0	0	0	0	0	0	0	0	0	0	0	0	0	0
NC_016856	916241	A	C	0	No	No						0	0	0	0	0	0	0	0	0	0.043557	0	0	0	0	0	0	0	0	0	0	0	0	0	0	0	0	0	0	0	0	0	0	0	0	0	0	0	0
NC_016856	916285	T	G	0.018364	No	No						0	0	0	0	0	0	0	0	0	0	0	0	0	0	0	0	0	0	0	0	0	0	0	0	0	0	0	0.018364	0	0	0	0	0	0	0	0	0	0
NC_016856	916303	G	T	0.047703	No	No						0	0	0	0	0	0	0	0	0	0	0	0	0	0	0	0	0	0	0	0	0	0	0	0	0	0	0	0	0	0	0	0	0	0	0	0	0	0
NC_016856	916318	A	C	0	No	No						0	0	0	0	0	0	0	0	0	0.025157	0	0	0	0	0	0	0	0	0	0	0	0	0	0	0	0	0	0	0	0	0	0	0	0	0	0	0	0
NC_016856	916376	C	T	0.013201	No	No						0	0	0	0	0	0	0	0	0	0	0	0	0	0	0	0	0	0	0	0	0	0	0	0	0	0	0	0	0	0	0	0	0	0	0	0	0	0
NC_016856	916498	G	A	0	Yes	No						0	0	0	0	0	0	0	0.879276	0	0	0	0	0	0	0	0	0	0	0	0	0	0	0	0	0	0	0	0	0	0	0	0	0	0	0	0	0	0
NC_016856	916519	A	ACC	0.123675	No	No						0	0	0	0	0	0	0	0	0	0	0	0	0	0	0	0	0	0	0	0	0	0	0	0	0	0	0	0	0	0	0.123675	0	0	0	0	0	0	0
NC_016856	916556	TGGAAAC	T	0.211694	No	No						0	0	0	0	0	0	0	0	0	0.019724	0	0	0	0.152381	0	0	0	0	0	0	0	0	0	0	0.056641	0	0	0.201299	0	0	0.054159	0	0	0	0	0	0	0
NC_016856	916645	CCCAGCCCGA	C	0.010684	Yes	No						0	0	0	0	0	0.008386	0	0	0	0	0	0	0	0	0	0	0	0	0	0	0	0	0	0	0	0	0	0	0	0	0	0	0	0	0	0	0	0
NC_016856	916690	C	A	0	Yes	No						0	0.150273	0	0	0	0	0	0	0	0	0	0	0	0	0	0	0	0	0	0	0	0	0	0	0	0	0	0	0	0	0	0	0	0	0	0	0	0
NC_016856	916717	A	AT	0.008065	No	No						0	0	0	0	0	0	0	0	0	0	0	0	0	0	0	0	0	0	0	0	0	0	0	0	0	0	0.008065	0	0	0	0	0	0	0	0	0	0	0
NC_016856	916725	GT	G	0.535519	No	No						0	0	0	0	0	0	0	0	0	0	0	0	0	0	0	0	0	0	0	0	0	0	0	0	0	0	0	0	0	0	0	0	0	0	0	0	0	0
NC_016856	916810	C	A	0	Yes	No						0	0	0	0.498886	0	0	0	0	0	0	0	0	0	0	0	0	0	0	0	0	0	0	0	0	0	0	0	0	0	0	0	0	0	0	0	0	0	0
NC_016856	917008	G	A	0	Yes	No						0	0.025907	0	0	0	0	0	0	0	0	0	0	0	0	0	0	0	0	0	0	0	0	0	0	0	0	0	0	0	0	0	0	0	0	0	0	0	0
NC_016856	917043	A	G	0.23741	No	No						0	0	0	0	0	0	0	0	0	0	0	0	0	0	0	0	0.23741	0	0	0	0	0	0	0	0	0	0	0	0	0	0	0	0	0	0	0	0	0
NC_016856	917157	C	T	0.25	No	No						0	0	0	0	0	0	0	0	0	0	0	0	0	0	0	0	0.25	0	0	0	0	0	0	0	0	0	0	0	0	0	0	0	0	0	0	0	0	0
NC_016856	917172	A	AGC	0	No	No						0	0	0	0	0	0	0	0	0	0.028681	0	0	0	0	0	0	0	0	0	0	0	0	0	0	0	0	0	0	0	0	0	0	0	0	0	0	0	0
NC_016856	917394	TA	T	0.014706	No	No						0	0	0	0	0	0	0	0	0	0	0	0	0	0	0	0	0	0	0	0	0	0	0	0	0	0	0	0	0	0	0	0	0	0	0	0	0	0
NC_016856	917521	C	A	0.131514	No	No						0	0	0	0	0	0	0	0	0	0	0	0	0	0	0	0	0	0	0	0	0	0	0	0	0	0	0	0	0	0	0	0	0	0	0	0	0	0
NC_016856	917546	C	CG	0.012158	No	No						0	0	0	0	0	0	0	0	0	0	0	0	0	0	0	0	0	0	0	0	0	0.012158	0	0	0	0	0	0	0	0	0	0	0	0	0	0	0	0
NC_016856	917731	A	ACT	0	No	No						0	0	0	0	0	0	0	0	0	0.051282	0	0	0	0	0	0	0	0	0	0	0	0	0	0	0	0	0	0	0	0	0	0	0	0	0	0	0	0
NC_016856	918423	AC	A	0.006088	Yes	Yes				0.006061		0	0	0	0.027165	0	0	-	-	0	0	0	0	0	0	0	0	0	0	0	0	-	-	0	0	0	0	0	0.006088	0	0	0	0	0	0	-	-	-	0
NC_016856	919166	AT	A	0.007246	No	No						0	0	0	0	0	0	0	0	0	0	0	0	0	0	0	0	0	0	0	0	0	0	0	0	0	0	0	0	0	0	0	0	0	0	0	0	0	0
NC_016856	920368	A	AT	0.00885	No	Yes				0.007207		0	0	0	0	0	0	-	-	0	0	0	0	0	0	0	0	0	0	0	0	-	-	0	0	0	0	0	0	0	0	0	0	0	0	-	-	-	0
NC_016856	920739	A	G	0.014745	No	No						0	0	0	0	0	0	0	0	0	0	0	0	0	0	0	0	0	0	0	0	0	0	0	0	0	0	0	0	0	0	0	0	0	0	0	0	0	0
NC_016856	921118	CT	C	0.005188	No	No						0	0	0	0	0	0	0	0	0	0	0	0	0	0	0	0	0	0	0	0	0	0	0	0	0.005188	0	0	0	0	0	0	0	0	0	0	0	0	0
NC_016856	921429	C	CG	0.009901	No	No						0	0	0	0	0	0	0	0	0	0	0	0	0	0	0	0	0	0	0	0	0	0	0	0.009524	0	0	0	0	0	0	0	0	0	0	0	0.009901	0	0
NC_016856	921787	T	TC	0.006734	No	No						0	0	0	0	0	0	0	0	0	0	0	0	0	0	0	0	0	0	0	0	0	0	0	0	0	0	0	0.006734	0	0	0	0	0	0	0	0	0	0
NC_016856	922121	CA	C	0.008547	No	No						0	0	0	0	0	0	0	0	0	0	0	0	0	0	0	0	0	0	0	0	0	0	0	0	0	0	0	0	0	0	0	0	0	0	0	0	0	0
NC_016856	922213	G	A	0.024254	No	No						0	0	0	0	0	0	0	0	0	0	0	0	0	0	0	0	0	0	0	0	0	0	0	0	0	0	0	0	0	0	0	0	0	0	0	0	0	0
NC_016856	923947	AT	A	0.008734	No	No						0	0	0	0	0	0	0	0	0	0	0	0	0	0	0	0	0	0	0	0	0	0.008734	0	0	0	0	0	0	0	0	0	0	0	0	0	0	0	0
NC_016856	924567	CG	C	0.009975	No	No						0	0	0	0	0	0	0	0	0	0	0	0	0	0	0	0	0	0	0	0	0	0	0	0	0	0	0	0	0	0	0	0	0	0	0	0	0	0
NC_016856	924668	GT	G	0.010667	No	No						0	0	0	0	0	0	0	0	0	0	0	0	0	0	0	0	0	0	0	0	0	0	0	0	0	0	0	0	0	0	0	0	0	0	0	0	0	0.010667
NC_016856	925847	GT	G	0.006906	No	No						0	0	0	0	0	0	0	0	0	0	0	0	0	0	0	0	0.004651	0	0	0	0	0	0	0	0	0	0	0	0	0	0	0	0	0	0	0	0	0
NC_016856	925866	GA	G	0.004367	No	No						0	0	0	0	0	0	0	0	0	0	0	0	0	0	0	0	0	0	0	0	0	0	0	0	0	0	0	0	0	0	0	0	0	0	0	0	0	0
NC_016856	926533	G	A	0.027708	No	No						0	0	0	0	0	0	0	0	0	0	0	0	0	0	0	0	0	0	0	0	0	0	0	0	0	0	0	0	0	0	0	0	0	0	0	0	0	0
NC_016856	926654	TA	T	0.005089	No	Yes				0.00936		0	0	0	0	0	0	-	-	0	0	0	0	0	0	0	0	0	0	0	0	-	-	0	0	0	0	0	0	0	0	0	0	0	0	-	-	-	0
NC_016856	926775	A	G	0.045045	No	No						0	0	0	0	0	0	0	0	0	0	0	0	0	0	0	0	0	0	0	0	0	0	0	0	0	0	0	0	0	0	0	0	0	0	0	0	0	0
NC_016856	927273	A	G	0	Yes	No						0	0	0	0	0	0	0	0.021226	0	0	0	0	0	0	0	0	0	0	0	0	0	0	0	0	0	0	0	0	0	0	0	0	0	0	0	0	0	0
NC_016856	927728	AT	A	0.004598	No	No						0	0	0	0	0	0	0	0	0	0	0	0	0	0	0	0	0	0	0	0	0	0	0	0	0	0	0	0	0	0.004598	0	0	0	0	0	0	0	0
NC_016856	927924	CG	C	0	Yes	No						0.006339	0	0	0	0	0	0	0	0	0	0	0	0	0	0	0	0	0	0	0	0	0	0	0	0	0	0	0	0	0	0	0	0	0	0	0	0	0
NC_016856	927959	A	AG	0.006974	No	No						0	0	0	0	0	0	0	0	0	0	0	0	0	0	0	0	0	0	0	0	0	0	0	0	0	0	0	0	0	0	0	0	0	0	0	0	0	0
NC_016856	928782	GA	G	0	No	Yes	0.004808					-	-	0	0	0	0	0	0	0	0	0	0	0	0	-	-	-	0	0	0	0	0	0	0	0	-	-	-	0	0	0	0	0	0	0	0	0	0
NC_016856	929285	GA	G	0.006504	No	No						0	0	0	0	0	0	0	0	0	0	0	0	0	0	0	0	0	0	0	0	0	0	0	0	0	0	0	0	0	0	0	0	0	0	0	0	0	0
NC_016856	929632	A	AG	0.050919	Yes	No						0	0	0	0.030405	0	0	0	0	0	0	0	0	0	0	0	0	0	0	0	0	0	0	0	0	0	0	0	0	0	0	0	0	0	0	0	0	0	0
NC_016856	930588	GT	G	0.006313	No	Yes				0.007168		0	0	0	0	0	0	-	-	0	0	0	0	0	0	0	0	0	0.006313	0	0	-	-	0	0	0	0	0	0	0	0	0	0	0	0	-	-	-	0
NC_016856	930616	AG	A	0	No	Yes		0.004689				0	0	-	-	0	0	0	0	0	0	-	-	0	0	0	0	0	-	0	0	0	0	0	0	0	0	0	0	-	-	-	0	0	0	0	0	0	0
NC_016856	931028	T	C	0	Yes	No						0	0	0	0.013733	0	0	0	0	0	0	0	0	0	0	0	0	0	0	0	0	0	0	0	0	0	0	0	0	0	0	0	0	0	0	0	0	0	0
NC_016856	931080	GA	G	0	Yes	No						0.006826	0	0	0	0	0	0	0	0	0	0	0	0	0	0	0	0	0	0	0	0	0	0	0	0	0	0	0	0	0	0	0	0	0	0	0	0	0
NC_016856	932462	CTA	C	0	Yes	No						0	0	0	0	0	0	0	0	0.006435	0	0	0	0	0	0	0	0	0	0	0	0	0	0	0	0	0	0	0	0	0	0	0	0	0	0	0	0	0
NC_016856	932490	GA	G	0.007172	No	No						0	0	0	0	0	0	0	0	0	0	0.005203	0	0	0	0	0	0	0	0	0	0	0	0	0	0	0	0	0	0	0.007172	0	0	0	0	0	0	0	0
NC_016856	933107	GT	G	0.005025	No	No						0	0	0	0	0	0	0	0	0	0	0	0	0	0	0	0	0	0	0	0	0	0	0	0	0	0	0	0	0	0	0	0	0	0	0	0	0.005025	0
NC_016856	934035	T	TC	0.006649	No	No						0	0	0	0	0	0	0	0	0	0	0	0	0	0.004598	0	0	0	0	0	0	0	0	0	0.005961	0	0	0	0	0	0	0	0	0	0	0	0	0	0.006649
NC_016856	935301	CA	C	0.008493	No	No						0	0	0	0	0	0	0	0	0	0	0	0	0	0	0	0	0	0	0	0	0	0	0	0	0	0	0	0	0	0	0	0	0	0	0	0	0	0
NC_016856	935692	AT	A	0.005427	Yes	No						0	0	0	0	0	0	0	0	0.008026	0	0	0	0	0	0	0	0	0	0	0	0	0	0	0	0	0	0	0	0	0	0	0	0	0	0	0	0	0
NC_016856	935933	GT	G	0.014493	Yes	No						0	0.012915	0	0	0	0	0	0	0	0	0	0	0	0	0	0	0	0.008658	0	0	0	0	0	0	0	0	0	0	0	0	0	0	0	0	0	0.007207	0	0
NC_016856	936288	GC	G	0.00578	No	No						0	0	0	0	0	0	0	0	0	0	0	0	0	0	0	0	0	0	0	0	0	0	0	0	0	0	0	0	0	0	0	0	0	0	0	0	0.00578	0
NC_016856	937333	T	TG	0	Yes	No						0	0	0	0	0	0	0	0.067442	0	0	0	0	0	0	0	0	0	0	0	0	0	0	0	0	0	0	0	0	0	0	0	0	0	0	0	0	0	0
NC_016856	937682	AT	A	0.012245	No	No						0	0	0	0	0	0	0	0	0	0	0	0	0	0	0	0.012245	0	0	0	0	0	0	0	0	0	0	0	0	0	0	0	0	0	0	0	0	0	0
NC_016856	937953	T	A	0.019146	Yes	No						0	0.012027	0	0	0	0	0	0	0	0	0	0	0	0	0	0	0	0	0	0	0	0	0	0	0	0	0	0.015075	0	0	0	0	0	0	0	0	0	0
NC_016856	938043	TA	T	0.006349	No	No						0	0	0	0	0	0	0	0	0	0	0	0	0	0	0	0	0	0	0	0	0	0	0	0	0	0	0	0	0	0	0	0	0	0	0	0	0	0
NC_016856	938612	CT	C	0.012712	No	No						0	0	0	0	0	0	0	0	0	0	0	0	0	0	0	0	0	0	0	0	0	0	0	0	0	0	0	0	0	0	0	0	0	0	0	0	0	0
NC_016856	938840	AT	A	0	No	No						0	0	0	0	0	0	0	0	0	0	0	0	0	0	0	0	0	0	0	0	0	0	0	0	0	0	0	0	0	0	0	0	0	0	0	0	0	0
NC_016856	939161	GA	G	0.008351	No	No						0	0	0	0	0	0	0	0	0	0	0	0	0	0	0	0	0	0	0	0	0	0	0	0	0	0	0	0	0	0	0	0	0	0	0	0	0	0.008351
NC_016856	940098	CT	C	0.013129	No	No						0	0	0	0	0	0	0	0	0	0	0	0	0	0	0	0	0	0	0	0	0	0	0	0	0	0	0	0	0	0	0	0	0	0	0	0	0	0
NC_016856	940336	GT	G	0.007246	No	No						0	0	0	0	0	0	0	0	0	0	0	0	0	0	0	0	0	0	0	0	0	0	0	0	0	0	0	0	0	0	0	0	0	0	0	0	0	0
NC_016856	940443	GATC	G	0.007181	No	No						0	0	0	0	0	0	0	0	0	0	0	0	0	0	0	0	0	0	0	0	0	0	0	0	0	0	0	0	0	0	0	0	0	0	0.007181	0	0	0
NC_016856	940558	A	G	0	Yes	No						0	0	0	0	0	0	0	0.039927	0	0	0	0	0	0	0	0	0	0	0	0	0	0	0	0	0	0	0	0	0	0	0	0	0	0	0	0	0	0
NC_016856	941279	CT	C	0	No	Yes	0.007407					-	-	0	0	0	0	0	0	0	0	0	0	0	0	-	-	-	0	0	0	0	0	0	0	0	-	-	-	0	0	0	0	0	0	0	0	0	0
NC_016856	941445	GT	G	0.009685	No	No						0	0	0	0	0	0	0	0	0	0	0	0	0	0	0	0	0	0	0	0	0	0	0	0	0	0	0	0	0	0	0	0	0	0	0	0	0	0
NC_016856	941528	CA	C	0.008529	No	No						0	0	0	0	0	0	0	0	0	0	0	0	0	0	0	0	0	0	0	0	0	0	0	0	0	0	0	0	0	0	0	0.008529	0	0	0	0	0	0
NC_016856	941717	CA	C	0.008929	No	No						0	0	0	0	0	0	0	0	0	0	0	0	0	0	0	0	0	0	0	0	0	0	0	0	0	0	0	0	0	0	0	0	0	0	0	0	0	0
NC_016856	942724	A	G	0.020767	No	No						0	0	0	0	0	0	0	0	0	0	0	0	0	0	0	0	0.020767	0	0	0	0	0	0	0	0	0	0	0	0	0	0	0	0	0	0	0	0	0
NC_016856	944338	C	T	0.019578	No	No						0	0	0	0	0	0	0	0	0	0	0	0	0	0	0	0	0	0	0	0	0	0	0	0	0	0	0	0	0	0	0	0	0	0	0	0	0	0
NC_016856	944880	CA	C	0.0067	No	No						0	0	0	0	0	0	0	0	0	0	0	0	0	0	0	0	0	0	0	0	0	0	0	0	0	0	0	0	0	0	0	0	0	0	0	0	0	0
NC_016856	945188	GA	G	0.019469	No	No						0	0	0	0	0	0	0	0	0	0	0	0	0	0.019469	0	0	0	0	0	0	0	0	0	0	0	0	0	0	0	0	0	0	0	0	0	0	0	0
NC_016856	945297	TA	T	0.01092	No	No						0	0	0	0	0	0	0	0	0	0	0	0	0	0	0	0	0	0	0	0	0	0	0	0	0	0	0	0.008787	0	0	0	0	0	0.00708	0	0.005298	0	0
NC_016856	945629	GT	G	0.006889	No	No						0	0	0	0	0	0	0	0	0	0	0	0	0	0	0	0	0	0	0	0	0	0	0	0.006889	0	0	0	0	0	0	0	0	0	0	0	0	0	0
NC_016856	945808	CT	C	0.007299	No	No						0	0	0	0	0	0	0	0	0	0	0	0	0.007299	0	0	0	0	0	0	0	0	0	0	0	0	0	0	0	0	0	0	0	0	0	0	0	0	0
NC_016856	946371	CA	C	0.009063	No	No						0	0	0	0	0	0	0	0	0	0	0	0	0	0	0	0	0	0.009063	0	0	0	0	0	0	0	0	0	0	0	0	0	0	0	0	0	0	0	0
NC_016856	947577	TA	T	0.005722	No	No						0	0	0	0	0	0	0	0	0	0	0	0	0	0	0	0	0	0	0	0	0	0	0	0	0	0	0	0	0	0	0	0	0	0	0	0	0	0
NC_016856	949725	GT	G	0.005839	No	No						0	0	0	0	0	0	0	0	0	0	0	0	0	0	0	0	0	0	0	0	0	0	0	0	0	0	0	0	0	0	0	0	0	0	0	0	0	0
NC_016856	949992	AT	A	0.006693	No	No						0	0	0	0	0	0	0	0	0	0	0	0	0.00624	0	0	0	0	0	0	0	0	0	0	0	0	0	0	0	0	0	0	0	0	0	0	0	0	0
NC_016856	950210	GA	G	0.006231	No	No						0	0	0	0	0	0	0	0	0	0	0	0	0	0	0	0	0	0	0	0	0	0	0	0	0	0	0	0	0	0	0	0	0	0	0	0	0	0
NC_016856	951131	GA	G	0.011173	No	No						0	0	0	0	0	0	0	0	0	0	0	0	0	0	0	0	0	0	0	0	0	0.011173	0	0	0	0	0	0	0	0	0	0	0	0	0	0	0	0
NC_016856	951179	TA	T	0.00994	No	No						0	0	0	0	0	0	0	0	0	0	0	0	0	0	0	0	0	0	0	0	0	0	0	0	0	0	0	0.00994	0	0	0	0	0	0	0	0	0	0
NC_016856	951770	AG	A	0.005348	No	No						0	0	0	0	0	0	0	0	0	0	0	0	0	0	0	0	0	0	0	0	0	0	0	0	0	0	0	0	0	0	0	0	0	0	0	0.005348	0	0
NC_016856	952276	ATG	A	0.005391	No	No						0	0	0	0	0	0	0	0	0	0	0	0	0	0	0	0	0	0	0	0	0	0	0	0	0	0	0	0	0	0	0	0	0	0	0	0.005391	0	0
NC_016856	952292	AG	A	0.007924	No	No						0	0	0	0	0	0	0	0	0	0	0	0	0	0	0	0	0	0.007924	0	0	0	0	0	0	0	0	0	0	0	0	0	0	0	0	0	0	0	0
NC_016856	953088	CGCT	C	0	Yes	No						0	0	0	0	0.00907	0	0	0	0	0	0	0	0	0	0	0	0	0	0	0	0	0	0	0	0	0	0	0	0	0	0	0	0	0	0	0	0	0
NC_016856	953531	GA	G	0	Yes	Yes					0.008753	0.009368	0	0	0	0	0	0	0	-	-	0	0	-	-	0	0	0	0	0	0	0	0	-	-	-	0	0	0	0	0	0	0	0	0	0	0	0	-
NC_016856	954045	CA	C	0.013141	No	No						0	0	0	0	0	0	0	0	0	0	0	0	0	0	0	0	0.013141	0	0	0	0	0	0	0	0	0	0	0	0	0	0	0	0	0	0	0	0	0
NC_016856	955715	C	CG	0.005698	No	No						0	0	0	0	0	0	0	0	0	0	0	0	0	0	0	0	0	0	0.005698	0	0	0	0	0	0	0	0	0	0	0	0	0	0	0	0	0	0	0
NC_016856	956093	CT	C	0.004678	No	No						0	0	0	0	0	0	0	0	0	0	0	0	0	0	0	0	0	0	0	0	0	0	0	0	0	0	0	0	0	0	0	0	0	0	0	0	0	0
NC_016856	956513	TA	T	0.004808	No	No						0	0	0	0	0	0	0	0	0	0	0	0	0	0	0	0	0	0	0	0	0	0	0	0	0	0	0	0	0	0	0	0	0	0	0	0	0	0
NC_016856	956551	CT	C	0.005208	No	No						0	0	0	0	0	0	0	0	0	0	0	0	0	0	0	0	0	0	0	0	0	0	0	0	0	0	0	0	0	0	0	0	0	0	0	0	0	0
NC_016856	957534	CG	C	0.007018	No	No						0	0	0	0	0	0	0	0	0	0	0	0	0	0	0	0	0	0	0	0	0	0	0	0	0	0	0	0	0.007018	0	0	0	0	0	0	0	0	0
NC_016856	957797	GT	G	0.006547	No	No						0	0	0	0	0	0	0	0	0	0	0	0	0	0	0	0	0	0	0	0	0	0	0	0	0	0	0	0	0	0	0	0	0	0	0	0	0	0
NC_016856	959373	CT	C	0.015453	No	Yes		0.009804				0	0	-	-	0	0	0	0	0	0	-	-	0	0	0	0	0	-	0	0	0	0	0	0	0	0	0.009585	0	-	-	-	0	0	0	0	0	0	0
NC_016856	960466	GT	G	0.005602	No	No						0	0	0	0	0	0	0	0	0	0	0	0	0	0	0	0	0	0	0	0	0	0	0	0	0	0	0	0	0	0	0	0	0	0	0	0	0	0
NC_016856	961562	GA	G	0.009631	No	No						0	0	0	0	0	0	0	0	0	0	0	0	0	0	0	0	0	0	0	0	0	0	0	0	0	0	0	0	0	0	0	0	0	0	0	0	0	0
NC_016856	961726	A	AT	0.005051	No	No						0	0	0	0	0	0	0	0	0	0	0	0	0	0	0	0	0	0	0	0	0	0	0	0	0	0	0	0	0	0	0	0	0	0	0	0	0	0
NC_016856	962906	TTAAAAGTTAAATATATCCCACA	T	0.006163	No	No						0	0	0	0	0	0	0	0	0	0	0	0	0	0	0	0	0	0	0	0	0	0	0	0	0	0	0	0	0	0	0	0	0	0	0	0	0	0
NC_016856	963594	CA	C	0	No	Yes	0.006182					-	-	0	0	0	0	0	0	0	0	0	0	0	0	-	-	-	0	0	0	0	0	0	0	0	-	-	-	0	0	0	0	0	0	0	0	0	0
NC_016856	964073	GA	G	0	No	Yes					0.008	0	0	0	0	0	0	0	0	-	-	0	0	-	-	0	0	0	0	0	0	0	0	-	-	-	0	0	0	0	0	0	0	0	0	0	0	0	-
NC_016856	964376	GA	G	0.006421	No	No						0	0	0	0	0	0	0	0	0	0	0	0	0	0	0	0	0	0	0.006421	0	0	0	0	0	0	0	0	0	0	0	0	0	0	0	0	0	0	0
NC_016856	965797	CA	C	0	No	No						0	0	0	0	0	0	0	0	0	0.007105	0	0	0	0	0	0	0	0	0	0	0	0	0	0	0	0	0	0	0	0	0	0	0	0	0	0	0	0
NC_016856	966494	CT	C	0.009732	No	No						0	0	0	0	0	0	0	0	0	0	0	0	0	0	0	0	0	0	0	0	0	0	0	0	0	0	0	0	0	0	0	0	0.009732	0	0	0	0	0
NC_016856	966705	A	AC	0.008	No	No						0	0	0	0	0	0	0	0	0	0	0	0	0	0	0	0	0	0	0	0	0	0	0	0.008	0	0	0	0	0	0	0	0	0	0	0	0	0	0
NC_016856	967262	GT	G	0.008547	No	No						0	0	0	0	0	0	0	0	0	0	0	0	0	0	0	0	0	0	0	0	0	0	0	0	0	0	0	0	0	0	0	0	0	0.008547	0	0	0	0
NC_016856	968233	T	TA	0.011272	No	No						0	0	0	0	0	0	0	0	0	0	0	0	0	0	0	0	0	0	0	0	0	0	0	0	0	0	0	0	0	0	0	0	0	0	0	0	0	0
NC_016856	968366	C	CG	0.00823	No	No						0	0	0	0	0	0	0	0	0	0	0	0	0	0	0	0	0	0	0	0	0	0	0	0	0	0	0	0	0	0	0	0	0	0	0.00823	0	0	0
NC_016856	968645	CT	C	0	Yes	No						0.008457	0	0	0	0	0	0	0	0	0	0	0	0	0	0	0	0	0	0	0	0	0	0	0	0	0	0	0	0	0	0	0	0	0	0	0	0	0
NC_016856	969310	TA	T	0.007937	No	No						0	0	0	0	0	0	0	0	0	0	0	0	0	0	0	0	0	0	0	0	0	0	0	0	0	0	0	0	0	0	0	0	0	0	0	0	0	0
NC_016856	969950	C	A	0.020921	No	No						0	0	0	0	0	0	0	0	0	0	0	0	0	0	0	0	0	0	0	0	0	0.020921	0	0	0	0	0	0	0	0	0	0	0	0	0	0	0	0
NC_016856	969951	T	G	0.021231	No	No						0	0	0	0	0	0	0	0	0	0	0	0	0	0	0	0	0	0	0	0	0	0.021231	0	0	0	0	0	0	0	0	0	0	0	0	0	0	0	0
NC_016856	969952	G	C	0	Yes	No						0	0	0	0.014315	0	0	0	0	0	0	0	0	0	0	0	0	0	0	0	0	0	0	0	0	0	0	0	0	0	0	0	0	0	0	0	0	0	0
NC_016856	969953	C	G	0.021277	Yes	No						0	0	0	0.014315	0	0	0	0	0	0	0	0	0.018803	0	0	0	0	0	0	0	0	0.021277	0	0	0	0	0	0	0	0	0	0	0	0	0	0	0	0
NC_016856	969959	C	T	0.015228	No	No						0	0	0	0	0	0	0	0	0	0	0	0	0	0	0	0	0	0	0	0	0	0	0	0	0	0	0	0	0	0	0	0	0	0	0	0	0	0
NC_016856	969960	G	A	0	Yes	No						0	0	0	0.016736	0	0	0	0	0	0	0	0	0	0	0	0	0	0	0	0	0	0	0	0	0	0	0	0	0	0	0	0	0	0	0	0	0	0
NC_016856	969965	T	C	0.020339	No	No						0	0	0	0	0	0	0	0	0	0	0	0	0.020339	0	0	0	0	0	0	0	0	0	0	0	0	0	0	0	0	0	0	0	0	0	0	0	0	0
NC_016856	969966	A	G	0.022587	Yes	No						0	0	0	0.014141	0	0	0	0	0	0	0	0	0	0	0	0	0	0	0	0	0	0.022587	0	0	0	0	0	0	0	0	0	0	0	0	0	0	0	0
NC_016856	969973	G	C	0.020367	No	No						0	0	0	0	0	0	0	0	0	0	0	0	0	0	0	0	0	0	0	0	0	0.020367	0	0	0	0	0	0	0	0	0	0	0	0	0	0	0	0
NC_016856	969974	C	A	0.020202	No	No						0	0	0	0	0	0	0	0	0	0	0	0	0	0	0	0	0	0	0	0	0	0.020202	0	0	0	0	0	0	0	0	0	0	0	0	0	0	0	0
NC_016856	970842	T	TA	0	No	No						0	0	0	0	0	0	0	0	0	0.007767	0	0	0	0	0	0	0	0	0	0	0	0	0	0	0	0	0	0	0	0	0	0	0	0	0	0	0	0
NC_016856	971074	AAT	A	0.00639	Yes	No						0.007207	0	0	0	0	0	0	0	0	0	0	0	0.00442	0	0	0	0	0	0	0	0	0	0	0	0	0	0	0	0	0	0	0	0	0	0	0	0	0
NC_016856	971522	GT	G	0	No	Yes			0.010336			0	0	0	0	-	-	0	0	0	0	0	0	0	0	0	0	0	0	-	-	0	0	0	0	0	0	0	0	0	0	0	-	-	-	0	0	0	0
NC_016856	972471	A	G	0.016209	No	No						0	0	0	0	0	0	0	0	0	0	0	0	0	0	0	0	0	0	0	0	0	0	0	0	0	0	0	0	0	0	0	0	0	0	0	0	0	0
NC_016856	973576	A	AT	0.007273	No	No						0	0	0	0	0	0	0	0	0	0	0	0	0	0	0	0	0	0	0.007273	0	0	0	0	0	0	0	0	0	0	0	0	0	0	0	0	0	0	0
NC_016856	973665	GA	G	0	No	No						0	0	0	0	0	0	0	0	0	0	0	0	0	0	0	0	0	0	0	0	0	0	0	0	0	0	0	0	0	0	0	0	0	0	0	0	0	0
NC_016856	973696	GT	G	0.0067	No	No						0	0	0	0	0	0	0	0	0	0	0	0	0	0	0	0	0	0	0	0	0	0	0	0	0	0	0	0	0	0	0	0	0	0	0	0	0	0
NC_016856	973835	CA	C	0.008186	No	No						0	0	0	0	0	0	0	0	0	0	0	0	0	0	0	0	0	0	0	0	0	0	0	0	0	0	0	0	0	0	0	0	0	0	0	0	0.008186	0
NC_016856	974103	A	AG	0	Yes	No						0	0	0	0	0	0	0	0.014354	0	0	0	0	0	0	0	0	0	0	0	0	0	0	0	0	0	0	0	0	0	0	0	0	0	0	0	0	0	0
NC_016856	975474	T	TG	0.006803	No	No						0	0	0	0	0	0	0	0	0	0	0	0	0	0	0	0	0	0	0	0	0	0	0	0	0	0	0	0	0	0	0	0	0	0	0	0	0	0
NC_016856	975771	G	GCGTC	0.011142	No	No						0	0	0	0	0	0	0	0	0	0.008493	0	0	0	0	0	0	0	0	0	0	0	0	0	0	0	0	0	0	0	0.011142	0	0	0	0	0	0	0	0
NC_016856	975775	TGACG	T	0.01173	No	Yes			0.01105			0	0	0	0	-	-	0	0	0	0.008909	0	0	0	0	0	0	0	0	-	-	0	0	0	0	0	0	0	0	0	0.01173	0	-	-	-	0	0	0	0
NC_016856	977001	T	TG	0.044034	Yes	No						0	0	0	0	0	0	0	0.022088	0	0	0	0	0	0	0	0	0	0	0	0	0	0	0	0	0	0	0	0	0	0	0	0	0	0	0	0	0	0
NC_016856	977225	G	GA	0.00626	No	No						0	0	0	0	0	0	0	0	0	0	0	0	0	0	0	0	0	0	0	0	0	0	0	0	0	0	0	0	0	0	0	0	0	0	0	0	0	0
NC_016856	977310	AGCTGGCGCGGGTTAC	A	0	No	Yes				0.006745		0	0	0	0	0	0	-	-	0	0	0	0	0	0	0	0	0	0	0	0	-	-	0	0	0	0	0	0	0	0	0	0	0	0	-	-	-	0
NC_016856	977325	CGCTG	C	0.006897	No	No						0	0	0	0	0	0	0	0	0	0	0	0	0	0.006897	0	0	0	0	0	0	0	0	0	0	0	0	0	0	0	0	0	0	0	0	0	0	0	0
NC_016856	978202	C	T	0.031161	No	No						0	0	0	0	0	0	0	0	0	0	0	0	0	0	0	0	0	0.031161	0	0	0	0	0	0	0	0	0	0	0	0	0	0	0	0	0	0	0	0
NC_016856	978204	G	A	0.028169	No	No						0	0	0	0	0	0	0	0	0	0	0	0	0	0	0	0	0	0.028169	0	0	0	0	0	0	0	0	0	0	0	0	0	0	0	0	0	0	0	0
NC_016856	979010	AT	A	0.006015	No	No						0	0	0	0	0	0	0	0	0	0	0	0	0	0	0	0	0	0	0	0	0	0	0	0	0	0	0	0	0	0	0	0	0	0.006015	0	0	0	0
NC_016856	984211	A	AG	0.008883	No	No						0	0	0	0	0	0	0	0	0	0	0	0	0	0	0	0	0	0	0	0	0	0	0	0	0	0	0	0	0	0	0	0	0	0	0	0	0	0
NC_016856	984699	GA	G	0.00789	No	No						0	0	0	0	0	0	0	0	0	0	0	0	0	0	0	0	0	0	0	0	0	0	0	0	0	0	0	0	0	0	0	0	0	0	0	0	0	0
[truncated: 6,787 more rows]
[truncated: 37 more columns]

## Sheet: Non Synonymous
chrom	Position	ref	alt	MaxAF (Filtering)	Control Present	ParentalPresent	Ancestor A	Ancestor B	Ancestor C	Ancestor D	Ancestor E	Control A D6	Control A D66	Control B D6	Control B D66	Control C D6	Control C D66	Control D D6	Control D D66	Control E D6	Control E D66	1 x MICA B DCmax	1 x MICA B D66	1 x MICA E DCmax	1 x MICA E D66	1/2 x MICA A D6	1/2 x MICA A DCmax	1/2 x MICA A D66	1/2 x MICA B DCmax	1/2 x MICA C D6	1/2 x MICA C DCmax	1/2 x MICA D D6	1/2 x MICA D DCmax	1/2 x MICA E D6	1/2 x MICA E DCmax	1/2 x MICA E D66	1/4 x MICA A D6	1/4 x MICA A DCmax	1/4 x MICA A D66	1/4 x MICA B D6	1/4 x MICA B DCmax	1/4 x MICA B D66	1/4 x MICA C D6	1/4 x MICA C DCmax	1/4 x MICA C D66	1/4 x MICA D D6	1/4 x MICA D DCmax	1/4 x MICA D D66	1/4 x MICA E D6
NC_016856	33	A	AG	0.89876	No	No						0	0	0	0	0	0	0	0	0	0	0	0	0	0	0	0	0	0	0	0	0	0	0	0	0	0	0	0	0	0	0	0	0	0	0	0	0	0
NC_016856	302	C	CT	0.012308	Yes	No						0	0.0131	0	0	0	0	0	0	0	0	0	0	0	0	0	0	0.012308	0	0	0	0	0	0	0	0	0	0	0	0	0	0	0	0	0	0	0	0	0
NC_016856	1335	G	GAAAACA	0.015544	No	Yes		0.010753				0	0	-	-	0	0	0	0	0	0	-	-	0	0	0	0	0.007599	-	0	0.012844	0	0	0	0.006861	0	0	0	0	-	-	-	0	0	0	0	0	0	0
NC_016856	1337	GTGTTTT	G	0.015385	Yes	Yes		0.010676				0	0	-	-	0	0	0.007375	0	0	0	-	-	0	0	0	0	0.007599	-	0	0.012821	0	0	0	0.00678	0	0	0	0	-	-	-	0	0	0	0	0	0	0
NC_016856	3031	GA	G	0.007812	No	No						0	0	0	0	0	0	0	0	0	0	0	0	0	0	0	0	0	0	0	0	0	0	0	0	0	0	0	0	0	0	0	0	0	0	0	0	0	0
NC_016856	4232	GA	G	0.012821	No	No						0	0	0	0	0	0	0	0	0	0	0	0	0	0	0	0	0	0.012821	0	0	0	0	0	0	0	0	0	0	0	0	0	0	0	0	0	0	0	0
NC_016856	4980	AT	A	0.013725	No	No						0	0	0	0	0	0	0	0	0	0	0	0	0	0	0	0	0	0	0	0	0	0	0	0	0	0	0.013725	0	0	0	0	0	0	0	0	0	0	0
NC_016856	5058	T	TG	0.00641	No	No						0	0	0	0	0	0	0	0	0	0	0	0	0	0	0	0	0	0	0	0	0	0	0	0	0	0	0	0	0	0	0	0	0	0	0	0	0	0
NC_016856	5257	CT	C	0.009506	No	No						0	0	0	0	0	0	0	0	0	0	0	0	0	0	0	0	0.009506	0	0	0	0	0	0	0	0	0	0	0	0	0	0	0	0	0	0	0	0	0
NC_016856	6457	T	TG	0.024965	No	No						0	0	0	0	0	0	0	0	0	0	0	0	0	0	0	0	0	0	0	0	0	0	0	0	0	0	0	0	0	0	0	0	0	0	0	0	0	0
NC_016856	6527	A	AG	0.007716	No	No						0	0	0	0	0	0	0	0	0	0	0	0	0	0	0	0	0	0	0	0	0	0	0	0	0	0	0	0	0	0	0	0	0.007716	0	0	0	0	0
NC_016856	6633	GT	G	0.005814	No	No						0	0	0	0	0	0	0	0	0	0	0	0	0	0	0	0	0	0	0	0	0	0	0	0	0	0	0	0	0	0	0	0	0	0	0	0	0	0
NC_016856	6959	GA	G	0	Yes	No						0	0	0	0.008889	0	0	0	0	0	0	0	0	0	0	0	0	0	0	0	0	0	0	0	0	0	0	0	0	0	0	0	0	0	0	0	0	0	0
NC_016856	7425	CT	C	0.005952	No	No						0	0	0	0	0	0	0	0	0	0	0.004162	0	0	0	0	0	0	0.005952	0	0	0	0	0	0	0	0	0	0	0	0	0	0	0	0	0	0	0	0
NC_016856	8789	C	T	0	Yes	No						0	0	0	0	0	0.247475	0	0	0	0	0	0	0	0	0	0	0	0	0	0	0	0	0	0	0	0	0	0	0	0	0	0	0	0	0	0	0	0
NC_016856	8971	CGACGTCACGCCG	C	0.009112	Yes	No						0	0	0	0.009091	0	0	0	0	0	0	0	0	0	0	0	0	0	0	0	0	0	0	0	0	0	0	0	0	0	0.009112	0	0	0	0	0	0	0	0
NC_016856	8990	A	C	0.058027	No	No						0	0	0	0	0	0	0	0	0	0	0	0	0	0	0	0	0	0	0	0	0	0	0	0	0	0	0	0	0	0	0	0	0	0	0	0	0	0
NC_016856	9020	G	A	0.047348	No	No						0	0	0	0	0	0	0	0	0	0	0	0	0	0.047348	0	0	0	0	0	0	0	0	0	0	0	0	0	0	0	0	0	0	0	0	0	0	0	0
NC_016856	9021	GT	G	0.008386	No	No						0	0	0	0	0	0	0	0	0	0	0	0	0	0	0	0	0	0	0	0	0	0	0	0	0	0	0	0	0	0	0	0	0	0	0	0	0	0
NC_016856	9066	C	T	0.018987	No	No						0	0	0	0	0	0	0	0	0	0	0	0	0	0	0	0	0	0	0	0	0	0	0	0	0	0	0	0.018987	0	0	0	0	0	0	0	0	0	0
NC_016856	9087	TG	T	0.012146	No	No						0	0	0	0	0	0	0	0	0	0	0	0	0	0	0	0	0	0	0	0	0	0	0	0	0	0	0	0	0	0	0	0	0	0	0	0	0	0
NC_016856	9126	C	T	0.023723	No	No						0	0	0	0	0	0	0	0	0	0	0	0	0	0	0	0	0	0	0	0	0	0	0	0	0	0	0	0	0	0	0	0	0	0	0	0	0	0
NC_016856	9187	TAGCGTGCCGGGCATTTTTGCG	T	0.007273	No	No						0	0	0	0	0	0	0	0	0	0	0	0	0	0	0	0	0	0	0	0	0	0	0	0	0	0	0	0.007273	0	0	0	0	0	0	0	0	0	0
NC_016856	9305	AAT	A	0	No	Yes		0.007547				0	0	-	-	0	0	0	0	0	0	-	-	0	0	0	0	0	-	0	0	0	0	0	0	0	0	0	0	-	-	-	0	0	0	0	0	0	0
NC_016856	9680	AT	A	0.00492	No	No						0	0	0	0	0	0	0	0	0	0	0	0	0	0	0	0	0	0	0	0	0	0	0	0	0	0	0	0	0	0	0	0	0	0	0	0	0	0
NC_016856	11207	GA	G	0.00545	No	No						0	0	0	0	0	0	0	0	0	0	0	0	0	0	0	0	0	0	0	0	0	0	0	0	0	0	0	0	0	0	0	0	0.00545	0	0	0	0	0
NC_016856	11497	G	GA	0.014205	Yes	No						0	0	0	0	0.013384	0	0	0	0	0	0	0	0	0.014205	0	0	0	0	0	0	0	0	0	0	0	0	0	0	0	0	0	0	0	0	0	0	0	0
NC_016856	12229	GA	G	0.008475	No	No						0	0	0	0	0	0	0	0	0	0	0	0	0	0	0	0	0	0	0	0	0	0	0	0	0	0	0	0	0	0	0	0	0	0	0	0	0	0
NC_016856	12831	CA	C	0.008608	Yes	No						0	0	0	0	0	0	0	0.006154	0	0	0	0.005875	0	0.005355	0	0	0	0	0	0	0	0	0	0	0	0	0	0	0	0.0059	0	0.008608	0	0	0	0	0	0
NC_016856	13950	AT	A	0.007921	No	No						0	0	0	0	0	0	0	0	0	0	0	0	0	0	0	0	0	0	0	0	0	0	0	0	0	0	0	0	0	0	0	0	0	0	0	0	0	0
NC_016856	14039	GT	G	0.008282	No	No						0	0	0	0	0	0	0	0	0	0	0	0	0	0	0	0	0	0	0	0.008282	0	0	0	0	0	0	0	0	0	0	0	0	0	0	0	0	0	0
NC_016856	14235	CT	C	0.007181	No	No						0	0	0	0	0	0	0	0	0	0	0	0	0	0	0	0	0	0	0	0	0	0	0	0	0	0	0	0	0	0	0	0	0	0	0	0	0	0.007181
NC_016856	14665	GA	G	0.008811	No	No						0	0	0	0	0	0	0	0	0	0	0	0	0	0	0	0	0	0	0	0	0	0	0	0	0	0	0	0	0	0	0	0	0	0	0	0	0	0
NC_016856	16172	T	TG	0.007092	No	No						0	0	0	0	0	0	0	0	0	0	0	0	0	0	0	0	0	0	0	0	0	0	0	0	0	0	0	0	0	0	0	0	0	0	0	0	0	0
NC_016856	17304	T	TC	0.004246	No	No						0	0	0	0	0	0	0	0	0	0	0	0	0	0	0	0	0	0	0	0	0	0	0	0	0	0	0	0	0	0	0	0	0	0	0	0	0	0
NC_016856	17438	AT	A	0.004357	No	No						0	0	0	0	0	0	0	0	0	0	0	0	0	0	0	0	0	0	0	0	0	0.004357	0	0	0	0	0	0	0	0	0	0	0	0	0	0	0	0
NC_016856	18050	TG	T	0.00759	No	No						0	0	0	0	0	0	0	0	0	0	0	0	0	0	0	0	0	0	0	0	0	0	0	0	0	0	0	0	0	0	0	0	0	0	0	0	0	0
NC_016856	20024	CT	C	0.005222	No	No						0	0	0	0	0	0	0	0	0	0	0	0	0	0	0	0	0	0	0	0	0	0	0	0	0	0	0	0.005222	0	0	0	0	0	0	0	0	0	0
NC_016856	21151	TA	T	0	No	Yes		0.006656				0	0	-	-	0	0	0	0	0	0	-	-	0	0	0	0	0	-	0	0	0	0	0	0	0	0	0	0	-	-	-	0	0	0	0	0	0	0
NC_016856	21939	AT	A	0.006231	No	No						0	0	0	0	0	0	0	0	0	0	0.005502	0	0	0	0	0	0	0	0	0	0	0	0	0	0	0	0	0	0	0	0	0	0	0	0	0	0	0
NC_016856	24362	CT	C	0.013158	Yes	No						0	0	0	0.010811	0	0	0	0	0	0	0	0	0	0	0	0	0.008759	0	0	0	0	0	0	0	0	0	0	0	0	0	0.012245	0	0	0	0	0.013158	0	0
NC_016856	25223	TA	T	0.010499	No	No						0	0	0	0	0	0	0	0	0	0	0	0	0	0	0	0	0	0	0	0	0	0.010499	0	0	0	0	0	0	0	0	0	0	0	0	0	0	0	0
NC_016856	25540	GA	G	0.007313	No	No						0	0	0	0	0	0	0	0	0	0	0	0	0	0	0	0	0	0	0	0	0	0.007313	0	0	0	0	0	0	0	0	0	0	0	0	0	0	0	0
NC_016856	26077	GA	G	0.019231	No	No						0	0	0	0	0	0	0	0	0	0	0	0	0	0	0	0.019231	0	0	0	0	0	0	0	0	0	0	0	0	0	0	0	0	0	0	0	0	0	0
NC_016856	26595	A	AC	0.005587	No	No						0	0	0	0	0	0	0	0	0	0	0	0	0	0	0	0	0	0	0	0	0	0	0	0	0	0	0	0	0	0	0	0	0	0	0	0	0	0
NC_016856	26858	TA	T	0.006221	No	No						0	0	0	0	0	0	0	0	0	0	0	0	0	0	0	0	0	0	0	0	0	0	0	0	0	0	0	0	0	0	0	0	0	0.006221	0	0	0	0
NC_016856	26862	C	CG	0.005348	No	No						0	0	0	0	0	0	0	0	0	0	0	0	0	0	0	0	0	0	0	0	0	0	0	0	0	0	0	0	0	0.005348	0	0	0	0	0	0	0	0
NC_016856	27093	TG	T	0	Yes	No						0	0.006969	0	0	0	0	0	0	0	0	0	0	0	0	0	0	0	0	0	0	0	0	0	0	0	0	0	0	0	0	0	0	0	0	0	0	0	0
NC_016856	27150	AC	A	0	Yes	No						0.009542	0	0	0	0	0	0	0	0	0	0	0	0	0	0	0	0	0	0	0	0	0	0	0	0	0	0	0	0	0	0	0	0	0	0	0	0	0
NC_016856	28056	CA	C	0.00479	No	No						0	0	0	0	0	0	0	0	0	0	0.00479	0	0	0	0	0	0	0	0	0	0	0	0	0	0	0	0	0	0	0	0	0	0	0	0	0	0	0
NC_016856	28644	TA	T	0.007905	No	No						0	0	0	0	0	0	0	0	0	0	0	0	0	0	0	0	0	0	0	0	0	0	0	0	0	0	0.007905	0	0	0	0	0	0	0	0	0	0	0
NC_016856	29094	CA	C	0.006803	No	No						0	0	0	0	0	0	0	0	0	0.006345	0	0	0	0	0	0	0	0	0	0	0	0	0	0	0.005161	0	0	0	0	0	0	0	0	0	0	0	0	0
NC_016856	29590	AT	A	0.006711	Yes	No						0	0	0	0.006568	0	0	0	0	0	0	0.004535	0	0	0	0	0	0	0	0	0	0	0	0	0	0	0	0	0	0	0	0	0	0.005865	0	0	0	0	0
NC_016856	30072	GT	G	0.009585	No	No						0	0	0	0	0	0	0	0	0	0	0	0	0	0	0	0	0	0	0	0	0	0	0	0	0	0	0	0	0	0	0	0	0	0	0	0	0	0
NC_016856	30982	AC	A	0	Yes	No						0	0	0	0.006504	0	0	0	0	0	0	0	0	0	0	0	0	0	0	0	0	0	0	0	0	0	0	0	0	0	0	0	0	0	0	0	0	0	0
NC_016856	31465	AT	A	0.006932	No	No						0	0	0	0	0	0	0	0	0	0	0	0	0	0	0	0	0	0	0	0	0	0	0	0	0	0	0	0	0	0	0	0	0	0	0	0	0	0
NC_016856	33484	AT	A	0.004843	No	No						0	0	0	0	0	0	0	0	0	0	0	0	0	0	0	0	0	0	0	0	0	0	0	0	0.004843	0	0	0	0	0	0	0	0	0	0	0	0	0
NC_016856	33611	CTA	C	0.004132	No	No						0	0	0	0	0	0	0	0	0	0	0	0	0	0	0	0	0	0	0	0	0	0	0	0	0	0	0	0	0	0	0	0	0	0	0	0	0	0
NC_016856	33801	T	TG	0.005634	No	No						0	0	0	0	0	0	0	0	0	0	0	0	0	0	0	0	0	0	0	0	0	0	0	0	0	0	0	0	0	0	0	0	0	0	0	0	0	0
NC_016856	34421	GA	G	0	No	Yes	0.007273					-	-	0	0	0	0	0	0	0	0	0	0	0	0	-	-	-	0	0	0	0	0	0	0	0	-	-	-	0	0	0	0	0	0	0	0	0	0
NC_016856	34539	GA	G	0.011947	No	No						0	0	0	0	0	0	0	0	0	0	0	0	0	0	0	0	0	0	0	0	0	0	0	0	0	0	0	0	0	0	0	0	0	0	0	0	0	0
NC_016856	35662	T	TGG	0.004802	No	No						0	0	0	0	0	0	0	0	0	0	0	0	0	0	0	0	0	0	0	0	0	0	0	0	0	0	0	0	0	0	0	0	0	0.004802	0	0	0	0
NC_016856	35792	AT	A	0	No	Yes	0.004077					-	-	0	0	0	0	0	0	0	0	0	0	0	0	-	-	-	0	0	0	0	0	0	0	0	-	-	-	0	0	0	0	0	0	0	0	0	0
NC_016856	35798	GT	G	0.005626	No	No						0	0	0	0	0	0	0	0	0	0	0	0	0	0	0	0	0	0	0	0	0	0	0	0	0	0	0	0	0	0	0	0	0	0	0	0	0	0
NC_016856	36356	AT	A	0.007916	No	No						0	0	0	0	0	0	0	0	0	0	0.005282	0	0	0	0	0	0	0	0	0	0	0	0	0	0	0	0	0	0	0.005513	0	0	0	0	0	0	0.005035	0.007916
NC_016856	36465	G	A	0	Yes	No						0	0	0	0	0	0.014365	0	0	0	0	0	0	0	0	0	0	0	0	0	0	0	0	0	0	0	0	0	0	0	0	0	0	0	0	0	0	0	0
NC_016856	36482	CT	C	0.007313	No	No						0	0	0	0	0	0	0	0	0	0	0	0	0	0	0	0	0	0	0	0	0.007313	0	0	0	0	0	0	0	0	0	0	0	0.005772	0	0	0	0	0
NC_016856	38360	TA	T	0.006369	No	No						0	0	0	0	0	0	0	0	0	0	0	0	0	0	0	0	0	0	0	0	0	0	0	0	0	0	0	0	0	0	0	0	0	0	0	0	0	0
NC_016856	38613	GA	G	0.005161	No	No						0	0	0	0	0	0	0	0	0	0	0	0	0	0	0	0	0	0	0	0	0	0	0	0	0	0	0	0	0	0	0	0.005161	0	0	0	0	0	0
NC_016856	39007	GA	G	0.004751	No	No						0	0	0	0	0	0	0	0	0	0	0	0.004751	0	0	0	0	0	0	0	0	0	0	0	0	0	0	0	0	0	0	0	0	0	0	0	0	0	0
NC_016856	40032	AAT	A	0.023715	No	No						0	0	0	0	0	0	0	0	0	0	0	0	0	0	0.008824	0	0	0	0	0	0	0	0	0	0	0	0	0	0	0	0	0	0	0	0	0	0	0
NC_016856	40569	G	GC	0.005502	No	No						0	0	0	0	0	0	0	0	0	0	0	0	0	0	0	0	0	0	0	0	0	0	0	0	0	0	0	0	0	0	0	0	0	0	0	0	0	0
NC_016856	41129	TA	T	0.004734	No	No						0	0	0	0	0	0	0	0	0	0	0	0	0	0.004587	0	0	0	0	0	0	0	0	0	0	0	0	0	0	0	0.004734	0	0	0	0	0	0	0	0
NC_016856	41215	C	T	0.016588	No	No						0	0	0	0	0	0	0	0	0	0	0	0	0	0	0	0	0	0	0	0	0	0	0	0	0	0	0	0	0	0	0	0	0	0	0	0	0	0
NC_016856	41591	TG	T	0.007286	No	No						0	0	0	0	0	0	0	0	0	0	0	0	0	0	0	0	0	0	0	0	0	0	0	0	0	0	0	0	0.007286	0	0	0	0	0	0	0	0	0
NC_016856	41915	AT	A	0.006015	No	No						0	0	0	0	0	0	0	0	0	0	0	0	0	0	0	0	0.006015	0	0	0	0	0	0	0	0	0	0	0	0	0	0	0	0	0	0	0	0.005236	0
NC_016856	43263	GA	G	0.007156	No	No						0	0	0	0	0	0	0	0	0	0	0	0	0	0	0	0	0	0	0	0	0	0	0	0	0	0	0	0	0	0	0	0	0	0	0	0	0	0
NC_016856	44568	CA	C	0.005208	No	No						0	0	0	0	0	0	0	0	0	0	0	0	0	0	0	0	0	0	0	0	0	0	0	0	0	0	0	0	0	0	0	0	0	0	0	0	0	0
NC_016856	44722	A	AC	0.006258	No	No						0	0	0	0	0	0	0	0	0	0	0	0	0	0	0	0	0	0	0	0	0	0	0	0	0	0	0	0	0	0	0	0	0	0	0	0	0	0
NC_016856	44953	GA	G	0.005164	No	Yes	0.005599	0.004869				-	-	-	-	0	0	0	0	0	0	-	-	0	0	-	-	-	-	0	0	0	0	0	0	0.005164	-	-	-	-	-	-	0	0	0	0	0	0	0
NC_016856	45645	T	TC	0.006418	No	No						0	0	0	0	0	0	0	0	0	0	0.004016	0	0	0	0	0	0	0	0	0	0	0	0	0	0	0	0	0	0	0	0	0	0	0	0	0	0	0
NC_016856	47491	G	GT	0.00578	No	No						0	0	0	0	0	0	0	0	0	0	0	0	0	0	0	0	0	0	0	0.00578	0	0	0	0	0	0	0	0	0	0	0	0	0	0	0	0	0	0
NC_016856	47622	GT	G	0.01023	No	Yes		0.006656				0	0	-	-	0	0	0	0	0	0	-	-	0	0	0	0.01023	0	-	0	0	0	0	0	0	0	0	0	0	-	-	-	0	0	0	0	0	0	0
NC_016856	47822	GT	G	0.008032	No	No						0	0	0	0	0	0	0	0	0	0	0	0	0	0	0	0	0	0	0	0	0	0	0	0	0	0	0	0	0	0	0	0	0	0	0	0	0	0.008032
NC_016856	48347	G	GGT	0.005355	No	No						0	0	0	0	0	0	0	0	0	0	0	0	0	0	0	0	0	0	0	0	0	0	0	0	0	0	0	0	0	0	0	0	0	0	0	0	0	0
NC_016856	48575	CA	C	0.006144	No	No						0	0	0	0	0	0	0	0	0	0.006711	0	0	0	0	0	0	0	0	0	0	0	0	0	0	0	0	0.006144	0	0	0	0	0	0	0	0	0	0	0
NC_016856	49099	AT	A	0.005102	No	No						0	0	0	0	0	0	0	0	0	0	0	0	0	0	0	0	0	0	0	0	0	0	0	0	0	0	0	0	0	0	0	0	0	0	0	0	0	0
NC_016856	49972	AT	A	0.00998	No	No						0	0	0	0	0	0	0	0	0	0	0	0	0	0	0	0	0	0	0	0	0	0	0	0.00998	0	0	0	0	0	0	0	0	0	0	0	0	0	0
NC_016856	50283	A	AT	0	No	Yes		0.006126				0	0	-	-	0	0	0	0	0	0	-	-	0	0	0	0	0	-	0	0	0	0	0	0	0	0	0	0	-	-	-	0	0	0	0	0	0	0
NC_016856	50676	C	CT	0.0047	No	No						0	0	0	0	0	0	0	0	0	0	0	0	0	0	0	0	0	0	0	0	0	0	0	0	0	0	0	0	0	0	0	0	0	0	0	0	0	0
NC_016856	51325	A	AT	0.004728	No	No						0	0	0	0	0	0	0	0	0	0	0	0	0	0	0	0	0	0	0	0	0	0	0	0	0	0	0	0	0	0	0	0	0	0	0	0	0	0
NC_016856	51409	G	GGT	0.005618	No	No						0	0	0	0	0	0	0	0	0	0	0	0	0	0	0	0	0	0	0	0	0	0	0	0	0	0	0	0	0	0	0	0	0	0	0	0	0	0
NC_016856	51524	CA	C	0.00454	No	No						0	0	0	0	0	0	0	0	0	0	0	0	0	0	0	0	0	0	0	0	0	0	0	0	0	0	0.00454	0	0	0	0	0	0	0	0	0	0	0
NC_016856	51548	A	AC	0.004785	No	No						0	0	0	0	0	0	0	0	0	0	0	0	0	0	0	0	0	0	0	0	0	0	0	0	0	0	0	0	0	0	0	0	0	0	0	0	0	0
NC_016856	52744	GT	G	0.005502	No	No						0	0	0	0	0	0	0	0	0	0	0	0	0	0	0	0	0	0	0	0	0	0	0	0	0	0	0	0	0	0	0	0	0	0	0	0	0	0
NC_016856	52908	GC	G	0.006163	No	No						0	0	0	0	0	0	0	0	0	0	0	0	0	0	0	0	0	0	0	0	0	0	0	0	0	0	0	0	0	0	0	0	0.006163	0	0	0	0	0
NC_016856	53833	GAA	G	0.006803	No	No						0	0	0	0	0	0	0	0	0	0	0	0	0	0	0	0	0	0	0	0	0	0	0	0	0	0	0	0	0	0.006803	0	0	0	0	0	0	0	0
NC_016856	53986	CA	C	0.009124	No	No						0	0	0	0	0	0	0	0	0	0	0	0	0	0	0	0	0	0	0	0	0	0	0	0	0	0	0	0	0	0	0	0	0	0	0	0	0	0
NC_016856	55019	GA	G	0	No	Yes	0.006667					-	-	0	0	0	0	0	0	0	0	0	0	0	0	-	-	-	0	0	0	0	0	0	0	0	-	-	-	0	0	0	0	0	0	0	0	0	0
NC_016856	55823	AT	A	0	No	Yes				0.010504		0	0	0	0	0	0	-	-	0	0	0	0	0	0	0	0	0	0	0	0	-	-	0	0	0	0	0	0	0	0	0	0	0	0	-	-	-	0
NC_016856	56177	GA	G	0.006803	No	No						0	0	0	0	0	0	0	0	0	0	0	0	0	0	0	0	0	0	0	0	0	0.006803	0	0	0	0	0	0	0	0	0	0	0	0	0	0	0	0
NC_016856	57824	GT	G	0.005249	No	Yes					0.006182	0	0	0	0	0	0	0	0	-	-	0	0	-	-	0	0	0	0	0	0	0	0	-	-	-	0	0	0	0	0	0	0	0	0	0	0	0	-
NC_016856	58066	GT	G	0.005747	Yes	No						0	0	0	0	0	0	0	0.0078	0	0	0	0	0	0	0	0	0	0	0	0	0	0	0	0	0	0.005747	0	0	0	0	0	0	0	0	0	0	0	0
NC_016856	60030	GT	G	0.006536	No	No						0	0	0	0	0	0	0	0	0	0	0	0	0	0	0	0	0	0	0	0	0	0	0	0.006536	0	0	0	0	0	0	0	0	0	0	0	0	0	0
NC_016856	60977	GAT	G	0.00657	No	No						0	0	0	0	0	0	0	0	0	0	0	0	0	0	0	0	0	0	0	0	0	0	0	0	0	0	0	0	0	0	0	0	0	0	0	0	0	0
NC_016856	61989	TC	T	0.005525	No	No						0	0	0	0	0	0	0	0	0	0	0	0	0	0	0	0	0	0	0	0	0	0	0	0	0	0	0	0	0	0	0	0	0	0	0	0	0	0
NC_016856	62625	AAT	A	0.005369	No	No						0	0	0	0	0	0	0	0	0	0	0	0	0	0	0	0	0	0	0	0	0	0	0	0	0	0	0	0	0	0	0	0	0	0	0.005369	0	0	0
NC_016856	62698	TG	T	0.004673	No	No						0	0	0	0	0	0	0	0	0	0	0	0	0	0	0	0	0	0	0	0	0	0	0	0	0	0	0	0	0	0	0	0	0	0	0	0	0	0
NC_016856	63068	A	AT	0.006881	No	No						0	0	0	0	0	0	0	0	0	0	0	0	0	0	0	0	0	0	0	0	0	0	0	0	0	0	0	0	0	0	0	0	0	0	0	0	0	0
NC_016856	64017	A	G	0.096	No	No						0	0	0	0	0	0	0	0	0	0	0	0	0	0	0	0	0	0	0	0	0	0	0	0	0	0	0	0	0	0	0	0	0	0	0	0	0	0
NC_016856	66317	GT	G	0.01107	No	No						0	0	0	0	0	0	0	0	0	0	0	0	0	0	0	0	0	0	0	0	0	0	0	0	0	0	0.01107	0	0	0	0	0	0	0	0	0	0	0
NC_016856	67046	G	GT	0	Yes	No						0	0	0	0.012048	0	0	0	0	0	0	0	0	0	0	0	0	0	0	0	0	0	0	0	0	0	0	0	0	0	0	0	0	0	0	0	0	0	0
NC_016856	67197	AT	A	0	Yes	No						0	0	0	0	0	0.004938	0	0	0	0	0	0	0	0	0	0	0	0	0	0	0	0	0	0	0	0	0	0	0	0	0	0	0	0	0	0	0	0
NC_016856	67585	C	T	0	Yes	No						0	0	0	0	0	0	0	0.076175	0	0	0	0	0	0	0	0	0	0	0	0	0	0	0	0	0	0	0	0	0	0	0	0	0	0	0	0	0	0
NC_016856	67684	AT	A	0	Yes	No						0.011132	0	0	0	0	0	0	0	0	0	0	0	0	0	0	0	0	0	0	0	0	0	0	0	0	0	0	0	0	0	0	0	0	0	0	0	0	0
NC_016856	68197	CA	C	0.00597	No	No						0	0	0	0	0	0	0	0	0	0	0	0	0	0	0	0.00597	0	0	0	0	0	0	0	0	0	0	0	0	0	0	0	0	0	0	0	0	0	0
NC_016856	68349	G	GC	0.008421	No	No						0	0	0	0	0	0	0	0	0	0	0	0	0	0	0	0	0	0	0	0	0	0	0	0	0	0	0	0	0	0	0	0	0	0	0	0	0	0
NC_016856	68894	A	AT	0.005291	No	No						0	0	0	0	0	0	0	0	0	0	0	0	0	0	0	0	0	0	0	0	0	0	0	0	0	0	0	0	0	0	0	0	0	0	0	0	0	0
NC_016856	69076	GA	G	0.006993	No	No						0	0	0	0	0	0	0	0	0	0	0	0	0	0	0	0	0	0	0	0	0	0	0	0	0	0	0	0	0	0	0	0	0	0	0	0	0	0
NC_016856	70985	GA	G	0	No	Yes		0.00738				0	0	-	-	0	0	0	0	0	0	-	-	0	0	0	0	0	-	0	0	0	0	0	0	0	0	0	0	-	-	-	0	0	0	0	0	0	0
NC_016856	71279	GA	G	0.009195	No	No						0	0	0	0	0	0	0	0	0	0	0	0	0	0	0	0	0	0.009195	0	0	0	0	0	0	0	0	0	0	0	0	0	0	0	0	0	0	0	0
NC_016856	71667	A	AT	0.006211	Yes	No						0	0	0	0	0	0	0	0	0.006667	0	0	0	0	0	0	0	0	0	0	0	0	0	0	0	0	0	0	0	0	0	0	0	0	0	0	0	0	0
NC_016856	72848	AG	A	0.008392	No	No						0	0	0	0	0	0	0	0	0	0	0	0	0	0	0	0	0	0	0	0	0	0	0	0	0	0	0	0	0	0	0	0	0	0	0	0	0	0
NC_016856	72966	C	CGATGA	0.012081	Yes	No						0	0.006173	0	0	0	0	0	0	0	0	0	0	0	0	0	0	0.00761	0	0	0.007692	0	0	0	0	0	0	0.005369	0	0	0	0	0	0.010542	0	0	0	0	0.008977
NC_016856	72969	ACTCAT	A	0.011936	Yes	No						0	0.006033	0	0	0	0	0	0	0	0	0	0	0	0	0	0	0.007407	0	0	0.007634	0	0	0	0	0	0	0.006711	0	0	0	0	0	0.010386	0	0	0	0	0.008818
NC_016856	73277	AT	A	0	Yes	No						0	0	0	0	0	0.006656	0	0	0	0	0	0	0	0	0	0	0	0	0	0	0	0	0	0	0	0	0	0	0	0	0	0	0	0	0	0	0	0
[truncated: 8,275 more rows]
[truncated: 37 more columns]

## Sheet: >10% NS
chrom	Position	ref	alt	MaxAF (Filtering)	Control Present	ParentalPresent	Ancestor A	Ancestor B	Ancestor C	Ancestor D	Ancestor E	Control A D6	Control A D66	Control B D6	Control B D66	Control C D6	Control C D66	Control D D6	Control D D66	Control E D6	Control E D66	1 x MICA B DCmax	1 x MICA B D66	1 x MICA E DCmax	1 x MICA E D66	1/2 x MICA A D6	1/2 x MICA A DCmax	1/2 x MICA A D66	1/2 x MICA B DCmax	1/2 x MICA C D6	1/2 x MICA C DCmax	1/2 x MICA D D6	1/2 x MICA D DCmax	1/2 x MICA E D6	1/2 x MICA E DCmax	1/2 x MICA E D66	1/4 x MICA A D6	1/4 x MICA A DCmax	1/4 x MICA A D66	1/4 x MICA B D6	1/4 x MICA B DCmax	1/4 x MICA B D66	1/4 x MICA C D6	1/4 x MICA C DCmax	1/4 x MICA C D66	1/4 x MICA D D6	1/4 x MICA D DCmax	1/4 x MICA D D66	1/4 x MICA E D6
[truncated: 389 more rows]
[truncated: 40 more columns]

[truncated: 6 more sheets: Drivers, NS no drivers, <10% NS, Synonymous, >10% S, <10% S]
