# Supplementary material for: Antibiotic Cycling Affects Resistance Evolution Independently of Collateral Sensitivity
Source: Mol Biol Evol. 2022 Dec 8;39(12):msac257. doi: 10.1093/molbev/msac257 (PMC9778841; doi:10.1093/molbev/msac257)
Supplement: msac257_Supplementary_Data [file msac257_supplementary_data.zip › Supplementary_Data_Tables_S1-S22_2022.xls]

## Sheet: Table S1
Supplementary Data Table S1: Overview of the One-way ANOVA test statistics as well as the source data underlying Supplementary Figure S1
One-way ANOVA test statistics
Remark: P-values are listed here, since inclusion in the graph would make it unreadible
Dunnett's multiple comparisons test	Mean Diff,	95,00% CI of diff,	q	DF	Summary	Adjusted P Value
0 µg.mL-1 vs. 0.05 µg.mL-1	0.3741	-1,196 to 1,944	0.6994	18	ns	0.9783
0 µg.mL-1 vs. 0.10 µg.mL-1	0.1762	-1,394 to 1,746	0.3295	18	ns	0.9995
0 µg.mL-1 vs. 0.14 µg.mL-1	0.2406	-1,329 to 1,811	0.4498	18	ns	0.9975
0 µg.mL-1 vs. 0.19 µg.mL-1	1.027	-0,5428 to 2,597	1.921	18	ns	0.3133
0 µg.mL-1 vs. 0.24 µg.mL-1	4.207	2,637 to 5,777	7.866	18	****	<0,0001
0 µg.mL-1 vs. 0.48 µg.mL-1	5.265	3,696 to 6,835	9.845	18	****	<0,0001
0 µg.mL-1 vs. 0.95 µg.mL-1	6.102	4,532 to 7,672	11.41	18	****	<0,0001
0 µg.mL-1 vs. 2.39 µg.mL-1	7.138	5,568 to 8,708	13.35	18	****	<0,0001

## Sheet: Table S1-Source data
Supplementary Data Table S1-Source data: Source data underlying Supplementary Figure S1
CTX Concentration (µg.mL-1)	CFU.mL-1 (3 biological repeats)
0	3710000000		4000000000		4900000000
0.05	1680000000		1710000000		1910000000
0.1	2170000000		3100000000		3200000000
0.14	1440000000		3700000000		2590000000
0.19	1860000000		24000000		1350000000
0.24	7800		4200000		530000
0.48	14000		43000		19300
0.95	600		15800		3800
2.39	400		700		100

## Sheet: Table S2
Supplementary Data Table S2: MIC values per population and single colony after reaching Cmax. Source data underlying Supplementary Figure S2.
Population	Concentration Day Cmax µg.mL-1	MIC (µg.mL-1) rep1	MIC (µg.mL-1) rep2	MIC (µg.mL-1) rep3	MIC (µg.mL-1) rep4	MIC (µg.mL-1) rep5	Median MIC (µg.mL-1)
Population CTX A	0.95	8	8	8			8
Single colony 1	0.95	8	8	8			8
Single colony 2	0.95	8	16	16	16		16
Single colony 3	0.95	8	16	8	8		8
Single colony 4	0.95	8	16	8	8		8
Single colony 5	0.95	8	8	8			8
Single colony 6	0.95	8	8	8			8
Single colony 7	0.95	8	8	16	8		8
Single colony 8	0.95	8	8	16	16	16	16
Single colony 9	0.95	8	8	16	16	16	16
Single colony 10	0.95	8	8	16	16	16	16
Population CTX B	0.95	8	8	8			8
Single colony 1	0.95	8	8	8			8
Single colony 2	0.95	8	8	8			8
Single colony 3	0.95	8	8	8			8
Single colony 4	0.95	4	4	4			4
Single colony 5	0.95	8	8	8			8
Single colony 6	0.95	8	8	8			8
Single colony 7	0.95	8	16	16	16		16
Single colony 8	0.95	8	8	8			8
Single colony 9	0.95	8	8	16	8		8
Single colony 10	0.95	8	8	8			8
Population CTX C	0.95	8	8	8			8
Single colony 1	0.95	4	8	8	8		8
Single colony 2	0.95	8	8	8			8
Single colony 3	0.95	8	8	8			8
Single colony 4	0.95	8	8	8			8
Single colony 5	0.95	8	8	8			8
Single colony 6	0.95	8	8	8			8
Single colony 7	0.95	8	8	8			8
Single colony 8	0.95	8	16	8	8		8
Single colony 9	0.95	8	8	8	8		8
Single colony 10	0.95	8	8	8			8
Population CTX D	0.95	8	8	8			8
Single colony 1	0.95	8	8	8			8
Single colony 2	0.95	8	8	8			8
Single colony 3	0.95	8	8	8			8
Single colony 4	0.95	8	8	8			8
Single colony 5	0.95	8	8	16	8		8
Single colony 6	0.95	8	8	8			8
Single colony 7	0.95	8	8	8			8
Single colony 8	0.95	8	8	8			8
Single colony 9	0.95	8	16	8	8		8
Single colony 10	0.95	8	8	8			8
Population CTX E	0.95	8	8	8			8
Single colony 1	0.95	8	8	8			8
Single colony 2	0.95	4	8	8	8		8
Single colony 3	0.95	4	4	4			4
Single colony 4	0.95	8	8	8			8
Single colony 5	0.95	8	8	8			8
Single colony 6	0.95	4	8	4	4		4
Single colony 7	0.95	8	8	8			8
Single colony 8	0.95	4	4	8	8	4	4
Single colony 9	0.95	8	8	8			8
Single colony 10	0.95	16	16	16			16

## Sheet: Table S3
Supplementary Data Table S3: Comparison between total number of mutations found in four resistance related genes – envZ, acrB, ramR and ftsI – and total number of mutations present in the population after filtering*
	Control A	Control B	Control C	Control D	Control E	CTX A	CTX B	CTX C	CTX D	CTX E
Number of mutations in 4 resistance associated genes (envZ, acrB, ftsI, ramR)	0	0	2	1	1	6	7	9	5	10
Total number of mutations present in population	9	17	11	46	13	9	13	13	8	16
Average number of mutations°	11					11.8
° Hypermutator populations control B and D were excluded.
* Synonymous mutations, mutations present in the ancestor and with a frequency below 10 % were removed

## Sheet: Table S4
Supplementary Data Table S4: Mutations found in control lineages and CTX treated lineages after filtering.
Position	Control A D66	Control B D66	Control C D66	Control D D66	Control E D66	CTX A	CTX B	CTX C	CTX D	CTX E	cDNA	Protein Variant	Mutation Type	Gene	Gene ID	Protein
8789	0	0	0.247475	0	0	0	0	0	0	0	c.61C>T	p.Gln21*	stop_gained	mog	STM14_RS00605	molybdopterin_adenylyltransferase
121843	0	0	0	0.134165	0	0	0	0	0	0	c.169T>C	p.Tyr57His	missense_variant	araB	STM14_RS01090	ribulokinase
142690	0	0	0	0.881356	0	0	0	0	0	0	c.253A>G	p.Ser85Gly	missense_variant	ftsI	STM14_RS01190	MULTISPECIES:_penicillin-binding_protein_3
143207	0	0	0	0	0	0	0	0.285194	0	0.297043	c.770C>T	p.Ala257Val	missense_variant	ftsI	STM14_RS01190	MULTISPECIES:_penicillin-binding_protein_3
143354	0	0	0	0	0	0.998748	0	0	0	0.64488	c.917G>T	p.Gly306Val	missense_variant	ftsI	STM14_RS01190	MULTISPECIES:_penicillin-binding_protein_3
143369	0	0	0.479393	0	0	0	0	0	0	0	c.932C>T	p.Pro311Leu	missense_variant	ftsI	STM14_RS01190	MULTISPECIES:_penicillin-binding_protein_3
143386	0	0	0	0	0	0	0	0.553812	0	0	c.949G>A	p.Ala317Thr	missense_variant	ftsI	STM14_RS01190	MULTISPECIES:_penicillin-binding_protein_3
143501	0	0	0	0	0	0	0	0.119145	0.996532	0	c.1064T>G	p.Val355Gly	missense_variant	ftsI	STM14_RS01190	MULTISPECIES:_penicillin-binding_protein_3
143868	0	0	0.007042	0	0	0	0	0	0	0	c.1442_1444delGCG	p.Gly481del	disruptive_inframe_deletion	ftsI	STM14_RS01190	MULTISPECIES:_penicillin-binding_protein_3
144008	0	0	0	0	0.113027	0	0	0	0	0	c.1571C>A	p.Pro524Gln	missense_variant	ftsI	STM14_RS01190	MULTISPECIES:_penicillin-binding_protein_3
144044	0	0	0	0	0	0	0.99789	0.051325	0	0	c.1607A>T	p.Gln536Leu	missense_variant	ftsI	STM14_RS01190	MULTISPECIES:_penicillin-binding_protein_3
149996	0	0	0	0	0	0	0	0	0.995298	0	c.569T>G	p.Val190Gly	missense_variant	ftsW	STM14_RS01215	MULTISPECIES:_cell_division_protein_FtsW
155186	0	0	0	0.203947	0	0	0	0	0	0	c.115G>A	p.Gly39Ser	missense_variant	ftsA	STM14_RS01240	MULTISPECIES:_cell_division_protein_FtsA
188500	0	0	0	0	0	0	0	0.262724	0	0	c.1939G>A	p.Gly647Ser	missense_variant	acnB	STM14_RS01375	aconitate_hydratase_B
291901	0.240413	0	0	0	0	0	0	0	0	0	c.-4863A>G	.	upstream_gene_variant		.	.
297687	0	0	0	0.234328	0	0	0	0	0	0	c.76G>A	p.Val26Met	missense_variant		STM14_RS01870	MFS_transporter
310749	0	0	0	0.01567	0	0	0	0	0	0	c.777dupG	p.Lys260fs	frameshift_variant	tagK	STM14_RS01940	hypothetical_protein
365307	0	0.023973	0	0.736281	0	0	0	0	0	0	c.104dupT	p.Asp36fs	frameshift_variant	crl	STM14_RS02205	sigma_factor-binding_protein_Crl
373873	0	0	0	0.147493	0	0	0	0	0	0	c.416C>T	p.Ala139Val	missense_variant	leuC	STM14_RS02255	3-isopropylmalate_dehydratase_large_subunit
442960	0	0.223448	0	0	0	0	0	0	0	0	c.409C>T	p.Pro137Ser	missense_variant		STM14_RS02565	MULTISPECIES:_hypothetical_protein
450631	0	0	0	0.017921	0	0	0	0	0	0	c.642dupC	p.Ala215fs	frameshift_variant	sbcD	STM14_RS02595	exonuclease_sbcCD_subunit_D
452251	0	0	0	0.118182	0	0	0	0	0	0	c.5T>C	p.Leu2Pro	missense_variant	phoR	STM14_RS02610	PAS_domain-containing_sensor_histidine_kinase
523906	0	0	0	0.700288	0	0	0	0	0	0	c.-72C>T	.	upstream_gene_variant		.	.
531189	0	0	0	0	0	0	0	0	1	0	c.1902G>T	p.Trp634Cys	missense_variant	acrB	STM14_RS02990	multidrug_efflux_RND_transporter_permease_subunit
531383	0	0	0	0	0	0	0	0.207809	0	0	c.1708G>A	p.Gly570Ser	missense_variant	acrB	STM14_RS02990	multidrug_efflux_RND_transporter_permease_subunit
531673	0	0	0	0	0	0	0	0.730717	0	0	c.1418C>T	p.Thr473Ile	missense_variant	acrB	STM14_RS02990	multidrug_efflux_RND_transporter_permease_subunit
531965	0	0	0	0	0	0	0	0	0	0.998435	c.1126T>G	p.Leu376Val	missense_variant	acrB	STM14_RS02990	multidrug_efflux_RND_transporter_permease_subunit
531884	0	0	0	0	0	1	0	0	0	0	c.1207G>A	p.Gly403Ser	missense_variant	acrB	STM14_RS02990	multidrug_efflux_RND_transporter_permease_subunit
532564	0	0	0	0	0	0	0.99044	0	0	0	c.527A>G	p.Gln176Arg	missense_variant	acrB	STM14_RS02990	multidrug_efflux_RND_transporter_permease_subunit
612100	0	0	0	0	0.029046	0	0	0	0	0.106007	c.-518T>C	.	upstream_gene_variant		.	.
638886	0	0	0	0	0	0.070957	0	0	0	0.068598	c.536T>C	p.Leu179Pro	missense_variant	ramR	STM14_RS03505	TetR_family_transcriptional_regulator
638927	0	0	0	0	0	0	0.239936	0	0	0	c.495C>A	p.Phe165Leu	missense_variant	ramR	STM14_RS03505	TetR_family_transcriptional_regulator
639096	0	0	0	0	0	0	0.23229	0	0	0	c.326T>G	p.Leu109Arg	missense_variant	ramR	STM14_RS03505	TetR_family_transcriptional_regulator
639130	0	0	0	0	0	0	0	0	0	0.251076	c.290_291dupTG	p.Asn98fs	frameshift_variant	ramR	STM14_RS03505	TetR_family_transcriptional_regulator
639155	0	0	0	0	0	0	0	0	0.798137	0	c.267G>T	p.Trp89Cys	missense_variant	ramR	STM14_RS03505	TetR_family_transcriptional_regulator
639157	0	0	0	0	0	0	0	0	0	0.029895	c.265T>A	p.Trp89Arg	missense_variant	ramR	STM14_RS03505	TetR_family_transcriptional_regulator
639289	0	0	0	0	0	0	0	0.742962	0	0	c.133T>C	p.Phe45Leu	missense_variant	ramR	STM14_RS03505	TetR_family_transcriptional_regulator
639291	0	0	0	0	0	0	0	0.252101	0	0.129905	c.131T>A	p.Leu44*	stop_gained	ramR	STM14_RS03505	TetR_family_transcriptional_regulator
639349	0	0	0	0	0	0.317391	0	0	0.206086	0	c.73G>T	p.Gly25Cys	missense_variant	ramR	STM14_RS03505	TetR_family_transcriptional_regulator
639370	0	0	0	0	0	0	0.104704	0	0	0.145997	c.52A>C	p.Thr18Pro	missense_variant	ramR	STM14_RS03505	TetR_family_transcriptional_regulator
639381	0	0	0	0	0	0	0	0	0	0.037313	c.41T>A	p.Leu14Gln	missense_variant	ramR	STM14_RS03505	TetR_family_transcriptional_regulator
639384	0	0	0	0	0	0.315634	0.096573	0	0	0	c.38T>C	p.Leu13Ser	missense_variant	ramR	STM14_RS03505	TetR_family_transcriptional_regulator
644608	0.336134	0	0	0	0	0	0	0	0	0	c.-4303G>A	.	upstream_gene_variant		.	.
644609	0	0	0	0	0	0	0	0	0	0.048825	c.-4304C>T	.	upstream_gene_variant		.	.
815587	0	0	0	0	0	0	0	0.062827	0	0	c.474C>G	p.Asp158Glu	missense_variant	tolA	STM14_RS04360	cell_envelope_integrity_protein_TolA
870791	0	0	0	0	0	0	0	0.247991	0	0	c.-209C>A	.	upstream_gene_variant		.	.
871910	0	0	0	0	0.166381	0	0	0	0	0	c.932A>T	p.His311Leu	missense_variant	moaA	STM14_RS04635	cyclic_pyranopterin_monophosphate_synthase
873218	0	0.071651	0.058376	0	0	0	0	0.025696	0	0	c.248dupG	p.Ter84fs	frameshift_variant	moaD	STM14_RS04650	molybdopterin_synthase_sulfur_carrier_subunit
873522	0	0	0	0	0	0.348	0	0	0	0	c.293G>A	p.Gly98Asp	missense_variant	moaE	STM14_RS04655	molybdopterin_synthase_catalytic_subunit
912557	0	0.301262	0	0	0	0	0	0	0	0	c.2275T>C	p.Tyr759His	missense_variant		STM14_RS04850	formate_C-acetyltransferase/glycerol_dehydratase_family_glycyl_radical_enzyme
916498	0	0	0	0.879276	0	0	0	0	0	0	c.266C>T	p.Ser89Phe	missense_variant	moeB	STM14_RS04860	MULTISPECIES:_molybdopterin-synthase_adenylyltransferase
916556	0	0	0	0	0.019724	0	0	0	0	0.012024	c.202_207delGTTTCC	p.Val68_Ser69del	conservative_inframe_deletion	moeB	STM14_RS04860	MULTISPECIES:_molybdopterin-synthase_adenylyltransferase
916690	0.150273	0	0	0	0	0	0	0	0	0	c.74G>T	p.Gly25Val	missense_variant	moeB	STM14_RS04860	MULTISPECIES:_molybdopterin-synthase_adenylyltransferase
916810	0	0.498886	0	0	0	0	0	0	0	0	c.1195G>T	p.Glu399*	stop_gained	moeA	STM14_RS04865	molybdopterin_molybdenumtransferase
1100859	0	0	0	0.012389	0	0	0	0	0	0	c.67dupG	p.Ala23fs	frameshift_variant		STM14_RS05760	hypothetical_protein
1109205	0	0	0	0.127469	0	0	0	0	0	0	c.977A>G	p.His326Arg	missense_variant	rlmKL	STM14_RS05795	ribosomal_RNA_large_subunit_methyltransferase_K/L
1340636	0	0.018405	0	0.536977	0	0	0	0	0	0	c.-2795_-2794insC	.	upstream_gene_variant		.	.
1391459	0	0	0	0.718095	0	0	0	0	0	0	c.266G>A	p.Arg89His	missense_variant	xthA	STM14_RS07370	exodeoxyribonuclease_III
1436647	0	0	0	0.678967	0	0	0	0	0	0	c.763A>G	p.Thr255Ala	missense_variant	ppsR	STM14_RS07600	MULTISPECIES:_phosphoenolpyruvate_synthase_regulatory_protein
1454807	0	0	0	0.814305	0	0	0	0	0	0	c.-4457delT	.	upstream_gene_variant		.	.
1541728	0	0	0	0.056537	0	0	0	0	0	0	c.2026A>G	p.Ile676Val	missense_variant	rsxC	STM14_RS08140	electron_transport_complex_subunit_RsxC
1541845	0	0	0	0	0	0	0	0	0	0.077966	c.1909A>G	p.Thr637Ala	missense_variant	rsxC	STM14_RS08140	electron_transport_complex_subunit_RsxC
1541922	0	0	0.069597	0	0	0	0.084211	0	0	0	c.1832T>C	p.Val611Ala	missense_variant	rsxC	STM14_RS08140	electron_transport_complex_subunit_RsxC
1596267	0	0	0	0.692446	0	0	0	0	0	0	c.221A>G	p.Asn74Ser	missense_variant		STM14_RS08395	D-mannonate_oxidoreductase
1613098	0	0	0	0.152284	0	0	0	0	0	0	c.478T>C	p.Ser160Pro	missense_variant	glsB	STM14_RS08485	MULTISPECIES:_glutaminase
1746832	0	0	0	0.140351	0	0	0	0	0	0	c.100G>A	p.Gly34Arg	missense_variant		STM14_RS09090	hypothetical_protein
1821235	0	0	0	0	0	0	0.11336	0	0	0	c.1844T>G	p.Val615Gly	missense_variant	topA	STM14_RS09475	DNA_topoisomerase_1
1947068	0	0	0	0.669145	0	0	0	0	0	0	c.94C>T	p.His32Tyr	missense_variant	cspE	STM14_RS10080	MULTISPECIES:_cold-shock_protein_CspC
Supplementary Data Table S4: Continued.
Position	Control A D66	Control B D66	Control C D66	Control D D66	Control E D66	CTX A	CTX B	CTX C	CTX D	CTX E	cDNA	Protein Variant	Mutation Type	Gene	Gene ID	Protein
1954696	0	0	0	0	0.294007	0	0	0	0	0	c.597dupC	p.Thr200fs	frameshift_variant	proQ	STM14_RS10125	MULTISPECIES:_RNA_chaperone_ProQ
1955103	0	0	0.198113	0	0	0	0	0	0	0	c.191A>G	p.Tyr64Cys	missense_variant	proQ	STM14_RS10125	MULTISPECIES:_RNA_chaperone_ProQ
1955223	0.395785	0	0	0	0	0	0	0	0	0	c.71G>A	p.Cys24Tyr	missense_variant	proQ	STM14_RS10125	MULTISPECIES:_RNA_chaperone_ProQ
1977081	0.393939	0	0	0	0	0	0	0	0	0	c.365G>A	p.Arg122Lys	missense_variant		STM14_RS10250	DUF2514_domain-containing_protein
2098899	0.017725	0.028744	0	0	0.012346	0.012329	0	0	0	0.014474	c.542delG	p.Gly181fs	frameshift_variant		STM14_RS10930	phage_protein
2150557	0	0	0	0.118321	0	0	0	0	0	0	c.137dupG	p.Val47fs	frameshift_variant	cobS	STM14_RS11290	adenosylcobinamide-GDP_ribazoletransferase
2194335	0	0	0	0.013812	0	0	0	0	0	0	c.1221dupC	p.Tyr408fs	frameshift_variant	sopA	STM14_RS11535	E3_ubiquitin--protein_ligase
2212631	0	0	0	0	0.101839	0	0	0	0	0	c.1283T>A	p.Leu428Gln	missense_variant		STM14_RS11615	undecaprenyl-phosphate_galactose_phosphotransferase
2219641	0	0	0.134897	0	0	0	0	0	0	0.247283	c.531delA	p.Glu178fs	frameshift_variant	rfbV	STM14_RS11640	abequosyltransferase_RfbV
2225203	0.414414	0	0	0	0	0	0	0	0	0	c.473C>T	p.Pro158Leu	missense_variant	rfbF	STM14_RS11665	glucose-1-phosphate_cytidylyltransferase
2225612	0	0	0	0	0.297477	0	0	0	0	0	c.64C>T	p.Pro22Ser	missense_variant	rfbF	STM14_RS11665	glucose-1-phosphate_cytidylyltransferase
2243772	0	0	0	0.649621	0	0	0	0	0	0	c.382A>G	p.Thr128Ala	missense_variant		STM14_RS11745	GDP-fucose_synthetase
2475121	0	0.10339	0	0	0	0	0	0	0	0	c.-4891A>G	.	upstream_gene_variant		.	.
2554065	0	0	0	0	0.110396	0	0	0	0	0	c.125G>T	p.Arg42Leu	missense_variant	fadL	STM14_RS13170	long-chain_fatty_acid_transporter
2586111	0	0	0	0.125802	0	0	0	0	0	0	c.244delG	p.Ala82fs	frameshift_variant		STM14_RS13335	nucleoside_permease
2617977	0	0	0	0.016064	0	0	0	0	0	0	c.807dupG	p.Thr270fs	frameshift_variant	eutC	STM14_RS13520	ethanolamine_ammonia-lyase_light_chain
2686378	0	0	0	0.892396	0	0	0	0	0	0	c.6884A>G	p.Tyr2295Cys	missense_variant		.	.
2748175	0	0.01454	0	0	0	0	0	0	0	0	c.-3137G>T	.	upstream_gene_variant		.	.
2819999	0	0.123967	0	0.033528	0	0	0	0	0	0	c.574dupC	p.Arg192fs	frameshift_variant		STM14_RS14370	replication_protein
2894794	0	0	0	0.165595	0	0	0	0	0	0	c.353G>A	p.Arg118His	missense_variant		STM14_RS14695	type_I_secretion_system_permease/ATPase
2946225	0	0	0	0.643564	0	0	0	0	0	0	c.-222_-221insC	.	upstream_gene_variant		.	.
2946773	0	0	0	0.010811	0	0	0	0	0	0	c.89dupC	p.Lys31fs	frameshift_variant		STM14_RS25255	hypothetical_protein
3071596	0	0	0	0.726337	0	0	0	0	0	0	c.1089_1096delTCCGCGCG	p.Pro364fs	frameshift_variant	mutS	STM14_RS15585	DNA_mismatch_repair_protein_MutS
3085740	0	0	0.20071	0	0	0	0	0	0	0	c.983delT	p.Phe328fs	frameshift_variant	rpoS	STM14_RS15660	MULTISPECIES:_RNA_polymerase_sigma_factor_RpoS
3085964	0.13198	0	0	0	0	0	0	0	0	0	c.759dupC	p.Asp254fs	frameshift_variant	rpoS	STM14_RS15660	MULTISPECIES:_RNA_polymerase_sigma_factor_RpoS
3086465	0	0	0	0	0.13747	0	0	0	0	0	c.259G>T	p.Asp87Tyr	missense_variant	rpoS	STM14_RS15660	MULTISPECIES:_RNA_polymerase_sigma_factor_RpoS
3086702	0	0	0.396341	0	0	0	0	0	0	0	c.21delA	p.Val8fs	frameshift_variant	rpoS	STM14_RS15660	MULTISPECIES:_RNA_polymerase_sigma_factor_RpoS
3166560	0	0	0	0.65641	0	0	0	0	0	0	c.2903T>C	p.Ile968Thr	missense_variant	recB	STM14_RS16010	exodeoxyribonuclease_V_subunit_beta
3207479	0	0	0	0.900593	0	0	0	0	0	0	c.103A>G	p.Asn35Asp	missense_variant		STM14_RS16185	outer_membrane_protein
3229943	0	0	0.443953	0	0	0	0	0	0	0	c.878T>C	p.Ile293Thr	missense_variant		STM14_RS16315	outer_membrane_protein
3505338	0	0	0	0.610989	0	0	0	0	0	0	c.1387G>A	p.Gly463Ser	missense_variant	arcB	STM14_RS17695	aerobic_respiration_two-component_sensor_histidine_kinase_ArcB
3506077	0	0	0	0	0	0	0.157685	0	0	0	c.648C>A	p.Asp216Glu	missense_variant	arcB	STM14_RS17695	aerobic_respiration_two-component_sensor_histidine_kinase_ArcB
3513501	0	0	0	0.214679	0	0	0	0	0	0	c.613A>T	p.Ile205Phe	missense_variant	gltD	STM14_RS17715	glutamate_synthase_subunit_beta
3643561	0	0	0	0	0.111913	0.088235	0.133333	0	0.089069	0	c.533G>A	p.Gly178Asp	missense_variant	bigA	STM14_RS18455	autotransporter_adhesin_BigA
3672321	0	0	0	0	0	0	0.994911	0	0	0	c.1187C>T	p.Ala396Val	missense_variant	envZ	STM14_RS18570	MULTISPECIES:_two-component_sensor_histidine_kinase
3672825	0	0	0	0	0	0.991935	0	0	0	0	c.677_682delGCGTGA	p.Gly226_Lys228delinsGlu	disruptive_inframe_deletion	envZ	STM14_RS18570	MULTISPECIES:_two-component_sensor_histidine_kinase
3672984	0	0	0	0	0	0	0	0	0.994056	0	c.524C>A	p.Ala175Glu	missense_variant	envZ	STM14_RS18570	MULTISPECIES:_two-component_sensor_histidine_kinase
3672992	0	0	0	0	0	0	0	1	0	1	c.501_515dupCATGCTCCTGGCGAT	p.Ile172_Gly173insMetLeuLeuAlaIle	disruptive_inframe_insertion	envZ	STM14_RS18570	MULTISPECIES:_two-component_sensor_histidine_kinase
3953878	0	0	0	0.658951	0	0	0	0	0	0	c.839A>G	p.Asn280Ser	missense_variant	gltS	STM14_RS19800	sodium/glutamate_symporter
3954829	0	0	0	0	0.568085	0	0	0	0	0	c.-1321A>G	.	upstream_gene_variant		.	.
3994102	0	0	0	0.659609	0	0	0	0	0	0	c.281T>C	p.Val94Ala	missense_variant		STM14_RS19965	fructose-bisphosphate_aldolase
4025327	0	0	0	0.237003	0	0	0	0	0	0	c.565A>G	p.Ser189Gly	missense_variant		STM14_RS20125	hypothetical_protein
4174305	0	0	0	0.130579	0	0	0	0	0	0	c.334G>A	p.Val112Ile	missense_variant	rarD	STM14_RS20835	protein_RarD
4207839	0	0	0	0	0.116631	0	0	0	0	0	c.476A>T	p.Gln159Leu	missense_variant	trkH	STM14_RS20985	trk_system_potassium_uptake_protein_trkH
4216283	0.244833	0	0	0	0	0	0	0	0	0	c.70_81delGATAAAGGTCTG	p.Asp24_Leu27del	conservative_inframe_deletion	mobA	STM14_RS21025	molybdenum_cofactor_guanylyltransferase
4298527	0	0	0	0.012876	0	0	0	0	0	0	c.1449dupG	p.Pro484fs	frameshift_variant	lsrA	STM14_RS21435	autoinducer_2_import_ATP-binding_protein_LsrA
4377359	0	0	0	0.285714	0	0	0	0	0	0	c.242G>A	p.Gly81Asp	missense_variant	rplA	STM14_RS21805	MULTISPECIES:_50S_ribosomal_protein_L1
4410207	0	0.455581	0	0	0	0	0.476596	0	0	0	c.-4176C>T	.	upstream_gene_variant		.	.
4422556	0	0	0	0.172352	0	0	0	0	0	0	c.679A>G	p.Thr227Ala	missense_variant	metH	STM14_RS22000	methionine_synthase
4439545	0	0.361596	0	0	0	0	0	0	0	0	c.916dupA	p.Thr306fs	frameshift_variant		STM14_RS22085	glycosyltransferase
4570051	0	0.29288	0	0	0	0	0	0	0	0	c.1360G>A	p.Val454Met	missense_variant		STM14_RS22625	hypothetical_protein
4614723	0	0.307692	0	0	0	0	0	0	0	0	c.213_218delGCTGGC	p.Leu72_Ala73del	disruptive_inframe_deletion	mutL	STM14_RS22875	DNA_mismatch_repair_protein_MutL
4641098	0	0.348601	0	0	0	0	0	0	0	0	c.170G>A	p.Arg57His	missense_variant	ulaE	STM14_RS23015	L-ribulose-5-phosphate_3-epimerase_UlaE
4710509	0	0.301932	0.013308	0.123047	0	0	0	0	0	0	c.543dupA	p.Trp182fs	frameshift_variant		.	.
4823051	0	0	0	0	0	0	0.319222	0	0	0	c.-4679T>C	.	upstream_gene_variant		.	.
4823587	0	0	0	0.019364	0	0	0	0	0.016021	0	c.-2769_-2768insC	.	upstream_gene_variant		.	.
4868594	0	0.315966	0	0	0	0	0	0	0	0	c.326A>C	p.Glu109Ala	missense_variant	arcA	STM14_RS24080	MULTISPECIES:_DNA-binding_response_regulator

## Sheet: Table S5
Supplementary Data Table S5: Overview of cross-resistance and collateral sensitivity levels relative to an untreated ancestral S. Typhimurium, the occurence of cross-resistance and collateral sensitivity and the statistical output.
			Ratio untreated ancestor/evolved population													Occurence of cross-resistance and collateral sensitivity per population						Cross-resistance and collateral sensitivity per gradient strength/control					Statistics
			AMP	CIP	NAL	KAN	TOB	DOX	NIT	TET	CHL	ERY	TMP	CXT		# cross-resistance	# collateral sensitivity	# samples	% cross-resistance	% collateral sensitivity		Per gradient cross-resistance	Per gradient cross-resistanceb	Per gradient collateral sensitivity	Per gradient collateral sensitivityb			Cross-resistance frequency	Collateral sensitivity frequency	Cross - resistance levels	Collateral sensitivity levels
		Ancestor	1	1	1	1	1	1	1	1	1	1	1	1
Controls		Control A	2	2	1	1	1	1	1	1	1	1	1	1		2	0	12	0.166667	0		0.333333	0.194444	0	0		Controls versus CTX pretreated populations	P = 0.0001	P = 0.0061	P < 0.0001	P = 0.0001
		Control Ba	2	2	1	2	2	1	1	1	1	1	4	2		6	0	12	0.5	0
		Control C	2	2	1	2	2	1	1	1	1	1	1	1		4	0	12	0.333333	0
		Control Da	2	2	2	2	4	1	1	1	1	1	2	2		7	0	12	0.583333	0
		Control E	1	2	1	1	1	1	1	1	1	1	1	1		1	0	12	0.0833333	0
Strong gradients		1 x MICA B	64	4	4	0.5	1	2	2	4	8	0.5	4	256		9	2	12	0.75	0.166667		0.75	0.75	0.145833	0.194444		Controls versus CTX pretreated populations (without hypermutators)	P < 0.0001	P = 0.0233	P < 0.0001	P = 0.0032
		1 x MICA E	32	4	4	0.5	0.5	2	2	4	8	1	4	256		9	2	12	0.75	0.166667
		1/2 x MICA Aa	32	8	8	1	1	4	2	4	8	1	16	128		9	0	12	0.75	0
		1/2 x MICA E	32	4	4	0.5	0.5	2	2	4	8	0.5	4	128		9	3	12	0.75	0.25
CTX pretreated populations / Weak gradients	CTX A	1/16 x MICA A	1	4	2	0.5	0.5	2	1	2	8	0.5	4	1		6	3	12	0.5	0.25		0.7	0.7	0.133333	0.133333		Strong versus weak gradient strengths	P = 0.6670	P > 0.9999	P = 0.2455	P > 0.9999
	CTX B	1/16 x MICA B	32	4	2	1	1	4	2	4	8	1	4	128		9	0	12	0.75	0
	CTX C	1/16 x MICA C	64	8	4	0.5	1	4	2	4	8	1	4	128		9	1	12	0.75	0.0833333
	CTX D	1/16 x MICA D	32	4	2	0.5	0.5	2	2	4	8	1	4	64		9	2	12	0.75	0.166667
	CTX E	1/16 x MICA E	32	8	4	0.5	0.5	4	2	4	8	1	4	128		9	2	12	0.75	0.166667
																											Strong versus weak gradient strengths (without hypermutator)	P = 0.6462	P = 0.5626	P = 0.5446	P = 0.3891
		a) These mutations obtained a mutation in the DNA mismatch repair system, resulting in a hypermutator phenotype
		b) Mutations expressing a hypermutator phenotype (indicated with 'a') were removed from the analysis

## Sheet: Table S6
Supplementary Data Table S6: Number of populations that adapted to second antbiotics after 66 days of evolution in either the presence (CTX) or absence (controls) of cefotaxime
	Presence of hypermutator strains*				Absence of hypermutator strains°
	Resistance against AB2	No Resistance against AB 2	Resistance against AB 2 (%)	No Resistance against AB 2 (%)	Resistance against AB2	No Resistance against AB 2	Resistance against AB 2 (%)	No Resistance against AB 2 (%)
Controls + Amp	6	244	0.024	0.976	6	144	0.04	0.96
CTX (Weakest gradient) + Amp	28	222	0.112	0.888	28	222	0.112	0.888
Strongest gradient + Amp	23	177	0.115	0.885	22	128	0.146667	0.853333
Controls + Tet	3	247	0.012	0.988	3	147	0.02	0.98
CTX (Weakest gradient) + Tet	58	192	0.232	0.768	58	192	0.232	0.768
Strongest gradient + Tet	53	147	0.265	0.735	13	137	0.0866667	0.913333
Controls + Chl	76	174	0.304	0.696	37	113	0.246667	0.753333
CTX (Weakest gradient) + Chl	32	218	0.128	0.872	32	218	0.128	0.872
Strongest gradient + Chl	42	158	0.21	0.79	29	121	0.193333	0.806667
Controls + Cip	47	203	0.188	0.812	31	119	0.206667	0.793333
CTX (Weakest gradient) + Cip	22	228	0.088	0.912	22	228	0.088	0.912
CTX (weakest gradient) + Cip (1 x MIC)	28	147	0.16	0.84	28	147	0.16	0.84
Strongest gradient + Cip	15	185	0.075	0.925	8	142	0.0533333	0.946667
Controls + Kan	211	39	0.844	0.156	112	38	0.746667	0.253333
CTX (Weakest gradient) + Kan	62	188	0.248	0.752	62	188	0.248	0.752
Strongest gradient + Kan	59	141	0.295	0.705	17	133	0.113333	0.886667
50 sample were taken per population
	* Control B, Control D and cefotaxime pretreated population 1/2 x MICA A are included in the analysis
	° Control B, Control D and cefotaxime pretreated population 1/2 x MICA A are removed from the analysis

## Sheet: Table S7
Supplementary Data Table S7: The day at which the populations reached Cmax (4 x MICA)
Population	Day Cmax reached
1 x MICA A	Extinct
1 x MICA B	6
1 x MICA C	Extinct
1 x MICA D	Extinct
1 x MICA E	6
1/2 x MICA A	9
1/2 x MICA B	Contaminated
1/2 x MICA C	9
1/2 x MICA D	13
1/2 x MICA E	9
1/4 x MICA A	17
1/4 x MICA B	19
1/4 x MICA C	17
1/4 x MICA D	22
1/4 x MICA E	17
1/8 x MICA A	34
1/8 x MICA B	33
1/8 x MICA C	33
1/8 x MICA D	33
1/8 x MICA A	33
1/16 x MICA A	64
1/16 x MICA B	66
1/16 x MICA C	64
1/16 x MICA D	64
1/16 x MICA E	65

## Sheet: Table S8
Supplementary Data Table S8: Adaptation to the strongest gradient strength 1 x MICA
Population	Day Cmax reached
1 x MICA A	Extinct
1 x MICA B	6
1 x MICA C	Extinct
1 x MICA D	Extinct
1 x MICA E	6
1 x MICA F	7
1 x MICA G	10
1 x MICA H	Extinct
1 x MICA I	14
1 x MICA J	10
1 x MICA K	Extinct
1 x MICA L	Extinct
1 x MICA M	Extinct
1 x MICA N	9
1 x MICA O	Extinct
1 x MICA P	6
1 x MICA Q	6
1 x MICA R	6
1 x MICA S	8
1 x MICA T	8
1 x MICA U	6
1 x MICA V	8
1 x MICA W	8
1 x MICA X	6
1 x MICA Y	6

## Sheet: Table S9
Supplementary Data Table S9: Obtained resistance levels as well as overshoot in resistance after 6 days of evolution in different cefotaxime gradient strengths.
Population	Concentration Day 6 (µg/mL)	MIC (µg.mL-1) rep1	MIC (µg.mL-1) rep2	MIC (µg.mL-1) rep3	Median MIC (µg.mL-1)	Overshoot at day 6	Average overshoot per gradient
S. Typhimurium ATCC (untreated ancestor)		0.125	0.125	0.125	0.125
1 x MICA A							3.14169
1 x MICA B	0.9549	2	2	2	2	2.09446
1 x MICA C
1 x MICA D
1 x MICA E	0.9549	4	4	4	4	4.18892
1/2 x MICA A	0.596812	2	2	4	2	3.35114	3.87475
1/2 x MICA B
1/2 x MICA C	0.596812	4	2	4	4	6.70227
1/2 x MICA D	0.47745	1	1	2	1	2.09446
1/2 x MICA E	0.596812	2	1	2	2	3.35114
1/4 x MICA A	0.298406	2	1	2	2	6.70227	3.96551
1/4 x MICA B	0.298406	0.25	0.5	0.125	0.25	0.837784
1/4 x MICA C	0.298406	1	1	2	1	3.35114
1/4 x MICA D	0.179044	1	1	1	1	5.58523
1/4 x MICA E	0.298406	1	1	2	1	3.35114
1/8 x MICA A	0.119362	0.25	0.25	0.5	0.25	2.09446	9.13185
1/8 x MICA B	0.149203	2	2	2	2	13.4045
1/8 x MICA C	0.149203	1	1	2	1	6.70227
1/8 x MICA D	0.119362	2	2	2	2	16.7557
1/8 x MICA A	0.149203	1	1	2	1	6.70227
1/16 x MICA A	0.0895219	1	0.5	2	1	11.1705	8.48955
1/16 x MICA B	0.0746016	0.5	0.5	1	0.5	6.70227
1/16 x MICA C	0.0895219	0.5	1	0.5	0.5	5.58523
1/16 x MICA D	0.0895219	0.5	0.5	0.5	0.5	5.58523
1/16 x MICA E	0.0746016	0.5	1	1	1	13.4045
Populations were removed from analysis due to population contamination or extinction

[truncated: 17 more sheets: Table S10, Table S11, Table S11-continued, Table S11-Source data, Table S12, Table S12-continued, Table S12-Source data, Table S13, Table S14, Table S15, Table S16, Table S17, Table S18, Table S19, Table S20, Table S21, Table S22]
